# Supplementary material for: Deciphering the introduction and transmission of SARS-CoV-2 in the Colombian Amazon Basin
Source: PLoS Negl Trop Dis. 2021 Apr 15;15(4):e0009327. doi: 10.1371/journal.pntd.0009327 (PMC8078805; doi:10.1371/journal.pntd.0009327)
Supplement: S1 Table — (XLSX) [file pntd.0009327.s003.xlsx]

## Sheet: Hoja1
Genome name	Accession ID	Collection date	Region	Location	Country	Municipality	Lineage	Clade
hCoV-19/Brazil/UN-HIAE-SP03/2020|EPI_ISL_486427|2020-03-13	EPI_ISL_486427	2020-03-13	Brazil	South America	Brazil		B.1.1.33	GR
hCoV-19/Peru/LIM-010/2020|EPI_ISL_415787|2020-03-10	EPI_ISL_415787	2020-03-10	South America	South America	Peru	Lima	B.1.1.119	GR
hCoV-19/Brazil/MG-0101/2020|EPI_ISL_417925|2020-03-17	EPI_ISL_417925	2020-03-17	Brazil	South America	Brazil	Minas Gerais	B.1	G
hCoV-19/Brazil/MG-0102/2020|EPI_ISL_417926|2020-03-18	EPI_ISL_417926	2020-03-18	Brazil	South America	Brazil	Minas Gerais	B	V
hCoV-19/Brazil/SP-0104/2020|EPI_ISL_417928|2020-03-13	EPI_ISL_417928	2020-03-13	Brazil	South America	Brazil	SÃ£o Paulo	B.1	G
hCoV-19/Brazil/SP-0105/2020|EPI_ISL_417929|2020-03-13	EPI_ISL_417929	2020-03-13	Brazil	South America	Brazil	SÃ£o Paulo	B.1	G
hCoV-19/Brazil/GO-0106/2020|EPI_ISL_417930|2020-03-13	EPI_ISL_417930	2020-03-13	Brazil	South America	Brazil	GoiÃ¡s	B.1	G
hCoV-19/Brazil/RS-0107/2020|EPI_ISL_417934|2020-03-14	EPI_ISL_417934	2020-03-14	Brazil	South America	Brazil	Rio Grande do Sul	B.1	G
hCoV-19/Brazil/MG-0108/2020|EPI_ISL_417936|2020-03-15	EPI_ISL_417936	2020-03-15	Brazil	South America	Brazil	Minas Gerais	B.1	GH
hCoV-19/Brazil/MG-0109/2020|EPI_ISL_417940|2020-03-16	EPI_ISL_417940	2020-03-16	Brazil	South America	Brazil	Minas Gerais	B.1	G
hCoV-19/Brazil/SP-0110/2020|EPI_ISL_417943|2020-03-17	EPI_ISL_417943	2020-03-17	Brazil	South America	Brazil	SÃ£o Paulo	B.1	G
hCoV-19/Brazil/MG-0112/2020|EPI_ISL_417949|2020-03-17	EPI_ISL_417949	2020-03-17	Brazil	South America	Brazil	Minas Gerais	B.1	G
hCoV-19/Brazil/RJ-0114/2020|EPI_ISL_417951|2020-03-17	EPI_ISL_417951	2020-03-17	Brazil	South America	Brazil	Rio de Janeiro	B.1	G
hCoV-19/Brazil/RJ-0115/2020|EPI_ISL_417953|2020-03-18	EPI_ISL_417953	2020-03-18	Brazil	South America	Brazil	Rio de Janeiro	B.1	G
hCoV-19/Brazil/RJ-0116/2020|EPI_ISL_417982|2020-03-19	EPI_ISL_417982	2020-03-19	Brazil	South America	Brazil	Rio de Janeiro	B.1	G
hCoV-19/Brazil/RJ-0117/2020|EPI_ISL_417983|2020-03-19	EPI_ISL_417983	2020-03-19	Brazil	South America	Brazil	Rio de Janeiro	B.1	G
hCoV-19/Brazil/RJ-0118/2020|EPI_ISL_417984|2020-03-19	EPI_ISL_417984	2020-03-19	Brazil	South America	Brazil	Rio de Janeiro	B.1	GH
hCoV-19/Brazil/RJ-0119/2020|EPI_ISL_417985|2020-03-19	EPI_ISL_417985	2020-03-19	Brazil	South America	Brazil	Rio de Janeiro	B.1	G
hCoV-19/Uruguay/UY-3/2020|EPI_ISL_426478|2020-03-17	EPI_ISL_426478	2020-03-17	South America	South America	Uruguay	Montevideo	A.5	S
hCoV-19/Uruguay/UY-5/2020|EPI_ISL_426480|2020-03-17	EPI_ISL_426480	2020-03-17	South America	South America	Uruguay	Montevideo	A.5	S
hCoV-19/Uruguay/UY-6/2020|EPI_ISL_426481|2020-03-17	EPI_ISL_426481	2020-03-17	South America	South America	Uruguay	Montevideo	A.5	S
hCoV-19/Brazil/MG-CV2/2020|EPI_ISL_429665|2020-03-08	EPI_ISL_429665	2020-03-08	Brazil	South America	Brazil	Minas Gerais	B.1	GH
hCoV-19/Brazil/MG-CV3/2020|EPI_ISL_429666|2020-03-09	EPI_ISL_429666	2020-03-09	Brazil	South America	Brazil	Minas Gerais	B.1	G
hCoV-19/Brazil/MG-CV4/2020|EPI_ISL_429667|2020-03-09	EPI_ISL_429667	2020-03-09	Brazil	South America	Brazil	Minas Gerais	B.1	O
hCoV-19/Brazil/MG-CV6/2020|EPI_ISL_429669|2020-03-13	EPI_ISL_429669	2020-03-13	Brazil	South America	Brazil	Minas Gerais	B.1	O
hCoV-19/Brazil/MG-CV7/2020|EPI_ISL_429670|2020-03-13	EPI_ISL_429670	2020-03-13	Brazil	South America	Brazil	Minas Gerais	B	O
hCoV-19/Brazil/MG-CV8/2020|EPI_ISL_429671|2020-03-13	EPI_ISL_429671	2020-03-13	Brazil	South America	Brazil	Minas Gerais	N.4	O
hCoV-19/Brazil/MG-CV9/2020|EPI_ISL_429672|2020-03-13	EPI_ISL_429672	2020-03-13	Brazil	South America	Brazil	Minas Gerais	B.1	G
hCoV-19/Brazil/MG-CV12/2020|EPI_ISL_429674|2020-03-11	EPI_ISL_429674	2020-03-11	Brazil	South America	Brazil	Minas Gerais	B.1	GH
hCoV-19/Brazil/MG-CV13/2020|EPI_ISL_429675|2020-03-15	EPI_ISL_429675	2020-03-15	Brazil	South America	Brazil	Minas Gerais	B.1	G
hCoV-19/Brazil/MG-CV16/2020|EPI_ISL_429676|2020-03-16	EPI_ISL_429676	2020-03-16	Brazil	South America	Brazil	Minas Gerais	N.4	O
hCoV-19/Brazil/MG-CV17/2020|EPI_ISL_429677|2020-03-11	EPI_ISL_429677	2020-03-11	Brazil	South America	Brazil	Minas Gerais	B.1.1.269	GR
hCoV-19/Brazil/MG-CV19/2020|EPI_ISL_429679|2020-03-16	EPI_ISL_429679	2020-03-16	Brazil	South America	Brazil	Minas Gerais	N.4	O
hCoV-19/Brazil/MG-CV34/2020|EPI_ISL_429690|2020-03-18	EPI_ISL_429690	2020-03-18	Brazil	South America	Brazil	Minas Gerais	N.4	V
hCoV-19/Brazil/MG-CV35/2020|EPI_ISL_429691|2020-03-18	EPI_ISL_429691	2020-03-18	Brazil	South America	Brazil	Minas Gerais	B.1.1.269	O
hCoV-19/Brazil/MG-CV42/2020|EPI_ISL_429695|2020-03-20	EPI_ISL_429695	2020-03-20	Brazil	South America	Brazil	Minas Gerais	B.1	G
hCoV-19/Brazil/MG-CV43/2020|EPI_ISL_429696|2020-03-17	EPI_ISL_429696	2020-03-17	Brazil	South America	Brazil	Minas Gerais	B.1.1.1	GR
hCoV-19/Brazil/AM-0201/2020|EPI_ISL_470568|2020-04-01	EPI_ISL_470568	2020-04-01	Brazil	South America	Brazil	Amazonas	B.1.195	G
hCoV-19/Brazil/AM-0202/2020|EPI_ISL_470569|2020-04-01	EPI_ISL_470569	2020-04-01	Brazil	South America	Brazil	Amazonas	B.1.195	G
hCoV-19/Brazil/AM-0203/2020|EPI_ISL_470570|2020-04-02	EPI_ISL_470570	2020-04-02	Brazil	South America	Brazil	Amazonas	B.1.1.33	GR
hCoV-19/Brazil/AM-0204/2020|EPI_ISL_470571|2020-04-02	EPI_ISL_470571	2020-04-02	Brazil	South America	Brazil	Amazonas	B.1.195	G
hCoV-19/Brazil/AM-0205/2020|EPI_ISL_470572|2020-04-02	EPI_ISL_470572	2020-04-02	Brazil	South America	Brazil	Amazonas	B.1.1.33	GR
hCoV-19/Brazil/CE-0206/2020|EPI_ISL_470573|2020-04-02	EPI_ISL_470573	2020-04-02	Brazil	South America	Brazil	Ceara	B.1.212	G
hCoV-19/Brazil/GO-0207/2020|EPI_ISL_470574|2020-03-13	EPI_ISL_470574	2020-03-13	Brazil	South America	Brazil	GoiÃ¡s	B	V
hCoV-19/Brazil/GO-0208/2020|EPI_ISL_470575|2020-03-18	EPI_ISL_470575	2020-03-18	Brazil	South America	Brazil	GoiÃ¡s	B.1.22	GH
hCoV-19/Brazil/GO-0209/2020|EPI_ISL_470576|2020-04-03	EPI_ISL_470576	2020-04-03	Brazil	South America	Brazil	GoiÃ¡s	B.1	G
hCoV-19/Brazil/GO-0210/2020|EPI_ISL_470577|2020-04-04	EPI_ISL_470577	2020-04-04	Brazil	South America	Brazil	GoiÃ¡s	B.1.1.33	GR
hCoV-19/Brazil/MG-0211/2020|EPI_ISL_470578|2020-03-14	EPI_ISL_470578	2020-03-14	Brazil	South America	Brazil	Minas Gerais	B.1.1.119	GR
hCoV-19/Brazil/MG-0212/2020|EPI_ISL_470579|2020-03-14	EPI_ISL_470579	2020-03-14	Brazil	South America	Brazil	Minas Gerais	B.1	G
hCoV-19/Brazil/MG-0214/2020|EPI_ISL_470580|2020-03-17	EPI_ISL_470580	2020-03-17	Brazil	South America	Brazil	Minas Gerais	B.1.1.33	GR
hCoV-19/Brazil/MG-0215/2020|EPI_ISL_470581|2020-03-19	EPI_ISL_470581	2020-03-19	Brazil	South America	Brazil	Minas Gerais	B.1.314	GH
hCoV-19/Brazil/MG-0216/2020|EPI_ISL_470582|2020-03-19	EPI_ISL_470582	2020-03-19	Brazil	South America	Brazil	Minas Gerais	B.1.1.33	GR
hCoV-19/Brazil/MG-0217/2020|EPI_ISL_470583|2020-03-20	EPI_ISL_470583	2020-03-20	Brazil	South America	Brazil	Minas Gerais	B.1.1.33	GR
hCoV-19/Brazil/MG-0218/2020|EPI_ISL_470584|2020-03-23	EPI_ISL_470584	2020-03-23	Brazil	South America	Brazil	Minas Gerais	B.1.1.33	GR
hCoV-19/Brazil/MG-0220/2020|EPI_ISL_470586|2020-04-04	EPI_ISL_470586	2020-04-04	Brazil	South America	Brazil	Minas Gerais	B.1.1.33	GR
hCoV-19/Brazil/MG-0221/2020|EPI_ISL_470587|2020-04-05	EPI_ISL_470587	2020-04-05	Brazil	South America	Brazil	Minas Gerais	B.1.1.33	GR
hCoV-19/Brazil/MG-0222/2020|EPI_ISL_470588|2020-04-06	EPI_ISL_470588	2020-04-06	Brazil	South America	Brazil	Minas Gerais	B.1.1.33	GR
hCoV-19/Brazil/MG-0258/2020|EPI_ISL_470589|2020-04-13	EPI_ISL_470589	2020-04-13	Brazil	South America	Brazil	Minas Gerais	B.1.1.33	GR
hCoV-19/Brazil/MG-0285/2020|EPI_ISL_470590|2020-04-08	EPI_ISL_470590	2020-04-08	Brazil	South America	Brazil	Minas Gerais	B.1.1.314	GR
hCoV-19/Brazil/MG-0286/2020|EPI_ISL_470591|2020-04-17	EPI_ISL_470591	2020-04-17	Brazil	South America	Brazil	Minas Gerais	B.1.1.33	GR
hCoV-19/Brazil/MG-0287/2020|EPI_ISL_470592|2020-04-15	EPI_ISL_470592	2020-04-15	Brazil	South America	Brazil	Minas Gerais	B.1.1.33	GR
hCoV-19/Brazil/MG-0288/2020|EPI_ISL_470593|2020-04-09	EPI_ISL_470593	2020-04-09	Brazil	South America	Brazil	Minas Gerais	B.1	G
hCoV-19/Brazil/MG-0289/2020|EPI_ISL_470594|2020-04-08	EPI_ISL_470594	2020-04-08	Brazil	South America	Brazil	Minas Gerais	B.1.1.33	GR
hCoV-19/Brazil/MG-0291/2020|EPI_ISL_470596|2020-04-16	EPI_ISL_470596	2020-04-16	Brazil	South America	Brazil	Minas Gerais	B.1.1.33	GR
hCoV-19/Brazil/MG-0292/2020|EPI_ISL_470597|2020-04-05	EPI_ISL_470597	2020-04-05	Brazil	South America	Brazil	Minas Gerais	B.1.1.33	GR
hCoV-19/Brazil/MT-0224/2020|EPI_ISL_470598|2020-03-18	EPI_ISL_470598	2020-03-18	Brazil	South America	Brazil	Mato Grosso	B.4	O
hCoV-19/Brazil/MT-0225/2020|EPI_ISL_470599|2020-03-19	EPI_ISL_470599	2020-03-19	Brazil	South America	Brazil	Mato Grosso	B.4	O
hCoV-19/Brazil/PA-0226/2020|EPI_ISL_470600|2020-04-01	EPI_ISL_470600	2020-04-01	Brazil	South America	Brazil	ParÃ¡	B.1.1.28	GR
hCoV-19/Brazil/PA-0227/2020|EPI_ISL_470601|2020-04-01	EPI_ISL_470601	2020-04-01	Brazil	South America	Brazil	ParÃ¡	B.1.1.33	GR
hCoV-19/Brazil/PA-0228/2020|EPI_ISL_470602|2020-04-01	EPI_ISL_470602	2020-04-01	Brazil	South America	Brazil	ParÃ¡	B.1.1.28	GR
hCoV-19/Brazil/PA-0229/2020|EPI_ISL_470603|2020-04-01	EPI_ISL_470603	2020-04-01	Brazil	South America	Brazil	ParÃ¡	B.1.1.1	GR
hCoV-19/Brazil/PA-0230/2020|EPI_ISL_470604|2020-04-02	EPI_ISL_470604	2020-04-02	Brazil	South America	Brazil	ParÃ¡	B.1.1.28	GR
hCoV-19/Brazil/PA-0231/2020|EPI_ISL_470605|2020-04-02	EPI_ISL_470605	2020-04-02	Brazil	South America	Brazil	ParÃ¡	B.1.1.28	GR
hCoV-19/Brazil/PA-0232/2020|EPI_ISL_470606|2020-04-02	EPI_ISL_470606	2020-04-02	Brazil	South America	Brazil	ParÃ¡	B.1.1.33	GR
hCoV-19/Brazil/PA-0233/2020|EPI_ISL_470607|2020-04-02	EPI_ISL_470607	2020-04-02	Brazil	South America	Brazil	ParÃ¡	B.1.1.28	GR
hCoV-19/Brazil/PA-0234/2020|EPI_ISL_470608|2020-04-03	EPI_ISL_470608	2020-04-03	Brazil	South America	Brazil	ParÃ¡	B.1.1.28	GR
hCoV-19/Brazil/PA-0235/2020|EPI_ISL_470609|2020-04-03	EPI_ISL_470609	2020-04-03	Brazil	South America	Brazil	ParÃ¡	B.1.1.33	GR
hCoV-19/Brazil/CE-L16-CD332/2020|EPI_ISL_476281|2020-03-28	EPI_ISL_476281	2020-03-28	Brazil	South America	Brazil	Ceara	B.1.1.33	GR
hCoV-19/Brazil/PR-L16-CD333/2020|EPI_ISL_476282|2020-03-28	EPI_ISL_476282	2020-03-28	Brazil	South America	Brazil	ParanÃ¡	B.1.1.28	GR
hCoV-19/Brazil/CE-L16-CD334/2020|EPI_ISL_476283|2020-03-29	EPI_ISL_476283	2020-03-29	Brazil	South America	Brazil	Ceara	B.1	G
hCoV-19/Brazil/SP-L16-CD335/2020|EPI_ISL_476284|2020-03-30	EPI_ISL_476284	2020-03-30	Brazil	South America	Brazil	SÃ£o Paulo	B.1	G
hCoV-19/Brazil/SP-L16-CD339/2020|EPI_ISL_476286|2020-03-30	EPI_ISL_476286	2020-03-30	Brazil	South America	Brazil	SÃ£o Paulo	B.1.1.33	GR
hCoV-19/Brazil/SP-L16-CD341/2020|EPI_ISL_476287|2020-03-30	EPI_ISL_476287	2020-03-30	Brazil	South America	Brazil	SÃ£o Paulo	B.1.1.28	GR
hCoV-19/Brazil/CE-L16-CD344/2020|EPI_ISL_476288|2020-03-30	EPI_ISL_476288	2020-03-30	Brazil	South America	Brazil	Ceara	B.1	G
hCoV-19/Brazil/CE-L16-CD346/2020|EPI_ISL_476289|2020-03-30	EPI_ISL_476289	2020-03-30	Brazil	South America	Brazil	Ceara	B.1.212	G
hCoV-19/Brazil/MT-L16-CD347/2020|EPI_ISL_476290|2020-03-30	EPI_ISL_476290	2020-03-30	Brazil	South America	Brazil	Mato Grosso	B.1.1.33	GR
hCoV-19/Brazil/RS-L16-CD349/2020|EPI_ISL_476291|2020-03-30	EPI_ISL_476291	2020-03-30	Brazil	South America	Brazil	Rio Grande do Sul	B.1	GH
hCoV-19/Brazil/SC-L16-CD350/2020|EPI_ISL_476292|2020-03-30	EPI_ISL_476292	2020-03-30	Brazil	South America	Brazil	Santa Catarina	B.1.1.33	GR
hCoV-19/Brazil/SP-L16-CD384/2020|EPI_ISL_476293|2020-04-02	EPI_ISL_476293	2020-04-02	Brazil	South America	Brazil	SÃ£o Paulo	B.1.1.28	GR
hCoV-19/Brazil/SP-L16-CD385/2020|EPI_ISL_476294|2020-04-02	EPI_ISL_476294	2020-04-02	Brazil	South America	Brazil	SÃ£o Paulo	B.1.1.28	GR
hCoV-19/Brazil/SP-L16-CD386/2020|EPI_ISL_476295|2020-04-02	EPI_ISL_476295	2020-04-02	Brazil	South America	Brazil	SÃ£o Paulo	B.1.1.33	GR
hCoV-19/Brazil/SP-L16-CD387/2020|EPI_ISL_476296|2020-04-02	EPI_ISL_476296	2020-04-02	Brazil	South America	Brazil	SÃ£o Paulo	B.1.1.143	GR
hCoV-19/Brazil/SC-L17-CD322/2020|EPI_ISL_476297|2020-03-26	EPI_ISL_476297	2020-03-26	Brazil	South America	Brazil	Santa Catarina	B.1.1.33	GR
hCoV-19/Brazil/SP-L17-CD324/2020|EPI_ISL_476298|2020-03-27	EPI_ISL_476298	2020-03-27	Brazil	South America	Brazil	SÃ£o Paulo	B.1.1.119	GR
hCoV-19/Brazil/SP-L17-CD327/2020|EPI_ISL_476299|2020-03-27	EPI_ISL_476299	2020-03-27	Brazil	South America	Brazil	SÃ£o Paulo	B.1.212	G
hCoV-19/Brazil/SP-L17-CD328/2020|EPI_ISL_476300|2020-03-27	EPI_ISL_476300	2020-03-27	Brazil	South America	Brazil	SÃ£o Paulo	B.1.1.33	GR
hCoV-19/Brazil/SP-L17-CD329/2020|EPI_ISL_476301|2020-03-27	EPI_ISL_476301	2020-03-27	Brazil	South America	Brazil	SÃ£o Paulo	B.1.1.33	GR
hCoV-19/Brazil/SP-L17-CD357/2020|EPI_ISL_476303|2020-03-31	EPI_ISL_476303	2020-03-31	Brazil	South America	Brazil	SÃ£o Paulo	B.1.1.33	GR
hCoV-19/Brazil/BA-L17-CD358/2020|EPI_ISL_476304|2020-03-31	EPI_ISL_476304	2020-03-31	Brazil	South America	Brazil	Bahia	B.1	G
hCoV-19/Brazil/BA-L17-CD359/2020|EPI_ISL_476305|2020-03-31	EPI_ISL_476305	2020-03-31	Brazil	South America	Brazil	Bahia	B.1.1.33	GR
hCoV-19/Brazil/CE-L17-CD360/2020|EPI_ISL_476306|2020-03-31	EPI_ISL_476306	2020-03-31	Brazil	South America	Brazil	Ceara	B.1	G
hCoV-19/Brazil/CE-L17-CD361/2020|EPI_ISL_476307|2020-03-31	EPI_ISL_476307	2020-03-31	Brazil	South America	Brazil	Ceara	B.1.212	G
hCoV-19/Brazil/MA-L17-CD363/2020|EPI_ISL_476309|2020-03-31	EPI_ISL_476309	2020-03-31	Brazil	South America	Brazil	MaranhÃ£o	B.1.1.33	GR
hCoV-19/Brazil/PR-L17-CD365/2020|EPI_ISL_476311|2020-03-31	EPI_ISL_476311	2020-03-31	Brazil	South America	Brazil	ParanÃ¡	B.1.1.119	GR
hCoV-19/Brazil/PR-L17-CD366/2020|EPI_ISL_476312|2020-03-31	EPI_ISL_476312	2020-03-31	Brazil	South America	Brazil	ParanÃ¡	B.1.1.28	GR
hCoV-19/Brazil/PR-L17-CD367/2020|EPI_ISL_476313|2020-03-31	EPI_ISL_476313	2020-03-31	Brazil	South America	Brazil	ParanÃ¡	B.1.1.28	GR
hCoV-19/Brazil/PR-L17-CD368/2020|EPI_ISL_476314|2020-03-31	EPI_ISL_476314	2020-03-31	Brazil	South America	Brazil	ParanÃ¡	B.1.1.28	GR
hCoV-19/Brazil/RS-L17-CD370/2020|EPI_ISL_476316|2020-03-31	EPI_ISL_476316	2020-03-31	Brazil	South America	Brazil	Rio Grande do Sul	B.1.1.33	GR
hCoV-19/Brazil/SC-L17-CD372/2020|EPI_ISL_476317|2020-03-31	EPI_ISL_476317	2020-03-31	Brazil	South America	Brazil	Santa Catarina	B.1.1.33	GR
hCoV-19/Brazil/PR-L19-CD389/2020|EPI_ISL_476318|2020-04-01	EPI_ISL_476318	2020-04-01	Brazil	South America	Brazil	ParanÃ¡	B.1.1.28	GR
hCoV-19/Brazil/RS-L19-CD390/2020|EPI_ISL_476319|2020-04-01	EPI_ISL_476319	2020-04-01	Brazil	South America	Brazil	Rio Grande do Sul	B.1.1.33	GR
hCoV-19/Brazil/SP-L19-CD391/2020|EPI_ISL_476320|2020-04-01	EPI_ISL_476320	2020-04-01	Brazil	South America	Brazil	SÃ£o Paulo	B.1.212	G
hCoV-19/Brazil/SP-L19-CD393/2020|EPI_ISL_476321|2020-04-02	EPI_ISL_476321	2020-04-02	Brazil	South America	Brazil	SÃ£o Paulo	B.1.1.28	GR
hCoV-19/Brazil/SP-L19-CD395/2020|EPI_ISL_476322|2020-04-03	EPI_ISL_476322	2020-04-03	Brazil	South America	Brazil	SÃ£o Paulo	B.1.1.28	GR
hCoV-19/Brazil/RS-L19-CD396/2020|EPI_ISL_476323|2020-03-31	EPI_ISL_476323	2020-03-31	Brazil	South America	Brazil	Rio Grande do Sul	B.1.1.28	GR
hCoV-19/Brazil/SC-L19-CD399/2020|EPI_ISL_476324|2020-04-01	EPI_ISL_476324	2020-04-01	Brazil	South America	Brazil	Santa Catarina	B.1.1.33	GR
hCoV-19/Brazil/PR-L19-CD400/2020|EPI_ISL_476325|2020-03-31	EPI_ISL_476325	2020-03-31	Brazil	South America	Brazil	ParanÃ¡	B.1.1.28	GR
hCoV-19/Brazil/RN-L19-CD401/2020|EPI_ISL_476326|2020-04-01	EPI_ISL_476326	2020-04-01	Brazil	South America	Brazil	Rio Grande do Norte	B.1.195	G
hCoV-19/Brazil/MA-L19-CD403/2020|EPI_ISL_476327|2020-04-02	EPI_ISL_476327	2020-04-02	Brazil	South America	Brazil	MaranhÃ£o	B.1.1.33	G
hCoV-19/Brazil/MA-L19-CD405/2020|EPI_ISL_476328|2020-04-02	EPI_ISL_476328	2020-04-02	Brazil	South America	Brazil	MaranhÃ£o	B.1.1.33	GR
hCoV-19/Brazil/MA-L19-CD406/2020|EPI_ISL_476329|2020-04-02	EPI_ISL_476329	2020-04-02	Brazil	South America	Brazil	MaranhÃ£o	B.1.1.33	GR
hCoV-19/Brazil/MA-L19-CD407/2020|EPI_ISL_476330|2020-04-02	EPI_ISL_476330	2020-04-02	Brazil	South America	Brazil	MaranhÃ£o	B.1.1.33	GR
hCoV-19/Brazil/CE-L19-CD408/2020|EPI_ISL_476331|2020-04-02	EPI_ISL_476331	2020-04-02	Brazil	South America	Brazil	Ceara	B.1.212	G
hCoV-19/Brazil/SP-L19-CD409/2020|EPI_ISL_476332|2020-04-03	EPI_ISL_476332	2020-04-03	Brazil	South America	Brazil	SÃ£o Paulo	B.1.1.33	GR
hCoV-19/Brazil/GO-L19-CD410/2020|EPI_ISL_476333|2020-04-02	EPI_ISL_476333	2020-04-02	Brazil	South America	Brazil	GoiÃ¡s	B.1	G
hCoV-19/Brazil/MS-L19-CD411/2020|EPI_ISL_476334|2020-04-02	EPI_ISL_476334	2020-04-02	Brazil	South America	Brazil	Mato Grosso do Sul	B.1.1.33	GR
hCoV-19/Brazil/RS-L19-CD412/2020|EPI_ISL_476335|2020-04-02	EPI_ISL_476335	2020-04-02	Brazil	South America	Brazil	Rio Grande do Sul	B.1.1.33	GR
hCoV-19/Brazil/GO-L19-CD413/2020|EPI_ISL_476336|2020-04-02	EPI_ISL_476336	2020-04-02	Brazil	South America	Brazil	GoiÃ¡s	B.1	G
hCoV-19/Brazil/SP-L2-CAMPI30/2020|EPI_ISL_476337|2020-04-14	EPI_ISL_476337	2020-04-14	Brazil	South America	Brazil	SÃ£o Paulo	B.1.1.28	GR
hCoV-19/Brazil/SP-L2-CAMPI38/2020|EPI_ISL_476338|2020-04-14	EPI_ISL_476338	2020-04-14	Brazil	South America	Brazil	SÃ£o Paulo	B.1.1.28	GR
hCoV-19/Brazil/SP-L2-CAMPI45/2020|EPI_ISL_476339|2020-04-18	EPI_ISL_476339	2020-04-18	Brazil	South America	Brazil	SÃ£o Paulo	B.1	G
hCoV-19/Brazil/SP-L2-CAMPI52/2020|EPI_ISL_476340|2020-04-18	EPI_ISL_476340	2020-04-18	Brazil	South America	Brazil	SÃ£o Paulo	B.1.1.28	GR
hCoV-19/Brazil/SP-L2-CAMPI53/2020|EPI_ISL_476341|2020-04-18	EPI_ISL_476341	2020-04-18	Brazil	South America	Brazil	SÃ£o Paulo	B.1.1.28	GR
hCoV-19/Brazil/SP-L2-CAMPI61/2020|EPI_ISL_476342|2020-04-18	EPI_ISL_476342	2020-04-18	Brazil	South America	Brazil	SÃ£o Paulo	B.1	G
hCoV-19/Brazil/SP-L2-CAMPI63/2020|EPI_ISL_476343|2020-04-18	EPI_ISL_476343	2020-04-18	Brazil	South America	Brazil	SÃ£o Paulo	B.1.1.28	GR
hCoV-19/Brazil/SP-L2-CAMPI68/2020|EPI_ISL_476344|2020-04-18	EPI_ISL_476344	2020-04-18	Brazil	South America	Brazil	SÃ£o Paulo	B.1	G
hCoV-19/Brazil/SP-L2-CAMPI70/2020|EPI_ISL_476345|2020-04-18	EPI_ISL_476345	2020-04-18	Brazil	South America	Brazil	SÃ£o Paulo	B.1.1.28	GR
hCoV-19/Brazil/SP-L2-CAMPI75/2020|EPI_ISL_476346|2020-04-23	EPI_ISL_476346	2020-04-23	Brazil	South America	Brazil	SÃ£o Paulo	B.1.1.28	GR
hCoV-19/Brazil/SP-L2-CAMPI78/2020|EPI_ISL_476347|2020-04-23	EPI_ISL_476347	2020-04-23	Brazil	South America	Brazil	SÃ£o Paulo	B.1.1.28	GR
hCoV-19/Brazil/SP-L2-CAMPI86/2020|EPI_ISL_476348|2020-04-23	EPI_ISL_476348	2020-04-23	Brazil	South America	Brazil	SÃ£o Paulo	B.1	G
hCoV-19/Brazil/SP-L2-CAMPI93/2020|EPI_ISL_476349|2020-04-25	EPI_ISL_476349	2020-04-25	Brazil	South America	Brazil	SÃ£o Paulo	B.1.1.28	GR
hCoV-19/Brazil/SP-L20-CD415/2020|EPI_ISL_476350|2020-04-03	EPI_ISL_476350	2020-04-03	Brazil	South America	Brazil	SÃ£o Paulo	B.1.1.33	GR
hCoV-19/Brazil/SP-L20-CD416/2020|EPI_ISL_476351|2020-04-02	EPI_ISL_476351	2020-04-02	Brazil	South America	Brazil	SÃ£o Paulo	B.1.1.33	GR
hCoV-19/Brazil/SP-L20-CD418/2020|EPI_ISL_476352|2020-04-03	EPI_ISL_476352	2020-04-03	Brazil	South America	Brazil	SÃ£o Paulo	B.1.1.33	GR
hCoV-19/Brazil/SP-L20-CD419/2020|EPI_ISL_476353|2020-04-03	EPI_ISL_476353	2020-04-03	Brazil	South America	Brazil	SÃ£o Paulo	B.1.1.28	GR
hCoV-19/Brazil/SP-L20-CD422/2020|EPI_ISL_476355|2020-04-03	EPI_ISL_476355	2020-04-03	Brazil	South America	Brazil	SÃ£o Paulo	B.1.1.33	GR
hCoV-19/Brazil/RN-L20-CD429/2020|EPI_ISL_476357|2020-04-03	EPI_ISL_476357	2020-04-03	Brazil	South America	Brazil	Rio Grande do Norte	B.1.195	G
hCoV-19/Brazil/GO-L20-CD430/2020|EPI_ISL_476358|2020-04-03	EPI_ISL_476358	2020-04-03	Brazil	South America	Brazil	GoiÃ¡s	B.1.1.33	GR
hCoV-19/Brazil/PE-L20-CD432/2020|EPI_ISL_476359|2020-04-03	EPI_ISL_476359	2020-04-03	Brazil	South America	Brazil	Pernambuco	B.1.1.119	GR
hCoV-19/Brazil/SP-L20-CD434/2020|EPI_ISL_476360|2020-04-04	EPI_ISL_476360	2020-04-04	Brazil	South America	Brazil	SÃ£o Paulo	B.1.1.33	GR
hCoV-19/Brazil/SP-L20-CD435/2020|EPI_ISL_476361|2020-04-06	EPI_ISL_476361	2020-04-06	Brazil	South America	Brazil	SÃ£o Paulo	B.1.1.28	GR
hCoV-19/Brazil/SP-L20-CD436/2020|EPI_ISL_476362|2020-04-06	EPI_ISL_476362	2020-04-06	Brazil	South America	Brazil	SÃ£o Paulo	B.1.1.33	GR
hCoV-19/Brazil/SP-L20-CD437/2020|EPI_ISL_476363|2020-04-06	EPI_ISL_476363	2020-04-06	Brazil	South America	Brazil	SÃ£o Paulo	B.1.1.28	GR
hCoV-19/Brazil/SP-L20-CD438/2020|EPI_ISL_476364|2020-04-06	EPI_ISL_476364	2020-04-06	Brazil	South America	Brazil	SÃ£o Paulo	B.1.1.28	GR
hCoV-19/Brazil/SP-L21-CD442/2020|EPI_ISL_476365|2020-04-06	EPI_ISL_476365	2020-04-06	Brazil	South America	Brazil	SÃ£o Paulo	B.1.1.33	GR
hCoV-19/Brazil/SP-L21-CD443/2020|EPI_ISL_476366|2020-04-06	EPI_ISL_476366	2020-04-06	Brazil	South America	Brazil	SÃ£o Paulo	B.1.1.28	GR
hCoV-19/Brazil/SP-L21-CD445/2020|EPI_ISL_476367|2020-04-06	EPI_ISL_476367	2020-04-06	Brazil	South America	Brazil	SÃ£o Paulo	B.1.1.28	GR
hCoV-19/Brazil/CE-L21-CD446/2020|EPI_ISL_476368|2020-04-04	EPI_ISL_476368	2020-04-04	Brazil	South America	Brazil	Ceara	B.1	G
hCoV-19/Brazil/CE-L21-CD447/2020|EPI_ISL_476369|2020-04-06	EPI_ISL_476369	2020-04-06	Brazil	South America	Brazil	Ceara	B.1.1.28	GR
hCoV-19/Brazil/PR-L21-CD448/2020|EPI_ISL_476370|2020-04-06	EPI_ISL_476370	2020-04-06	Brazil	South America	Brazil	ParanÃ¡	B.1.1.28	GR
hCoV-19/Brazil/PE-L21-CD450/2020|EPI_ISL_476371|2020-04-06	EPI_ISL_476371	2020-04-06	Brazil	South America	Brazil	Pernambuco	B.1.1.269	GR
hCoV-19/Brazil/SP-L22-CD473/2020|EPI_ISL_476372|2020-04-01	EPI_ISL_476372	2020-04-01	Brazil	South America	Brazil	SÃ£o Paulo	B.1.1.28	GR
hCoV-19/Brazil/SP-L22-CD474/2020|EPI_ISL_476373|2020-04-01	EPI_ISL_476373	2020-04-01	Brazil	South America	Brazil	SÃ£o Paulo	B.1.1.28	GR
hCoV-19/Brazil/SP-L22-CD475/2020|EPI_ISL_476374|2020-04-02	EPI_ISL_476374	2020-04-02	Brazil	South America	Brazil	SÃ£o Paulo	B.1.1.33	GR
hCoV-19/Brazil/SP-L22-CD476/2020|EPI_ISL_476375|2020-04-02	EPI_ISL_476375	2020-04-02	Brazil	South America	Brazil	SÃ£o Paulo	B.1.1.28	GR
hCoV-19/Brazil/SP-L22-CD477/2020|EPI_ISL_476376|2020-04-02	EPI_ISL_476376	2020-04-02	Brazil	South America	Brazil	SÃ£o Paulo	B.1.1.28	GR
hCoV-19/Brazil/SP-L22-CD479/2020|EPI_ISL_476377|2020-04-03	EPI_ISL_476377	2020-04-03	Brazil	South America	Brazil	SÃ£o Paulo	B.1.1.33	GR
hCoV-19/Brazil/SP-L22-CD481/2020|EPI_ISL_476378|2020-04-03	EPI_ISL_476378	2020-04-03	Brazil	South America	Brazil	SÃ£o Paulo	B.1.1.94	GR
hCoV-19/Brazil/SP-L22-CD483/2020|EPI_ISL_476379|2020-04-04	EPI_ISL_476379	2020-04-04	Brazil	South America	Brazil	SÃ£o Paulo	B.1.1.28	GR
hCoV-19/Brazil/SP-L22-CD484/2020|EPI_ISL_476380|2020-04-04	EPI_ISL_476380	2020-04-04	Brazil	South America	Brazil	SÃ£o Paulo	B.1.1.28	GR
hCoV-19/Brazil/SP-L22-CD485/2020|EPI_ISL_476381|2020-04-04	EPI_ISL_476381	2020-04-04	Brazil	South America	Brazil	SÃ£o Paulo	B.1.1.143	GR
hCoV-19/Brazil/SP-L22-CD486/2020|EPI_ISL_476382|2020-04-05	EPI_ISL_476382	2020-04-05	Brazil	South America	Brazil	SÃ£o Paulo	B.1.1.28	GR
hCoV-19/Brazil/SP-L22-CD487/2020|EPI_ISL_476383|2020-04-05	EPI_ISL_476383	2020-04-05	Brazil	South America	Brazil	SÃ£o Paulo	B.1.1.33	GR
hCoV-19/Brazil/SP-L22-CD488/2020|EPI_ISL_476384|2020-04-05	EPI_ISL_476384	2020-04-05	Brazil	South America	Brazil	SÃ£o Paulo	B.1.1.28	GR
hCoV-19/Brazil/SP-L22-CD489/2020|EPI_ISL_476385|2020-04-04	EPI_ISL_476385	2020-04-04	Brazil	South America	Brazil	SÃ£o Paulo	B.1.1.143	GR
hCoV-19/Brazil/SP-L22-CD490/2020|EPI_ISL_476386|2020-04-06	EPI_ISL_476386	2020-04-06	Brazil	South America	Brazil	SÃ£o Paulo	B.1.1.28	GR
hCoV-19/Brazil/SP-L3-CAMPI17/2020|EPI_ISL_476387|2020-04-09	EPI_ISL_476387	2020-04-09	Brazil	South America	Brazil	SÃ£o Paulo	B.1.1.28	GR
hCoV-19/Brazil/SP-L3-CAMPI23/2020|EPI_ISL_476388|2020-04-09	EPI_ISL_476388	2020-04-09	Brazil	South America	Brazil	SÃ£o Paulo	B.1.1.28	GR
hCoV-19/Brazil/SP-L3-CAMPI24/2020|EPI_ISL_476389|2020-04-09	EPI_ISL_476389	2020-04-09	Brazil	South America	Brazil	SÃ£o Paulo	B.1.1.28	GR
hCoV-19/Brazil/SP-L3-CAMPI33/2020|EPI_ISL_476390|2020-04-14	EPI_ISL_476390	2020-04-14	Brazil	South America	Brazil	SÃ£o Paulo	B.1.1.28	GR
hCoV-19/Brazil/SP-L3-CAMPI4/2020|EPI_ISL_476391|2020-04-02	EPI_ISL_476391	2020-04-02	Brazil	South America	Brazil	SÃ£o Paulo	B.1.1.28	GR
hCoV-19/Brazil/SP-L3-CAMPI41/2020|EPI_ISL_476392|2020-04-15	EPI_ISL_476392	2020-04-15	Brazil	South America	Brazil	SÃ£o Paulo	B.1.1.33	GR
hCoV-19/Brazil/SP-L3-CAMPI43/2020|EPI_ISL_476393|2020-04-16	EPI_ISL_476393	2020-04-16	Brazil	South America	Brazil	SÃ£o Paulo	B.1.1.28	GR
hCoV-19/Brazil/SP-L3-CAMPI44/2020|EPI_ISL_476394|2020-04-18	EPI_ISL_476394	2020-04-18	Brazil	South America	Brazil	SÃ£o Paulo	B.1.1.28	GR
hCoV-19/Brazil/SP-L4-CAMPI51/2020|EPI_ISL_476395|2020-04-18	EPI_ISL_476395	2020-04-18	Brazil	South America	Brazil	SÃ£o Paulo	B.1.1.28	GR
hCoV-19/Brazil/SP-L4-CAMPI58/2020|EPI_ISL_476396|2020-04-18	EPI_ISL_476396	2020-04-18	Brazil	South America	Brazil	SÃ£o Paulo	B.1.1.28	GR
hCoV-19/Brazil/SP-L4-CAMPI62/2020|EPI_ISL_476397|2020-04-18	EPI_ISL_476397	2020-04-18	Brazil	South America	Brazil	SÃ£o Paulo	B.1.1.28	GR
hCoV-19/Brazil/SP-L4-CAMPI65/2020|EPI_ISL_476398|2020-04-18	EPI_ISL_476398	2020-04-18	Brazil	South America	Brazil	SÃ£o Paulo	B.1.1.28	GR
hCoV-19/Brazil/SP-L4-CAMPI66/2020|EPI_ISL_476399|2020-04-18	EPI_ISL_476399	2020-04-18	Brazil	South America	Brazil	SÃ£o Paulo	B.1.1.28	GR
hCoV-19/Brazil/SP-L4-CAMPI69/2020|EPI_ISL_476400|2020-04-20	EPI_ISL_476400	2020-04-20	Brazil	South America	Brazil	SÃ£o Paulo	B.1.1.28	GR
hCoV-19/Brazil/SP-L4-CAMPI72/2020|EPI_ISL_476401|2020-04-20	EPI_ISL_476401	2020-04-20	Brazil	South America	Brazil	SÃ£o Paulo	B.1.1.28	GR
hCoV-19/Brazil/SP-L4-CAMPI9/2020|EPI_ISL_476402|2020-04-03	EPI_ISL_476402	2020-04-03	Brazil	South America	Brazil	SÃ£o Paulo	B.1	G
hCoV-19/Brazil/RJ-L4-CD09/2020|EPI_ISL_476403|2020-03-08	EPI_ISL_476403	2020-03-08	Brazil	South America	Brazil	Rio de Janeiro	B.1	GH
hCoV-19/Brazil/RJ-L4-CD10/2020|EPI_ISL_476404|2020-03-10	EPI_ISL_476404	2020-03-10	Brazil	South America	Brazil	Rio de Janeiro	B.39	O
hCoV-19/Brazil/RJ-L4-CD12/2020|EPI_ISL_476405|2020-03-10	EPI_ISL_476405	2020-03-10	Brazil	South America	Brazil	Rio de Janeiro	B.1	GH
hCoV-19/Brazil/SP-L4-CD14/2020|EPI_ISL_476406|2020-03-05	EPI_ISL_476406	2020-03-05	Brazil	South America	Brazil	SÃ£o Paulo	B	O
hCoV-19/Brazil/SP-L4-CD15/2020|EPI_ISL_476407|2020-03-06	EPI_ISL_476407	2020-03-06	Brazil	South America	Brazil	SÃ£o Paulo	B	O
hCoV-19/Brazil/SP-L5-CAMPI102/2020|EPI_ISL_476408|2020-04-25	EPI_ISL_476408	2020-04-25	Brazil	South America	Brazil	SÃ£o Paulo	B.1.1.28	GR
hCoV-19/Brazil/SP-L5-CAMPI103/2020|EPI_ISL_476409|2020-04-25	EPI_ISL_476409	2020-04-25	Brazil	South America	Brazil	SÃ£o Paulo	B.1	G
hCoV-19/Brazil/SP-L5-CAMPI105/2020|EPI_ISL_476410|2020-04-28	EPI_ISL_476410	2020-04-28	Brazil	South America	Brazil	SÃ£o Paulo	B.1.1.28	GR
hCoV-19/Brazil/SP-L5-CAMPI106/2020|EPI_ISL_476411|2020-04-28	EPI_ISL_476411	2020-04-28	Brazil	South America	Brazil	SÃ£o Paulo	B.1.1.28	GR
hCoV-19/Brazil/SP-L5-CAMPI114/2020|EPI_ISL_476412|2020-04-28	EPI_ISL_476412	2020-04-28	Brazil	South America	Brazil	SÃ£o Paulo	B.1.1.143	GR
hCoV-19/Brazil/SP-L5-CAMPI117/2020|EPI_ISL_476413|2020-04-30	EPI_ISL_476413	2020-04-30	Brazil	South America	Brazil	SÃ£o Paulo	B.1.1.28	GR
hCoV-19/Brazil/SP-L5-CAMPI119/2020|EPI_ISL_476414|2020-04-30	EPI_ISL_476414	2020-04-30	Brazil	South America	Brazil	SÃ£o Paulo	B.1.1.28	GR
hCoV-19/Brazil/SP-L5-CAMPI123/2020|EPI_ISL_476415|2020-04-30	EPI_ISL_476415	2020-04-30	Brazil	South America	Brazil	SÃ£o Paulo	B.1.1.28	GR
hCoV-19/Brazil/SP-L5-CAMPI77/2020|EPI_ISL_476416|2020-04-23	EPI_ISL_476416	2020-04-23	Brazil	South America	Brazil	SÃ£o Paulo	B.1.1.28	GR
hCoV-19/Brazil/SP-L5-CAMPI83/2020|EPI_ISL_476417|2020-04-23	EPI_ISL_476417	2020-04-23	Brazil	South America	Brazil	SÃ£o Paulo	B.1.1.28	GR
hCoV-19/Brazil/SP-L5-CAMPI89/2020|EPI_ISL_476418|2020-04-25	EPI_ISL_476418	2020-04-25	Brazil	South America	Brazil	SÃ£o Paulo	B.1.1.28	GR
hCoV-19/Brazil/SP-L5-CAMPI91/2020|EPI_ISL_476419|2020-04-23	EPI_ISL_476419	2020-04-23	Brazil	South America	Brazil	SÃ£o Paulo	B.1.1.28	GR
hCoV-19/Brazil/SP-L5-CAMPI92/2020|EPI_ISL_476420|2020-04-25	EPI_ISL_476420	2020-04-25	Brazil	South America	Brazil	SÃ£o Paulo	B.1	G
hCoV-19/Brazil/SP-L5-CAMPI95/2020|EPI_ISL_476422|2020-04-25	EPI_ISL_476422	2020-04-25	Brazil	South America	Brazil	SÃ£o Paulo	B.1.1.33	GR
hCoV-19/Brazil/SP-L5-CAMPI97/2020|EPI_ISL_476423|2020-04-25	EPI_ISL_476423	2020-04-25	Brazil	South America	Brazil	SÃ£o Paulo	B.1.1.28	GR
hCoV-19/Brazil/SP-L5-CAMPI98/2020|EPI_ISL_476424|2020-04-25	EPI_ISL_476424	2020-04-25	Brazil	South America	Brazil	SÃ£o Paulo	B.1.1.244	GR
hCoV-19/Brazil/SP-L5-CAMPI99/2020|EPI_ISL_476425|2020-04-25	EPI_ISL_476425	2020-04-25	Brazil	South America	Brazil	SÃ£o Paulo	B.1.1.33	GR
hCoV-19/Brazil/SP-L5-CD20/2020|EPI_ISL_476426|2020-03-06	EPI_ISL_476426	2020-03-06	Brazil	South America	Brazil	SÃ£o Paulo	B	G
hCoV-19/Brazil/SP-L6-CD54/2020|EPI_ISL_476428|2020-03-18	EPI_ISL_476428	2020-03-18	Brazil	South America	Brazil	SÃ£o Paulo	B.1.1.28	GR
hCoV-19/Brazil/SP-L6-CD55/2020|EPI_ISL_476429|2020-03-18	EPI_ISL_476429	2020-03-18	Brazil	South America	Brazil	SÃ£o Paulo	B.1.1.33	GR
hCoV-19/Brazil/SP-L7-CD61/2020|EPI_ISL_476431|2020-03-21	EPI_ISL_476431	2020-03-21	Brazil	South America	Brazil	SÃ£o Paulo	B.1.1.28	GR
hCoV-19/Brazil/SP-L7-CD63/2020|EPI_ISL_476432|2020-03-22	EPI_ISL_476432	2020-03-22	Brazil	South America	Brazil	SÃ£o Paulo	B.1	GH
hCoV-19/Brazil/SP-L7-CD65/2020|EPI_ISL_476433|2020-03-18	EPI_ISL_476433	2020-03-18	Brazil	South America	Brazil	SÃ£o Paulo	B.1.1.28	GR
hCoV-19/Brazil/SP-L7-CD66/2020|EPI_ISL_476434|2020-03-25	EPI_ISL_476434	2020-03-25	Brazil	South America	Brazil	SÃ£o Paulo	B.1.1.28	GR
hCoV-19/Brazil/SP-L7-CD67/2020|EPI_ISL_476435|2020-03-19	EPI_ISL_476435	2020-03-19	Brazil	South America	Brazil	SÃ£o Paulo	B.1.1.33	GR
hCoV-19/Brazil/SP-L7-CD69/2020|EPI_ISL_476436|2020-03-23	EPI_ISL_476436	2020-03-23	Brazil	South America	Brazil	SÃ£o Paulo	B.1.1.28	GR
hCoV-19/Brazil/SP-L7-CD70/2020|EPI_ISL_476437|2020-03-23	EPI_ISL_476437	2020-03-23	Brazil	South America	Brazil	SÃ£o Paulo	B.1	GH
hCoV-19/Brazil/SP-L7-CD71/2020|EPI_ISL_476438|2020-03-23	EPI_ISL_476438	2020-03-23	Brazil	South America	Brazil	SÃ£o Paulo	B.1.1.28	GR
hCoV-19/Brazil/SP-L7-CD72/2020|EPI_ISL_476439|2020-03-24	EPI_ISL_476439	2020-03-24	Brazil	South America	Brazil	SÃ£o Paulo	B.1.1.33	GR
hCoV-19/Brazil/SP-L7-CD73/2020|EPI_ISL_476440|2020-03-24	EPI_ISL_476440	2020-03-24	Brazil	South America	Brazil	SÃ£o Paulo	B.1.1.28	O
hCoV-19/Brazil/SP-L7-CD75/2020|EPI_ISL_476442|2020-03-25	EPI_ISL_476442	2020-03-25	Brazil	South America	Brazil	SÃ£o Paulo	B.1.1.28	GR
hCoV-19/Brazil/SP-L7-CD76/2020|EPI_ISL_476443|2020-03-19	EPI_ISL_476443	2020-03-19	Brazil	South America	Brazil	SÃ£o Paulo	B.1	GH
hCoV-19/Brazil/SP-L7-CD78/2020|EPI_ISL_476444|2020-03-23	EPI_ISL_476444	2020-03-23	Brazil	South America	Brazil	SÃ£o Paulo	B.1.1.33	GR
hCoV-19/Brazil/SP-L7-CD79/2020|EPI_ISL_476445|2020-03-23	EPI_ISL_476445	2020-03-23	Brazil	South America	Brazil	SÃ£o Paulo	B.1.1.28	GR
hCoV-19/Brazil/SP-L7-CD81/2020|EPI_ISL_476446|2020-03-24	EPI_ISL_476446	2020-03-24	Brazil	South America	Brazil	SÃ£o Paulo	B.1.1.28	GR
hCoV-19/Brazil/SP-L7-CD82/2020|EPI_ISL_476447|2020-03-24	EPI_ISL_476447	2020-03-24	Brazil	South America	Brazil	SÃ£o Paulo	B.1.1.28	GR
hCoV-19/Brazil/SP-L7-CD83/2020|EPI_ISL_476448|2020-03-24	EPI_ISL_476448	2020-03-24	Brazil	South America	Brazil	SÃ£o Paulo	B.1.1.28	GR
hCoV-19/Brazil/SP-L8-CD100/2020|EPI_ISL_476449|2020-03-24	EPI_ISL_476449	2020-03-24	Brazil	South America	Brazil	SÃ£o Paulo	B.1.1.33	GR
hCoV-19/Brazil/SP-L8-CD101/2020|EPI_ISL_476450|2020-03-23	EPI_ISL_476450	2020-03-23	Brazil	South America	Brazil	SÃ£o Paulo	B.1.1.33	GR
hCoV-19/Brazil/SP-L8-CD104/2020|EPI_ISL_476451|2020-03-20	EPI_ISL_476451	2020-03-20	Brazil	South America	Brazil	SÃ£o Paulo	B.1.1.28	GR
hCoV-19/Brazil/SP-L8-CD105/2020|EPI_ISL_476452|2020-03-21	EPI_ISL_476452	2020-03-21	Brazil	South America	Brazil	SÃ£o Paulo	B.1.1.28	GR
hCoV-19/Brazil/SP-L8-CD106/2020|EPI_ISL_476453|2020-03-23	EPI_ISL_476453	2020-03-23	Brazil	South America	Brazil	SÃ£o Paulo	B.1	GH
hCoV-19/Brazil/SP-L8-CD107/2020|EPI_ISL_476454|2020-03-23	EPI_ISL_476454	2020-03-23	Brazil	South America	Brazil	SÃ£o Paulo	B.1.1.28	GR
hCoV-19/Brazil/SP-L8-CD109/2020|EPI_ISL_476455|2020-03-24	EPI_ISL_476455	2020-03-24	Brazil	South America	Brazil	SÃ£o Paulo	B.1.1.28	GR
hCoV-19/Brazil/SP-L8-CD110/2020|EPI_ISL_476456|2020-03-23	EPI_ISL_476456	2020-03-23	Brazil	South America	Brazil	SÃ£o Paulo	B.1.1.28	GR
hCoV-19/Brazil/SP-L8-CD111/2020|EPI_ISL_476457|2020-03-25	EPI_ISL_476457	2020-03-25	Brazil	South America	Brazil	SÃ£o Paulo	B.1.1.28	GR
hCoV-19/Brazil/SP-L8-CD112/2020|EPI_ISL_476458|2020-03-17	EPI_ISL_476458	2020-03-17	Brazil	South America	Brazil	SÃ£o Paulo	B.1.1.28	GR
hCoV-19/Brazil/SP-L8-CD113/2020|EPI_ISL_476459|2020-03-20	EPI_ISL_476459	2020-03-20	Brazil	South America	Brazil	SÃ£o Paulo	B.1.1.33	GR
hCoV-19/Brazil/SP-L8-CD114/2020|EPI_ISL_476460|2020-03-20	EPI_ISL_476460	2020-03-20	Brazil	South America	Brazil	SÃ£o Paulo	B.1.1.28	O
hCoV-19/Brazil/SP-L8-CD115/2020|EPI_ISL_476461|2020-03-23	EPI_ISL_476461	2020-03-23	Brazil	South America	Brazil	SÃ£o Paulo	B.1.1.28	GR
hCoV-19/Brazil/SP-L8-CD116/2020|EPI_ISL_476462|2020-03-23	EPI_ISL_476462	2020-03-23	Brazil	South America	Brazil	SÃ£o Paulo	B.1.1.28	GR
hCoV-19/Brazil/SP-L8-CD86/2020|EPI_ISL_476463|2020-03-20	EPI_ISL_476463	2020-03-20	Brazil	South America	Brazil	SÃ£o Paulo	B.1.1.28	GR
hCoV-19/Brazil/SP-L8-CD87/2020|EPI_ISL_476464|2020-03-22	EPI_ISL_476464	2020-03-22	Brazil	South America	Brazil	SÃ£o Paulo	B.1.1.28	GR
hCoV-19/Brazil/SP-L8-CD88/2020|EPI_ISL_476465|2020-03-23	EPI_ISL_476465	2020-03-23	Brazil	South America	Brazil	SÃ£o Paulo	B.1.1.28	GR
hCoV-19/Brazil/SP-L8-CD89/2020|EPI_ISL_476466|2020-03-23	EPI_ISL_476466	2020-03-23	Brazil	South America	Brazil	SÃ£o Paulo	B.1.1.28	GR
hCoV-19/Brazil/SP-L8-CD98/2020|EPI_ISL_476467|2020-03-23	EPI_ISL_476467	2020-03-23	Brazil	South America	Brazil	SÃ£o Paulo	B.1.1.28	GR
hCoV-19/Brazil/SP-L8-CD99/2020|EPI_ISL_476468|2020-03-24	EPI_ISL_476468	2020-03-24	Brazil	South America	Brazil	SÃ£o Paulo	B.1.1.28	GR
hCoV-19/Brazil/SP-L9-CD118/2020|EPI_ISL_476469|2020-03-24	EPI_ISL_476469	2020-03-24	Brazil	South America	Brazil	SÃ£o Paulo	B.1.1.28	GR
hCoV-19/Brazil/SP-L9-CD120/2020|EPI_ISL_476470|2020-03-25	EPI_ISL_476470	2020-03-25	Brazil	South America	Brazil	SÃ£o Paulo	B.1	GH
hCoV-19/Brazil/SP-L9-CD121/2020|EPI_ISL_476471|2020-03-17	EPI_ISL_476471	2020-03-17	Brazil	South America	Brazil	SÃ£o Paulo	B.1.1.28	GR
hCoV-19/Brazil/SP-L9-CD122/2020|EPI_ISL_476472|2020-03-19	EPI_ISL_476472	2020-03-19	Brazil	South America	Brazil	SÃ£o Paulo	B.1	GH
hCoV-19/Brazil/SP-L9-CD124/2020|EPI_ISL_476473|2020-03-23	EPI_ISL_476473	2020-03-23	Brazil	South America	Brazil	SÃ£o Paulo	B.1.1.28	GR
hCoV-19/Brazil/SP-L9-CD126/2020|EPI_ISL_476475|2020-03-24	EPI_ISL_476475	2020-03-24	Brazil	South America	Brazil	SÃ£o Paulo	B.1.1.28	GR
hCoV-19/Brazil/SP-L9-CD127/2020|EPI_ISL_476476|2020-03-24	EPI_ISL_476476	2020-03-24	Brazil	South America	Brazil	SÃ£o Paulo	B.1.1.28	GR
hCoV-19/Brazil/SP-L9-CD128/2020|EPI_ISL_476477|2020-03-23	EPI_ISL_476477	2020-03-23	Brazil	South America	Brazil	SÃ£o Paulo	B.1.1.28	GR
hCoV-19/Brazil/SP-L9-CD129/2020|EPI_ISL_476478|2020-03-25	EPI_ISL_476478	2020-03-25	Brazil	South America	Brazil	SÃ£o Paulo	B.1	GH
hCoV-19/Brazil/SP-L9-CD131/2020|EPI_ISL_476479|2020-03-19	EPI_ISL_476479	2020-03-19	Brazil	South America	Brazil	SÃ£o Paulo	B.1.1.28	GR
hCoV-19/Brazil/SP-L9-CD133/2020|EPI_ISL_476480|2020-03-23	EPI_ISL_476480	2020-03-23	Brazil	South America	Brazil	SÃ£o Paulo	B.1.1.28	GR
hCoV-19/Brazil/SP-L9-CD134/2020|EPI_ISL_476481|2020-03-23	EPI_ISL_476481	2020-03-23	Brazil	South America	Brazil	SÃ£o Paulo	B.1.1.28	GR
hCoV-19/Brazil/SP-L9-CD135/2020|EPI_ISL_476482|2020-03-24	EPI_ISL_476482	2020-03-24	Brazil	South America	Brazil	SÃ£o Paulo	B.1.1.28	GR
hCoV-19/Brazil/SP-L9-CD136/2020|EPI_ISL_476483|2020-03-24	EPI_ISL_476483	2020-03-24	Brazil	South America	Brazil	SÃ£o Paulo	B.1.1.33	GR
hCoV-19/Brazil/SP-L9-CD137/2020|EPI_ISL_476484|2020-03-23	EPI_ISL_476484	2020-03-23	Brazil	South America	Brazil	SÃ£o Paulo	B.1.1.33	GR
hCoV-19/Brazil/SP-L9-CD139/2020|EPI_ISL_476486|2020-03-24	EPI_ISL_476486	2020-03-24	Brazil	South America	Brazil	SÃ£o Paulo	B.1.1.33	GR
hCoV-19/Brazil/SP-L9-CD140/2020|EPI_ISL_476487|2020-03-24	EPI_ISL_476487	2020-03-24	Brazil	South America	Brazil	SÃ£o Paulo	B.1.1.33	GR
hCoV-19/Brazil/SP-L9-CD38/2020|EPI_ISL_476488|2020-03-16	EPI_ISL_476488	2020-03-16	Brazil	South America	Brazil	SÃ£o Paulo	B.1.1.28	GR
hCoV-19/Brazil/SP-L9-CD90/2020|EPI_ISL_476489|2020-03-24	EPI_ISL_476489	2020-03-24	Brazil	South America	Brazil	SÃ£o Paulo	B.1.1.28	GR
hCoV-19/Brazil/SP-L9-CD91/2020|EPI_ISL_476490|2020-03-24	EPI_ISL_476490	2020-03-24	Brazil	South America	Brazil	SÃ£o Paulo	B.1	GH
hCoV-19/Argentina/Heritas_HG001/2020|EPI_ISL_476496|2020-04-22	EPI_ISL_476496	2020-04-22	South America	South America	Argentina	Ciudad Autonoma de Buenos Aires	N.3	GR
hCoV-19/Uruguay/UY-162/2020|EPI_ISL_480332|2020-04-07	EPI_ISL_480332	2020-04-07	South America	South America	Uruguay	Montevideo	B.1.195	G
hCoV-19/Uruguay/UY-182/2020|EPI_ISL_480333|2020-04-07	EPI_ISL_480333	2020-04-07	South America	South America	Uruguay	Montevideo	B.1.195	G
hCoV-19/Uruguay/UY-242/2020|EPI_ISL_480334|2020-04-07	EPI_ISL_480334	2020-04-07	South America	South America	Uruguay	Montevideo	B.1.195	G
hCoV-19/Uruguay/UY-272/2020|EPI_ISL_480335|2020-04-07	EPI_ISL_480335	2020-04-07	South America	South America	Uruguay	Montevideo	B.1.195	G
hCoV-19/Uruguay/UY-59/2020|EPI_ISL_480336|2020-04-25	EPI_ISL_480336	2020-04-25	South America	South America	Uruguay	Montevideo	B.1.195	G
hCoV-19/Uruguay/UY-60/2020|EPI_ISL_480337|2020-04-25	EPI_ISL_480337	2020-04-25	South America	South America	Uruguay	Montevideo	B.1.195	G
hCoV-19/Uruguay/UY-70/2020|EPI_ISL_480342|2020-04-25	EPI_ISL_480342	2020-04-25	South America	South America	Uruguay	Montevideo	B.1.195	G
hCoV-19/Uruguay/UY-75/2020|EPI_ISL_480343|2020-04-25	EPI_ISL_480343	2020-04-25	South America	South America	Uruguay	Montevideo	B.1.195	G
hCoV-19/Uruguay/UY-82/2020|EPI_ISL_480344|2020-04-07	EPI_ISL_480344	2020-04-07	South America	South America	Uruguay	Montevideo	B.1.195	G
hCoV-19/Uruguay/UY-8M/2020|EPI_ISL_480345|2020-04-13	EPI_ISL_480345	2020-04-13	South America	South America	Uruguay	Maldonado	B	S
hCoV-19/Ecuador/USFQ-039/2020|EPI_ISL_481245|2020-04-17	EPI_ISL_481245	2020-04-17	South America	South America	Ecuador	Los Rios	B.1.67	G
hCoV-19/Brazil/RJ-DCVN01/2020|EPI_ISL_483065|2020-03-23	EPI_ISL_483065	2020-03-23	Brazil	South America	Brazil	Rio de Janeiro	B.1	GH
hCoV-19/Peru/LIM-INS-015/2020|EPI_ISL_490209|2020-03-11	EPI_ISL_490209	2020-03-11	South America	South America	Peru	Lima	B.1	G
hCoV-19/Peru/LIM-INS-025/2020|EPI_ISL_491430|2020-03-24	EPI_ISL_491430	2020-03-24	South America	South America	Peru	Lima	A.5	S
hCoV-19/Peru/ARE-INS-026/2020|EPI_ISL_491431|2020-03-06	EPI_ISL_491431	2020-03-06	South America	South America	Peru	Arequipa	B.1	G
hCoV-19/Peru/LIM-INS-028/2020|EPI_ISL_491432|2020-04-22	EPI_ISL_491432	2020-04-22	South America	South America	Peru	Lima	B.1.205	G
hCoV-19/Peru/LIM-INS-031/2020|EPI_ISL_491435|2020-04-23	EPI_ISL_491435	2020-04-23	South America	South America	Peru	Lima	B.1	G
hCoV-19/Peru/LIM-INS-032/2020|EPI_ISL_491436|2020-04-23	EPI_ISL_491436	2020-04-23	South America	South America	Peru	Lima	C.13	GR
hCoV-19/Peru/LIM-INS-033/2020|EPI_ISL_491458|2020-04-13	EPI_ISL_491458	2020-04-13	South America	South America	Peru	Lima	B.1.1.1	GR
hCoV-19/Peru/LAM-INS-038/2020|EPI_ISL_491461|2020-04-01	EPI_ISL_491461	2020-04-01	South America	South America	Peru	Lambayeque	C.14	GR
hCoV-19/Peru/ICA-INS-040/2020|EPI_ISL_491462|2020-03-31	EPI_ISL_491462	2020-03-31	South America	South America	Peru	Ica	B.1.1.1	GR
hCoV-19/Peru/LIM-INS-013/2020|EPI_ISL_491463|2020-03-10	EPI_ISL_491463	2020-03-10	South America	South America	Peru	Lima	B.1.205	G
hCoV-19/Peru/ICA-INS-039/2020|EPI_ISL_491464|2020-03-31	EPI_ISL_491464	2020-03-31	South America	South America	Peru	Ica	A.5	S
hCoV-19/Ecuador/USFQ-128/2020|EPI_ISL_491933|2020-04-07	EPI_ISL_491933	2020-04-07	South America	South America	Ecuador	Guayas	B.1	G
hCoV-19/Ecuador/USFQ-129/2020|EPI_ISL_491934|2020-04-07	EPI_ISL_491934	2020-04-07	South America	South America	Ecuador	Guayas	B.1.1.10	GR
hCoV-19/Ecuador/23890/2020|EPI_ISL_491944|2020-04-25	EPI_ISL_491944	2020-04-25	South America	South America	Ecuador	Daule	B.1.1.119	GR
hCoV-19/Ecuador/23055/2020|EPI_ISL_491945|2020-04-22	EPI_ISL_491945	2020-04-22	South America	South America	Ecuador	Manabi	B.1.1.119	GR
hCoV-19/Ecuador/30755/2020|EPI_ISL_491948|2020-04-29	EPI_ISL_491948	2020-04-29	South America	South America	Ecuador	Manabi	B.1	G
hCoV-19/Brazil/PE-IAM08/2020|EPI_ISL_500460|2020-04-07	EPI_ISL_500460	2020-04-07	Brazil	South America	Brazil	Pernambuco	B.1.1.117	GR
hCoV-19/Brazil/PE-IAM19/2020|EPI_ISL_500467|2020-04-07	EPI_ISL_500467	2020-04-07	Brazil	South America	Brazil	Pernambuco	B.1.212	G
hCoV-19/Brazil/PE-IAM209/2020|EPI_ISL_500468|2020-04-09	EPI_ISL_500468	2020-04-09	Brazil	South America	Brazil	Pernambuco	B.1.1.119	GR
hCoV-19/Brazil/PE-IAM215/2020|EPI_ISL_500471|2020-04-06	EPI_ISL_500471	2020-04-06	Brazil	South America	Brazil	Pernambuco	B.1.1.119	GR
hCoV-19/Brazil/PE-IAM220/2020|EPI_ISL_500472|2020-04-09	EPI_ISL_500472	2020-04-09	Brazil	South America	Brazil	Pernambuco	B.1.1.119	GR
hCoV-19/Brazil/PE-IAM221/2020|EPI_ISL_500473|2020-04-08	EPI_ISL_500473	2020-04-08	Brazil	South America	Brazil	Pernambuco	B.1.1.119	GR
hCoV-19/Brazil/PE-IAM226/2020|EPI_ISL_500474|2020-04-07	EPI_ISL_500474	2020-04-07	Brazil	South America	Brazil	Pernambuco	B.1.1.119	GR
hCoV-19/Brazil/PE-IAM238/2020|EPI_ISL_500475|2020-04-09	EPI_ISL_500475	2020-04-09	Brazil	South America	Brazil	Pernambuco	B.1.1.119	GR
hCoV-19/Brazil/PE-IAM273/2020|EPI_ISL_500476|2020-04-08	EPI_ISL_500476	2020-04-08	Brazil	South America	Brazil	Pernambuco	B.1	GR
hCoV-19/Brazil/PE-IAM30/2020|EPI_ISL_500477|2020-04-08	EPI_ISL_500477	2020-04-08	Brazil	South America	Brazil	Pernambuco	B.1.1.119	GR
hCoV-19/Brazil/PE-IAM307/2020|EPI_ISL_500479|2020-04-13	EPI_ISL_500479	2020-04-13	Brazil	South America	Brazil	Pernambuco	B.1.1.33	GR
hCoV-19/Brazil/PE-IAM311/2020|EPI_ISL_500480|2020-04-13	EPI_ISL_500480	2020-04-13	Brazil	South America	Brazil	Pernambuco	B.1.1.255	GR
hCoV-19/Brazil/PE-IAM39/2020|EPI_ISL_500481|2020-04-08	EPI_ISL_500481	2020-04-08	Brazil	South America	Brazil	Pernambuco	B.1.1.119	GR
hCoV-19/Brazil/PE-IAM48/2020|EPI_ISL_500482|2020-04-08	EPI_ISL_500482	2020-04-08	Brazil	South America	Brazil	Pernambuco	B.1.1.119	GR
hCoV-19/Brazil/PE-IAM67/2020|EPI_ISL_500483|2020-04-08	EPI_ISL_500483	2020-04-08	Brazil	South America	Brazil	Pernambuco	B.1.1.28	GR
hCoV-19/Brazil/PE-IAM84/2020|EPI_ISL_500484|2020-04-08	EPI_ISL_500484	2020-04-08	Brazil	South America	Brazil	Pernambuco	B.1.1.119	GR
hCoV-19/Brazil/PE-IAM87/2020|EPI_ISL_500485|2020-04-08	EPI_ISL_500485	2020-04-08	Brazil	South America	Brazil	Pernambuco	B.1.1.119	GR
hCoV-19/Brazil/PE-IAM89/2020|EPI_ISL_500486|2020-04-07	EPI_ISL_500486	2020-04-07	Brazil	South America	Brazil	Pernambuco	B.1.1.119	GR
hCoV-19/Brazil/PE-IAM16/2020|EPI_ISL_500865|2020-04-07	EPI_ISL_500865	2020-04-07	Brazil	South America	Brazil	Pernambuco	B.1.1.119	GR
hCoV-19/Brazil/PE-IAM171/2020|EPI_ISL_500867|2020-04-09	EPI_ISL_500867	2020-04-09	Brazil	South America	Brazil	Pernambuco	B.1.1.119	GR
hCoV-19/Brazil/PE-IAM248/2020|EPI_ISL_500871|2020-04-09	EPI_ISL_500871	2020-04-09	Brazil	South America	Brazil	Pernambuco	B.1.1.119	GR
hCoV-19/Brazil/PE-IAM29/2020|EPI_ISL_500872|2020-04-08	EPI_ISL_500872	2020-04-08	Brazil	South America	Brazil	Pernambuco	B.1.1.119	GR
hCoV-19/Brazil/PE-IAM355/2020|EPI_ISL_500874|2020-04-13	EPI_ISL_500874	2020-04-13	Brazil	South America	Brazil	Pernambuco	B.1.1.119	GR
hCoV-19/Brazil/PE-IAM356/2020|EPI_ISL_500875|2020-04-13	EPI_ISL_500875	2020-04-13	Brazil	South America	Brazil	Pernambuco	B.1.1.28	GR
hCoV-19/Peru/LOR-INS-058/2020|EPI_ISL_514317|2020-04-02	EPI_ISL_514317	2020-04-02	South America	South America	Peru	Loreto	B.1.1.4	GR
hCoV-19/Peru/LOR-INS-079/2020|EPI_ISL_514339|2020-04-22	EPI_ISL_514339	2020-04-22	South America	South America	Peru	Loreto	B.1.1.300	GR
hCoV-19/Peru/LOR-INS-080/2020|EPI_ISL_514340|2020-04-22	EPI_ISL_514340	2020-04-22	South America	South America	Peru	Loreto	B.1.1.300	GR
hCoV-19/Peru/LOR-INS-081/2020|EPI_ISL_514341|2020-04-22	EPI_ISL_514341	2020-04-22	South America	South America	Peru	Loreto	B.1.1.300	GR
hCoV-19/Peru/LOR-INS-082/2020|EPI_ISL_514342|2020-04-22	EPI_ISL_514342	2020-04-22	South America	South America	Peru	Loreto	B.1.1.300	GR
hCoV-19/Brazil/SP-118/2020|EPI_ISL_515520|2020-03-30	EPI_ISL_515520	2020-03-30	Brazil	South America	Brazil	SÃ£o Paulo	B.1.1.28	GR
hCoV-19/Brazil/SP-120/2020|EPI_ISL_515521|2020-03-28	EPI_ISL_515521	2020-03-28	Brazil	South America	Brazil	SÃ£o Paulo	B.1.1.33	GR
hCoV-19/Brazil/SP-122/2020|EPI_ISL_515522|2020-03-31	EPI_ISL_515522	2020-03-31	Brazil	South America	Brazil	SÃ£o Paulo	B.1.1.33	GR
hCoV-19/Brazil/SP-602/2020|EPI_ISL_515526|2020-03-23	EPI_ISL_515526	2020-03-23	Brazil	South America	Brazil	SÃ£o Paulo	B.1.1.28	GR
hCoV-19/Peru/CAJ-INS-057/2020|EPI_ISL_517713|2020-04-01	EPI_ISL_517713	2020-04-01	South America	South America	Peru	Cajamarca	B.1.1.1	GR
hCoV-19/Brazil/SP-128/2020|EPI_ISL_523955|2020-04-02	EPI_ISL_523955	2020-04-02	Brazil	South America	Brazil	SÃ£o Paulo	B.1.1.28	GR
hCoV-19/Brazil/SP-132/2020|EPI_ISL_523956|2020-03-31	EPI_ISL_523956	2020-03-31	Brazil	South America	Brazil	SÃ£o Paulo	B.1.1.314	GR
hCoV-19/Brazil/SP-133/2020|EPI_ISL_523957|2020-04-04	EPI_ISL_523957	2020-04-04	Brazil	South America	Brazil	SÃ£o Paulo	B.1.1.28	GR
hCoV-19/Brazil/SP-162/2020|EPI_ISL_523958|2020-04-15	EPI_ISL_523958	2020-04-15	Brazil	South America	Brazil	SÃ£o Paulo	B.1.1.28	GR
hCoV-19/Brazil/SP-164/2020|EPI_ISL_523961|2020-04-17	EPI_ISL_523961	2020-04-17	Brazil	South America	Brazil	SÃ£o Paulo	B.1.1.33	GR
hCoV-19/Brazil/SP-165/2020|EPI_ISL_523963|2020-03-24	EPI_ISL_523963	2020-03-24	Brazil	South America	Brazil	SÃ£o Paulo	B.1	GH
hCoV-19/Brazil/SP-166/2020|EPI_ISL_523965|2020-03-19	EPI_ISL_523965	2020-03-19	Brazil	South America	Brazil	SÃ£o Paulo	B.1.1.28	GR
hCoV-19/Brazil/SP-168/2020|EPI_ISL_523967|2020-04-18	EPI_ISL_523967	2020-04-18	Brazil	South America	Brazil	SÃ£o Paulo	B.1.1.143	GR
hCoV-19/Brazil/SP-170/2020|EPI_ISL_523969|2020-03-31	EPI_ISL_523969	2020-03-31	Brazil	South America	Brazil	SÃ£o Paulo	B.1.1.28	GR
hCoV-19/Brazil/SP-171/2020|EPI_ISL_523970|2020-04-02	EPI_ISL_523970	2020-04-02	Brazil	South America	Brazil	SÃ£o Paulo	B.1.1.28	GR
hCoV-19/Brazil/SP-174/2020|EPI_ISL_523971|2020-03-25	EPI_ISL_523971	2020-03-25	Brazil	South America	Brazil	SÃ£o Paulo	B.1.1.28	GR
hCoV-19/Brazil/SP-176/2020|EPI_ISL_523972|2020-04-11	EPI_ISL_523972	2020-04-11	Brazil	South America	Brazil	SÃ£o Paulo	B.1	G
hCoV-19/Brazil/SP-177/2020|EPI_ISL_523973|2020-04-03	EPI_ISL_523973	2020-04-03	Brazil	South America	Brazil	SÃ£o Paulo	B.1.1.33	GR
hCoV-19/Brazil/SP-181/2020|EPI_ISL_523976|2020-04-10	EPI_ISL_523976	2020-04-10	Brazil	South America	Brazil	SÃ£o Paulo	B.1.1.33	GR
hCoV-19/Brazil/SP-182/2020|EPI_ISL_523977|2020-04-10	EPI_ISL_523977	2020-04-10	Brazil	South America	Brazil	SÃ£o Paulo	B.1.1.28	GR
hCoV-19/Brazil/SP-200/2020|EPI_ISL_523981|2020-04-10	EPI_ISL_523981	2020-04-10	Brazil	South America	Brazil	SÃ£o Paulo	B.1.1.28	GR
hCoV-19/Brazil/SP-191/2020|EPI_ISL_523983|2020-04-16	EPI_ISL_523983	2020-04-16	Brazil	South America	Brazil	SÃ£o Paulo	B.1.1.28	GR
hCoV-19/Brazil/SP-193/2020|EPI_ISL_523984|2020-04-19	EPI_ISL_523984	2020-04-19	Brazil	South America	Brazil	SÃ£o Paulo	B.1.1.28	GR
hCoV-19/Brazil/SP-202/2020|EPI_ISL_523985|2020-04-18	EPI_ISL_523985	2020-04-18	Brazil	South America	Brazil	SÃ£o Paulo	B.1.1.143	GR
hCoV-19/Brazil/SP-203/2020|EPI_ISL_523986|2020-04-23	EPI_ISL_523986	2020-04-23	Brazil	South America	Brazil	SÃ£o Paulo	B.1.1.28	GR
hCoV-19/Brazil/SP-205/2020|EPI_ISL_523988|2020-04-21	EPI_ISL_523988	2020-04-21	Brazil	South America	Brazil	SÃ£o Paulo	B.1.1.28	GR
hCoV-19/Brazil/SP-208/2020|EPI_ISL_523989|2020-04-20	EPI_ISL_523989	2020-04-20	Brazil	South America	Brazil	SÃ£o Paulo	B.1.1.28	GR
hCoV-19/Brazil/SP-209/2020|EPI_ISL_523990|2020-04-19	EPI_ISL_523990	2020-04-19	Brazil	South America	Brazil	SÃ£o Paulo	B.1.1.28	GR
hCoV-19/Brazil/SP-211/2020|EPI_ISL_523991|2020-04-22	EPI_ISL_523991	2020-04-22	Brazil	South America	Brazil	SÃ£o Paulo	B.1.1.33	GR
hCoV-19/Brazil/SP-213/2020|EPI_ISL_523992|2020-04-23	EPI_ISL_523992	2020-04-23	Brazil	South America	Brazil	SÃ£o Paulo	B.1.1.33	GR
hCoV-19/Brazil/SP-217/2020|EPI_ISL_523993|2020-04-17	EPI_ISL_523993	2020-04-17	Brazil	South America	Brazil	SÃ£o Paulo	B.1.1.143	GR
hCoV-19/Peru/LAM-INS-073/2020|EPI_ISL_523994|2020-03-13	EPI_ISL_523994	2020-03-13	South America	South America	Peru	Lambayeque	B.1.1.282	GR
hCoV-19/Brazil/SP-275/2020|EPI_ISL_524463|2020-03-20	EPI_ISL_524463	2020-03-20	Brazil	South America	Brazil	SÃ£o Paulo	B.1.1.28	GR
hCoV-19/Brazil/SP-276/2020|EPI_ISL_524464|2020-03-21	EPI_ISL_524464	2020-03-21	Brazil	South America	Brazil	SÃ£o Paulo	B.1.1.28	GR
hCoV-19/Brazil/SP-511/2020|EPI_ISL_524465|2020-04-17	EPI_ISL_524465	2020-04-17	Brazil	South America	Brazil	SÃ£o Paulo	B.1.1.28	GR
hCoV-19/Brazil/SP-262/2020|EPI_ISL_524466|2020-04-22	EPI_ISL_524466	2020-04-22	Brazil	South America	Brazil	SÃ£o Paulo	B.1.1.28	GR
hCoV-19/Brazil/SP-263/2020|EPI_ISL_524467|2020-04-22	EPI_ISL_524467	2020-04-22	Brazil	South America	Brazil	SÃ£o Paulo	B.1.1.33	GR
hCoV-19/Brazil/SP-240/2020|EPI_ISL_524468|2020-05-01	EPI_ISL_524468	2020-05-01	Brazil	South America	Brazil	SÃ£o Paulo	B.1.1.28	GR
hCoV-19/Brazil/SP-254/2020|EPI_ISL_524469|2020-05-05	EPI_ISL_524469	2020-05-05	Brazil	South America	Brazil	SÃ£o Paulo	B.1.1.28	GR
hCoV-19/Peru/LIM-INS-060/2020|EPI_ISL_524473|2020-04-01	EPI_ISL_524473	2020-04-01	South America	South America	Peru	Lima	B.1.1.4	GR
hCoV-19/Brazil/RJ-LVM161-2/2020|EPI_ISL_528539|2020-03-19	EPI_ISL_528539	2020-03-19	Brazil	South America	Brazil	Rio de Janeiro	A.2	S
hCoV-19/Brazil/SP-309/2020|EPI_ISL_534311|2020-04-27	EPI_ISL_534311	2020-04-27	Brazil	South America	Brazil	SÃ£o Paulo	B.1.1.28	GR
hCoV-19/Brazil/SP-315/2020|EPI_ISL_534312|2020-05-01	EPI_ISL_534312	2020-05-01	Brazil	South America	Brazil	SÃ£o Paulo	B.1.1.33	GR
hCoV-19/Brazil/SP-316/2020|EPI_ISL_534313|2020-04-02	EPI_ISL_534313	2020-04-02	Brazil	South America	Brazil	SÃ£o Paulo	B.1.1.314	GR
hCoV-19/Brazil/SP-317/2020|EPI_ISL_534314|2020-05-04	EPI_ISL_534314	2020-05-04	Brazil	South America	Brazil	SÃ£o Paulo	B.1.1.28	GR
hCoV-19/Brazil/SP-318/2020|EPI_ISL_534315|2020-05-02	EPI_ISL_534315	2020-05-02	Brazil	South America	Brazil	SÃ£o Paulo	B.1.1.33	GR
hCoV-19/Brazil/SP-321/2020|EPI_ISL_534316|2020-05-02	EPI_ISL_534316	2020-05-02	Brazil	South America	Brazil	SÃ£o Paulo	B.1.1.28	GR
hCoV-19/Brazil/SP-324/2020|EPI_ISL_534317|2020-05-05	EPI_ISL_534317	2020-05-05	Brazil	South America	Brazil	SÃ£o Paulo	B.1.1.28	GR
hCoV-19/Brazil/SP-325/2020|EPI_ISL_534318|2020-05-03	EPI_ISL_534318	2020-05-03	Brazil	South America	Brazil	SÃ£o Paulo	B.1.1.28	GR
hCoV-19/Brazil/SP-256/2020|EPI_ISL_534320|2020-05-05	EPI_ISL_534320	2020-05-05	Brazil	South America	Brazil	SÃ£o Paulo	B.1.1.28	GR
hCoV-19/Brazil/SP-302/2020|EPI_ISL_534322|2020-04-24	EPI_ISL_534322	2020-04-24	Brazil	South America	Brazil	SÃ£o Paulo	B.1.1.28	GR
hCoV-19/Brazil/SP-304/2020|EPI_ISL_534323|2020-04-25	EPI_ISL_534323	2020-04-25	Brazil	South America	Brazil	SÃ£o Paulo	B.1.1.33	GR
hCoV-19/Brazil/SP-305/2020|EPI_ISL_534324|2020-04-25	EPI_ISL_534324	2020-04-25	Brazil	South America	Brazil	SÃ£o Paulo	B.1.1.143	GR
hCoV-19/Brazil/SP-306/2020|EPI_ISL_534325|2020-04-25	EPI_ISL_534325	2020-04-25	Brazil	South America	Brazil	SÃ£o Paulo	B.1.1.33	GR
hCoV-19/Brazil/SP-340/2020|EPI_ISL_534326|2020-05-01	EPI_ISL_534326	2020-05-01	Brazil	South America	Brazil	SÃ£o Paulo	B.1.1.28	GR
hCoV-19/Peru/LIM-INS-102/2020|EPI_ISL_536501|2020-05-02	EPI_ISL_536501	2020-05-02	South America	South America	Peru	Lima	C.14	GR
hCoV-19/Peru/CAL-INS-103/2020|EPI_ISL_536502|2020-05-02	EPI_ISL_536502	2020-05-02	South America	South America	Peru	Callao	B.1	G
hCoV-19/Peru/CAL-INS-104/2020|EPI_ISL_536503|2020-05-02	EPI_ISL_536503	2020-05-02	South America	South America	Peru	Callao	C.14	GR
hCoV-19/Peru/CAL-INS-105/2020|EPI_ISL_536504|2020-05-02	EPI_ISL_536504	2020-05-02	South America	South America	Peru	Callao	C.14	GR
hCoV-19/Peru/ICA-INS-107/2020|EPI_ISL_536505|2020-05-04	EPI_ISL_536505	2020-05-04	South America	South America	Peru	Ica	B.1.1.1	GR
hCoV-19/Peru/ICA-INS-108/2020|EPI_ISL_536506|2020-05-04	EPI_ISL_536506	2020-05-04	South America	South America	Peru	Ica	B.1.205	G
hCoV-19/Peru/ICA-INS-109/2020|EPI_ISL_536507|2020-05-04	EPI_ISL_536507	2020-05-04	South America	South America	Peru	Ica	B.1.1.1	GR
hCoV-19/Peru/LIM-INS-110/2020|EPI_ISL_536508|2020-05-04	EPI_ISL_536508	2020-05-04	South America	South America	Peru	Lima	B.1.1.300	GR
hCoV-19/Peru/LIM-INS-111/2020|EPI_ISL_536509|2020-05-04	EPI_ISL_536509	2020-05-04	South America	South America	Peru	Lima	C.14	GR
hCoV-19/Peru/LIM-INS-112/2020|EPI_ISL_536510|2020-05-04	EPI_ISL_536510	2020-05-04	South America	South America	Peru	Lima	B.1.205	G
hCoV-19/Peru/LIM-INS-113/2020|EPI_ISL_536511|2020-05-04	EPI_ISL_536511	2020-05-04	South America	South America	Peru	Lima	B.1	G
hCoV-19/Peru/LIM-INS-114/2020|EPI_ISL_536512|2020-05-04	EPI_ISL_536512	2020-05-04	South America	South America	Peru	Lima	B.1.205	G
hCoV-19/Peru/LIM-INS-115/2020|EPI_ISL_536513|2020-05-04	EPI_ISL_536513	2020-05-04	South America	South America	Peru	Lima	C.14	GR
hCoV-19/Peru/LIM-INS-116/2020|EPI_ISL_536514|2020-05-05	EPI_ISL_536514	2020-05-05	South America	South America	Peru	Lima	B.1.1.1	GR
hCoV-19/Peru/LIM-INS-117/2020|EPI_ISL_536515|2020-05-04	EPI_ISL_536515	2020-05-04	South America	South America	Peru	Lima	B.1.1.119	GR
hCoV-19/Peru/LIM-INS-118/2020|EPI_ISL_536516|2020-05-04	EPI_ISL_536516	2020-05-04	South America	South America	Peru	Lima	B.1.1.300	GR
hCoV-19/Peru/LIM-INS-119/2020|EPI_ISL_536517|2020-05-05	EPI_ISL_536517	2020-05-05	South America	South America	Peru	Lima	C.13	GR
hCoV-19/Peru/LIM-INS-120/2020|EPI_ISL_536518|2020-05-05	EPI_ISL_536518	2020-05-05	South America	South America	Peru	Lima	B.1.1.110	GR
hCoV-19/Peru/LIM-INS-121/2020|EPI_ISL_536519|2020-05-04	EPI_ISL_536519	2020-05-04	South America	South America	Peru	Lima	B.1.1.1	GR
hCoV-19/Peru/LIM-INS-122/2020|EPI_ISL_536520|2020-05-05	EPI_ISL_536520	2020-05-05	South America	South America	Peru	Lima	C.14	GR
hCoV-19/Peru/LAM-INS-125/2020|EPI_ISL_536523|2020-04-01	EPI_ISL_536523	2020-04-01	South America	South America	Peru	Lambayeque	C.14	GR
hCoV-19/Peru/LAM-INS-126/2020|EPI_ISL_536524|2020-04-01	EPI_ISL_536524	2020-04-01	South America	South America	Peru	Lambayeque	C.14	GR
hCoV-19/Peru/JUN-INS-127/2020|EPI_ISL_536525|2020-04-01	EPI_ISL_536525	2020-04-01	South America	South America	Peru	Junin	B.1	G
hCoV-19/Peru/JUN-INS-128/2020|EPI_ISL_536526|2020-04-01	EPI_ISL_536526	2020-04-01	South America	South America	Peru	Junin	B.1	G
hCoV-19/Peru/JUN-INS-131/2020|EPI_ISL_536528|2020-04-01	EPI_ISL_536528	2020-04-01	South America	South America	Peru	Junin	B.1	GH
hCoV-19/Peru/CAL-INS-135/2020|EPI_ISL_536530|2020-03-31	EPI_ISL_536530	2020-03-31	South America	South America	Peru	Callao	B.1.1.300	GR
hCoV-19/Peru/LIM-INS-136/2020|EPI_ISL_536531|2020-03-17	EPI_ISL_536531	2020-03-17	South America	South America	Peru	Lima	B.1	GH
hCoV-19/Peru/CAL-INS-137/2020|EPI_ISL_536532|2020-03-23	EPI_ISL_536532	2020-03-23	South America	South America	Peru	Callao	B.1.1.1	GR
hCoV-19/Peru/LIM-INS-139/2020|EPI_ISL_536534|2020-03-17	EPI_ISL_536534	2020-03-17	South America	South America	Peru	Lima	B.1.1.300	GR
hCoV-19/Peru/LIM-INS-140/2020|EPI_ISL_536535|2020-03-16	EPI_ISL_536535	2020-03-16	South America	South America	Peru	Lima	B.1.1.282	O
hCoV-19/Peru/LIM-INS-141/2020|EPI_ISL_536536|2020-03-16	EPI_ISL_536536	2020-03-16	South America	South America	Peru	Lima	B	O
hCoV-19/Peru/LIM-INS-142/2020|EPI_ISL_536537|2020-03-16	EPI_ISL_536537	2020-03-16	South America	South America	Peru	Lima	A.1	S
hCoV-19/Peru/LIM-INS-143/2020|EPI_ISL_536538|2020-03-16	EPI_ISL_536538	2020-03-16	South America	South America	Peru	Lima	B.1.1.1	GR
hCoV-19/Peru/LIM-INS-144/2020|EPI_ISL_536539|2020-03-18	EPI_ISL_536539	2020-03-18	South America	South America	Peru	Lima	A.2	S
hCoV-19/Peru/LIM-INS-147/2020|EPI_ISL_536542|2020-03-14	EPI_ISL_536542	2020-03-14	South America	South America	Peru	Lima	B.1.1.4	GR
hCoV-19/Peru/LIM-INS-148/2020|EPI_ISL_536543|2020-03-17	EPI_ISL_536543	2020-03-17	South America	South America	Peru	Lima	B.1.8	G
hCoV-19/Peru/LIM-INS-150/2020|EPI_ISL_536545|2020-03-13	EPI_ISL_536545	2020-03-13	South America	South America	Peru	Lima	B	V
hCoV-19/Peru/JUN-INS-153/2020|EPI_ISL_536546|2020-03-18	EPI_ISL_536546	2020-03-18	South America	South America	Peru	Junin	B.1	G
hCoV-19/Peru/JUN-INS-154/2020|EPI_ISL_536547|2020-03-19	EPI_ISL_536547	2020-03-19	South America	South America	Peru	Junin	B.1	G
hCoV-19/Peru/LIM-INS-158/2020|EPI_ISL_536551|2020-03-18	EPI_ISL_536551	2020-03-18	South America	South America	Peru	Lima	B.1	G
hCoV-19/Peru/LIM-INS-159/2020|EPI_ISL_536552|2020-03-14	EPI_ISL_536552	2020-03-14	South America	South America	Peru	Lima	B.1.1.119	GR
hCoV-19/Peru/LIM-INS-160/2020|EPI_ISL_536553|2020-03-11	EPI_ISL_536553	2020-03-11	South America	South America	Peru	Lima	B.1	G
hCoV-19/Peru/LIM-INS-161/2020|EPI_ISL_536554|2020-03-18	EPI_ISL_536554	2020-03-18	South America	South America	Peru	Lima	B.1.1.300	GR
hCoV-19/Peru/LIM-INS-162/2020|EPI_ISL_536555|2020-03-19	EPI_ISL_536555	2020-03-19	South America	South America	Peru	Lima	B.1.1.300	GR
hCoV-19/Peru/CAL-INS-163/2020|EPI_ISL_536556|2020-03-21	EPI_ISL_536556	2020-03-21	South America	South America	Peru	Callao	A.5	S
hCoV-19/Peru/ARE-INS-164/2020|EPI_ISL_536557|2020-03-20	EPI_ISL_536557	2020-03-20	South America	South America	Peru	Arequipa	B.1	G
hCoV-19/Peru/ARE-INS-165/2020|EPI_ISL_536558|2020-03-20	EPI_ISL_536558	2020-03-20	South America	South America	Peru	Arequipa	B.1	G
hCoV-19/Peru/ICA-INS-166/2020|EPI_ISL_536559|2020-03-20	EPI_ISL_536559	2020-03-20	South America	South America	Peru	Ica	B.1.1.300	GR
hCoV-19/Peru/LAM-INS-169/2020|EPI_ISL_536562|2020-04-01	EPI_ISL_536562	2020-04-01	South America	South America	Peru	Lambayeque	B.1.1.1	GR
hCoV-19/Peru/LAM-INS-170/2020|EPI_ISL_536563|2020-04-01	EPI_ISL_536563	2020-04-01	South America	South America	Peru	Lambayeque	B.1.1.1	GR
hCoV-19/Peru/LAM-INS-171/2020|EPI_ISL_536564|2020-04-01	EPI_ISL_536564	2020-04-01	South America	South America	Peru	Lambayeque	B.1	G
hCoV-19/Peru/ARE-UPCH-0016/2020|EPI_ISL_540924|2020-03-19	EPI_ISL_540924	2020-03-19	South America	South America	Peru	Arequipa	B.1.205	G
hCoV-19/Brazil/SE-6544/2020|EPI_ISL_541378|2020-04-26	EPI_ISL_541378	2020-04-26	Brazil	South America	Brazil	Sergipe	B.1.1.119	GR
hCoV-19/Brazil/SE-6549/2020|EPI_ISL_541379|2020-04-26	EPI_ISL_541379	2020-04-26	Brazil	South America	Brazil	Sergipe	B.1	G
hCoV-19/Brazil/SE-6550/2020|EPI_ISL_541380|2020-04-27	EPI_ISL_541380	2020-04-27	Brazil	South America	Brazil	Sergipe	B.1	G
hCoV-19/Brazil/SE-6555/2020|EPI_ISL_541381|2020-04-27	EPI_ISL_541381	2020-04-27	Brazil	South America	Brazil	Sergipe	B.1	GH
hCoV-19/Brazil/SE-6556/2020|EPI_ISL_541382|2020-04-27	EPI_ISL_541382	2020-04-27	Brazil	South America	Brazil	Sergipe	B.1.1.33	GR
hCoV-19/Brazil/SE-6561/2020|EPI_ISL_541384|2020-04-27	EPI_ISL_541384	2020-04-27	Brazil	South America	Brazil	Sergipe	B.1.1.119	GR
hCoV-19/Brazil/SE-6563/2020|EPI_ISL_541385|2020-04-26	EPI_ISL_541385	2020-04-26	Brazil	South America	Brazil	Sergipe	B.1.1.33	GR
hCoV-19/Brazil/SE-6567/2020|EPI_ISL_541386|2020-04-24	EPI_ISL_541386	2020-04-24	Brazil	South America	Brazil	Sergipe	B.1.1.28	GR
hCoV-19/Brazil/SE-6568/2020|EPI_ISL_541387|2020-04-24	EPI_ISL_541387	2020-04-24	Brazil	South America	Brazil	Sergipe	B.1	GH
hCoV-19/Brazil/SE-6579/2020|EPI_ISL_541388|2020-04-20	EPI_ISL_541388	2020-04-20	Brazil	South America	Brazil	Sergipe	B.1.1.33	GR
hCoV-19/Brazil/SE-6583/2020|EPI_ISL_541389|2020-04-20	EPI_ISL_541389	2020-04-20	Brazil	South America	Brazil	Sergipe	B.1	GH
hCoV-19/Brazil/SE-6591/2020|EPI_ISL_541390|2020-04-29	EPI_ISL_541390	2020-04-29	Brazil	South America	Brazil	Sergipe	B.1	GH
hCoV-19/Brazil/SE-6594/2020|EPI_ISL_541391|2020-04-29	EPI_ISL_541391	2020-04-29	Brazil	South America	Brazil	Sergipe	B.1	G
hCoV-19/Brazil/SE-6601/2020|EPI_ISL_541392|2020-04-20	EPI_ISL_541392	2020-04-20	Brazil	South America	Brazil	Sergipe	B.1.1.33	GR
hCoV-19/Brazil/SE-6603/2020|EPI_ISL_541393|2020-04-21	EPI_ISL_541393	2020-04-21	Brazil	South America	Brazil	Sergipe	B.1.1.119	GR
hCoV-19/Brazil/SE-6606/2020|EPI_ISL_541394|2020-04-20	EPI_ISL_541394	2020-04-20	Brazil	South America	Brazil	Sergipe	B.1.212	G
hCoV-19/Brazil/SE-6607/2020|EPI_ISL_541395|2020-04-20	EPI_ISL_541395	2020-04-20	Brazil	South America	Brazil	Sergipe	B.1	G
hCoV-19/Brazil/SE-6608/2020|EPI_ISL_541396|2020-04-20	EPI_ISL_541396	2020-04-20	Brazil	South America	Brazil	Sergipe	B.1	G
hCoV-19/Peru/LIM-INS-001/2020|EPI_ISL_545955|2020-04-01	EPI_ISL_545955	2020-04-01	South America	South America	Peru	Lima	B.1.1.1	GR
hCoV-19/Brazil/SP-314/2020|EPI_ISL_547570|2020-04-30	EPI_ISL_547570	2020-04-30	Brazil	South America	Brazil	SÃ£o Paulo	B.1.1.33	GR
hCoV-19/Peru/JUN-UPCH-0118/2020|EPI_ISL_568515|2020-03-19	EPI_ISL_568515	2020-03-19	South America	South America	Peru	Junin	B.1	GH
hCoV-19/Ecuador/2343/2020|EPI_ISL_574292|2020-03-16	EPI_ISL_574292	2020-03-16	South America	South America	Ecuador	Guayaquil	B.1.1.119	GR
hCoV-19/Ecuador/2512/2020|EPI_ISL_574293|2020-03-22	EPI_ISL_574293	2020-03-22	South America	South America	Ecuador	Guayaquil	B.1.1.119	GR
hCoV-19/Ecuador/2479/2020|EPI_ISL_574294|2020-03-23	EPI_ISL_574294	2020-03-23	South America	South America	Ecuador	Guayaquil	B.1.1.119	GR
hCoV-19/Brazil/RJ-0113/2020|EPI_ISL_418959|2020-03-17	EPI_ISL_418959	2020-03-17	Brazil	South America	Brazil	Rio de Janeiro	B	S
hCoV-19/Ecuador/HGSQ-USFQ-018/2020|EPI_ISL_422563|2020-03-30	EPI_ISL_422563	2020-03-30	South America	South America	Ecuador	Pichincha	B.1.1.119	GR
hCoV-19/Brazil/DF-0001/2020|EPI_ISL_426580|2020-03-13	EPI_ISL_426580	2020-03-13	Brazil	South America	Brazil	Distrito Federal	N.4	GR
hCoV-19/Uruguay/UY-8/2020|EPI_ISL_426583|2020-03-17	EPI_ISL_426583	2020-03-17	South America	South America	Uruguay	Montevideo	A.1	S
hCoV-19/Brazil/MG-CV20/2020|EPI_ISL_429680|2020-03-16	EPI_ISL_429680	2020-03-16	Brazil	South America	Brazil	Minas Gerais	B.1	GH
hCoV-19/Brazil/MG-CV21/2020|EPI_ISL_429681|2020-03-16	EPI_ISL_429681	2020-03-16	Brazil	South America	Brazil	Minas Gerais	B.1	GH
hCoV-19/Brazil/MG-CV24/2020|EPI_ISL_429683|2020-03-16	EPI_ISL_429683	2020-03-16	Brazil	South America	Brazil	Minas Gerais	B.1.1.119	O
hCoV-19/Brazil/MG-CV26/2020|EPI_ISL_429684|2020-03-17	EPI_ISL_429684	2020-03-17	Brazil	South America	Brazil	Minas Gerais	N.4	GR
hCoV-19/Brazil/MG-CV27/2020|EPI_ISL_429685|2020-03-17	EPI_ISL_429685	2020-03-17	Brazil	South America	Brazil	Minas Gerais	B.1.1.269	O
hCoV-19/Brazil/MG-CV28/2020|EPI_ISL_429686|2020-03-17	EPI_ISL_429686	2020-03-17	Brazil	South America	Brazil	Minas Gerais	B.1	GH
hCoV-19/Brazil/MG-CV31/2020|EPI_ISL_429687|2020-03-17	EPI_ISL_429687	2020-03-17	Brazil	South America	Brazil	Minas Gerais	B.1	G
hCoV-19/Brazil/MG-CV32/2020|EPI_ISL_429688|2020-03-17	EPI_ISL_429688	2020-03-17	Brazil	South America	Brazil	Minas Gerais	N.4	GR
hCoV-19/Brazil/MG-CV33/2020|EPI_ISL_429689|2020-03-17	EPI_ISL_429689	2020-03-17	Brazil	South America	Brazil	Minas Gerais	N.4	O
hCoV-19/Brazil/MG-CV48/2020|EPI_ISL_429701|2020-03-20	EPI_ISL_429701	2020-03-20	Brazil	South America	Brazil	Minas Gerais	B.1.1.28	GR
hCoV-19/Brazil/MG-CV49/2020|EPI_ISL_429702|2020-03-22	EPI_ISL_429702	2020-03-22	Brazil	South America	Brazil	Minas Gerais	B.1	G
hCoV-19/Brazil/MG-CV50/2020|EPI_ISL_429703|2020-03-26	EPI_ISL_429703	2020-03-26	Brazil	South America	Brazil	Minas Gerais	B.1	G
hCoV-19/Argentina/PAIS-A0001/2020|EPI_ISL_430793|2020-03-01	EPI_ISL_430793	2020-03-01	South America	South America	Argentina	Ciudad Autonoma de Buenos Aires	B.1.1.33	GR
hCoV-19/Argentina/PAIS-A0003/2020|EPI_ISL_430795|2020-03-26	EPI_ISL_430795	2020-03-26	South America	South America	Argentina	Ciudad Autonoma de Buenos Aires	B.1	GH
hCoV-19/Argentina/PAIS-A0004/2020|EPI_ISL_430796|2020-03-27	EPI_ISL_430796	2020-03-27	South America	South America	Argentina	Ciudad Autonoma de Buenos Aires	B.1	G
hCoV-19/Argentina/PAIS-A0005/2020|EPI_ISL_430797|2020-03-27	EPI_ISL_430797	2020-03-27	South America	South America	Argentina	Buenos Aires	B.1.1.119	GR
hCoV-19/Uruguay/Mdeo-1/2020|EPI_ISL_444493|2020-03-13	EPI_ISL_444493	2020-03-13	South America	South America	Uruguay	Montevideo	A.5	S
hCoV-19/Uruguay/UY-NYUMC858/2020|EPI_ISL_457954|2020-03-23	EPI_ISL_457954	2020-03-23	South America	South America	Uruguay	Montevideo	B.1.195	G
hCoV-19/Uruguay/UY-NYUMC860/2020|EPI_ISL_457956|2020-03-25	EPI_ISL_457956	2020-03-25	South America	South America	Uruguay	Montevideo	A.5	S
hCoV-19/Uruguay/UY-NYUMC861/2020|EPI_ISL_457957|2020-03-25	EPI_ISL_457957	2020-03-25	South America	South America	Uruguay	Montevideo	B.1.1.1	GR
hCoV-19/Uruguay/UY-NYUMC863/2020|EPI_ISL_457959|2020-03-26	EPI_ISL_457959	2020-03-26	South America	South America	Uruguay	Montevideo	B	V
hCoV-19/Uruguay/UY-NYUMC864/2020|EPI_ISL_457960|2020-03-28	EPI_ISL_457960	2020-03-28	South America	South America	Uruguay	Montevideo	A.5	S
hCoV-19/Uruguay/UY-NYUMC866/2020|EPI_ISL_457962|2020-03-30	EPI_ISL_457962	2020-03-30	South America	South America	Uruguay	Montevideo	B.1.1.1	GR
hCoV-19/Uruguay/UY-NYUMC867/2020|EPI_ISL_457963|2020-03-28	EPI_ISL_457963	2020-03-28	South America	South America	Uruguay	Montevideo	B.1.1.1	GR
hCoV-19/Brazil/PA-0236/2020|EPI_ISL_470610|2020-04-03	EPI_ISL_470610	2020-04-03	Brazil	South America	Brazil	ParÃ¡	B.1.1.28	GR
hCoV-19/Brazil/PA-0237/2020|EPI_ISL_470611|2020-04-03	EPI_ISL_470611	2020-04-03	Brazil	South America	Brazil	ParÃ¡	B.1.1.33	GR
hCoV-19/Brazil/PE-0238/2020|EPI_ISL_470612|2020-04-03	EPI_ISL_470612	2020-04-03	Brazil	South America	Brazil	Pernambuco	B.1.1.28	GR
hCoV-19/Brazil/PR-0241/2020|EPI_ISL_470614|2020-04-02	EPI_ISL_470614	2020-04-02	Brazil	South America	Brazil	ParanÃ¡	B.1.1.33	GR
hCoV-19/Brazil/RJ-0247/2020|EPI_ISL_470615|2020-03-23	EPI_ISL_470615	2020-03-23	Brazil	South America	Brazil	Rio de Janeiro	B.1.1.33	GR
hCoV-19/Brazil/RJ-0248/2020|EPI_ISL_470616|2020-03-24	EPI_ISL_470616	2020-03-24	Brazil	South America	Brazil	Rio de Janeiro	B.1	G
hCoV-19/Brazil/RJ-0249/2020|EPI_ISL_470617|2020-03-25	EPI_ISL_470617	2020-03-25	Brazil	South America	Brazil	Rio de Janeiro	B.1.1.33	GR
hCoV-19/Brazil/RJ-0250/2020|EPI_ISL_470618|2020-03-26	EPI_ISL_470618	2020-03-26	Brazil	South America	Brazil	Rio de Janeiro	B.1.1.33	GR
hCoV-19/Brazil/RJ-0251/2020|EPI_ISL_470619|2020-03-27	EPI_ISL_470619	2020-03-27	Brazil	South America	Brazil	Rio de Janeiro	B.1	G
hCoV-19/Brazil/RJ-0252/2020|EPI_ISL_470620|2020-03-30	EPI_ISL_470620	2020-03-30	Brazil	South America	Brazil	Rio de Janeiro	B.1.1.33	GR
hCoV-19/Brazil/RJ-0253/2020|EPI_ISL_470621|2020-03-31	EPI_ISL_470621	2020-03-31	Brazil	South America	Brazil	Rio de Janeiro	B.1.1.33	GR
hCoV-19/Brazil/RJ-0254/2020|EPI_ISL_470622|2020-04-01	EPI_ISL_470622	2020-04-01	Brazil	South America	Brazil	Rio de Janeiro	B.39	V
hCoV-19/Brazil/RJ-0255/2020|EPI_ISL_470623|2020-04-02	EPI_ISL_470623	2020-04-02	Brazil	South America	Brazil	Rio de Janeiro	B.1.1.33	GR
hCoV-19/Brazil/RJ-0256/2020|EPI_ISL_470624|2020-04-03	EPI_ISL_470624	2020-04-03	Brazil	South America	Brazil	Rio de Janeiro	B.1.1.33	GR
hCoV-19/Brazil/RJ-0257/2020|EPI_ISL_470625|2020-04-06	EPI_ISL_470625	2020-04-06	Brazil	South America	Brazil	Rio de Janeiro	B.1.1.33	GR
hCoV-19/Brazil/RJ-0259/2020|EPI_ISL_470626|2020-04-07	EPI_ISL_470626	2020-04-07	Brazil	South America	Brazil	Rio de Janeiro	B.1.1.33	GR
hCoV-19/Brazil/RJ-0260/2020|EPI_ISL_470627|2020-04-07	EPI_ISL_470627	2020-04-07	Brazil	South America	Brazil	Rio de Janeiro	B.1.1.33	GR
hCoV-19/Brazil/RJ-0261/2020|EPI_ISL_470628|2020-04-08	EPI_ISL_470628	2020-04-08	Brazil	South America	Brazil	Rio de Janeiro	B.1.1.33	GR
hCoV-19/Brazil/RJ-0262/2020|EPI_ISL_470629|2020-04-09	EPI_ISL_470629	2020-04-09	Brazil	South America	Brazil	Rio de Janeiro	B.1.1.33	GR
hCoV-19/Brazil/RJ-0263/2020|EPI_ISL_470630|2020-04-13	EPI_ISL_470630	2020-04-13	Brazil	South America	Brazil	Rio de Janeiro	B.1.1.33	GR
hCoV-19/Brazil/RJ-0265/2020|EPI_ISL_470631|2020-04-14	EPI_ISL_470631	2020-04-14	Brazil	South America	Brazil	Rio de Janeiro	B.1.1.33	GR
hCoV-19/Brazil/RJ-0266/2020|EPI_ISL_470632|2020-04-14	EPI_ISL_470632	2020-04-14	Brazil	South America	Brazil	Rio de Janeiro	B.1.1.33	GR
hCoV-19/Brazil/RJ-0267/2020|EPI_ISL_470633|2020-04-15	EPI_ISL_470633	2020-04-15	Brazil	South America	Brazil	Rio de Janeiro	B.1.1.33	GR
hCoV-19/Brazil/RJ-0268/2020|EPI_ISL_470634|2020-04-15	EPI_ISL_470634	2020-04-15	Brazil	South America	Brazil	Rio de Janeiro	B.1.1.33	GR
hCoV-19/Brazil/RJ-0269/2020|EPI_ISL_470635|2020-04-16	EPI_ISL_470635	2020-04-16	Brazil	South America	Brazil	Rio de Janeiro	B.1.1.33	GR
hCoV-19/Brazil/RJ-0270/2020|EPI_ISL_470636|2020-04-16	EPI_ISL_470636	2020-04-16	Brazil	South America	Brazil	Rio de Janeiro	B.1.1.33	GR
hCoV-19/Brazil/RJ-0271/2020|EPI_ISL_470637|2020-04-17	EPI_ISL_470637	2020-04-17	Brazil	South America	Brazil	Rio de Janeiro	B.1.1.33	GR
hCoV-19/Brazil/RJ-0272/2020|EPI_ISL_470638|2020-04-17	EPI_ISL_470638	2020-04-17	Brazil	South America	Brazil	Rio de Janeiro	B.1.1.28	GR
hCoV-19/Brazil/RJ-0273/2020|EPI_ISL_470639|2020-04-20	EPI_ISL_470639	2020-04-20	Brazil	South America	Brazil	Rio de Janeiro	B.1.1.33	GR
hCoV-19/Brazil/RJ-0274/2020|EPI_ISL_470640|2020-04-20	EPI_ISL_470640	2020-04-20	Brazil	South America	Brazil	Rio de Janeiro	B.1.1.33	GR
hCoV-19/Brazil/RJ-0276/2020|EPI_ISL_470642|2020-04-22	EPI_ISL_470642	2020-04-22	Brazil	South America	Brazil	Rio de Janeiro	B.1.1.33	GR
hCoV-19/Brazil/RJ-0277/2020|EPI_ISL_470643|2020-04-22	EPI_ISL_470643	2020-04-22	Brazil	South America	Brazil	Rio de Janeiro	B.1.1.33	GR
hCoV-19/Brazil/RJ-0278/2020|EPI_ISL_470644|2020-04-22	EPI_ISL_470644	2020-04-22	Brazil	South America	Brazil	Rio de Janeiro	B.1.1.33	GR
hCoV-19/Brazil/RJ-0279/2020|EPI_ISL_470645|2020-04-22	EPI_ISL_470645	2020-04-22	Brazil	South America	Brazil	Rio de Janeiro	B.1.1.33	GR
hCoV-19/Brazil/RJ-0280/2020|EPI_ISL_470646|2020-04-23	EPI_ISL_470646	2020-04-23	Brazil	South America	Brazil	Rio de Janeiro	B.1.1.33	GR
hCoV-19/Brazil/RJ-0281/2020|EPI_ISL_470647|2020-04-24	EPI_ISL_470647	2020-04-24	Brazil	South America	Brazil	Rio de Janeiro	B.1.1.33	GR
hCoV-19/Brazil/RJ-0282/2020|EPI_ISL_470648|2020-04-24	EPI_ISL_470648	2020-04-24	Brazil	South America	Brazil	Rio de Janeiro	B.1.1.33	GR
hCoV-19/Brazil/RJ-0283/2020|EPI_ISL_470649|2020-04-24	EPI_ISL_470649	2020-04-24	Brazil	South America	Brazil	Rio de Janeiro	B.1.1.33	GR
hCoV-19/Brazil/RJ-0284/2020|EPI_ISL_470650|2020-04-24	EPI_ISL_470650	2020-04-24	Brazil	South America	Brazil	Rio de Janeiro	B.1.1.33	GR
hCoV-19/Brazil/RS-0242/2020|EPI_ISL_470651|2020-03-20	EPI_ISL_470651	2020-03-20	Brazil	South America	Brazil	Rio Grande do Sul	B.1.1.28	GR
hCoV-19/Brazil/SC-0243/2020|EPI_ISL_470652|2020-03-18	EPI_ISL_470652	2020-03-18	Brazil	South America	Brazil	Santa Catarina	B.1.1.119	GR
hCoV-19/Brazil/SC-0244/2020|EPI_ISL_470653|2020-03-18	EPI_ISL_470653	2020-03-18	Brazil	South America	Brazil	Santa Catarina	B.1.1.28	GR
hCoV-19/Brazil/SC-0245/2020|EPI_ISL_470654|2020-03-18	EPI_ISL_470654	2020-03-18	Brazil	South America	Brazil	Santa Catarina	B.1.1.28	GR
hCoV-19/Brazil/SP-L1-CAMPI11/2020|EPI_ISL_476153|2020-04-07	EPI_ISL_476153	2020-04-07	Brazil	South America	Brazil	SÃ£o Paulo	B.1	G
hCoV-19/Brazil/SP-L1-CAMPI12/2020|EPI_ISL_476154|2020-04-07	EPI_ISL_476154	2020-04-07	Brazil	South America	Brazil	SÃ£o Paulo	B.1.1.28	GR
hCoV-19/Brazil/SP-L1-CAMPI13/2020|EPI_ISL_476155|2020-04-07	EPI_ISL_476155	2020-04-07	Brazil	South America	Brazil	SÃ£o Paulo	B.1.1.33	GR
hCoV-19/Brazil/SP-L1-CAMPI14/2020|EPI_ISL_476156|2020-04-07	EPI_ISL_476156	2020-04-07	Brazil	South America	Brazil	SÃ£o Paulo	B.1.1.28	GR
hCoV-19/Brazil/SP-L1-CAMPI15/2020|EPI_ISL_476157|2020-04-08	EPI_ISL_476157	2020-04-08	Brazil	South America	Brazil	SÃ£o Paulo	B.1.1.28	GR
hCoV-19/Brazil/SP-L1-CAMPI16/2020|EPI_ISL_476158|2020-04-08	EPI_ISL_476158	2020-04-08	Brazil	South America	Brazil	SÃ£o Paulo	B.1.1.33	GR
hCoV-19/Brazil/SP-L13-CD31/2020|EPI_ISL_476236|2020-03-10	EPI_ISL_476236	2020-03-10	Brazil	South America	Brazil	SÃ£o Paulo	B.1	GH
hCoV-19/Brazil/SP-L14-CD231/2020|EPI_ISL_476237|2020-03-26	EPI_ISL_476237	2020-03-26	Brazil	South America	Brazil	SÃ£o Paulo	B.1.1.28	GR
hCoV-19/Brazil/SP-L14-CD232/2020|EPI_ISL_476238|2020-03-26	EPI_ISL_476238	2020-03-26	Brazil	South America	Brazil	SÃ£o Paulo	B.1.1.70	GR
hCoV-19/Brazil/SP-L14-CD234/2020|EPI_ISL_476239|2020-03-26	EPI_ISL_476239	2020-03-26	Brazil	South America	Brazil	SÃ£o Paulo	B.1.1.28	GR
hCoV-19/Uruguay/UY-NYUMC931/2020|EPI_ISL_480429|2020-04-10	EPI_ISL_480429	2020-04-10	South America	South America	Uruguay	Montevideo	B.1.195	G
hCoV-19/Uruguay/UY-NYUMC933/2020|EPI_ISL_480431|2020-04-25	EPI_ISL_480431	2020-04-25	South America	South America	Uruguay	Montevideo	B.1	G
hCoV-19/Uruguay/UY-NYUMC940/2020|EPI_ISL_480438|2020-03-18	EPI_ISL_480438	2020-03-18	South America	South America	Uruguay	Montevideo	B.1.195	G
hCoV-19/Peru/LIM-INS-006/2020|EPI_ISL_489838|2020-03-11	EPI_ISL_489838	2020-03-11	South America	South America	Peru	Lima	B.1.1.119	GR
hCoV-19/Peru/LIM-INS-019/2020|EPI_ISL_491172|2020-03-24	EPI_ISL_491172	2020-03-24	South America	South America	Peru	Lima	B.1.1.1	GR
hCoV-19/Brazil/RJ-UFRJ-1019/2020|EPI_ISL_492032|2020-04-15	EPI_ISL_492032	2020-04-15	Brazil	South America	Brazil	Rio de Janeiro	B.1.1.33	GR
hCoV-19/Brazil/RJ-UFRJ-1640/2020|EPI_ISL_492033|2020-04-29	EPI_ISL_492033	2020-04-29	Brazil	South America	Brazil	Rio de Janeiro	B.1.1.33	GR
hCoV-19/Brazil/RJ-UFRJ-1784/2020|EPI_ISL_492037|2020-04-29	EPI_ISL_492037	2020-04-29	Brazil	South America	Brazil	Rio de Janeiro	B.1.1.33	GR
hCoV-19/Brazil/RJ-UFRJ-11785/2020|EPI_ISL_492038|2020-04-29	EPI_ISL_492038	2020-04-29	Brazil	South America	Brazil	Rio de Janeiro	B.1.1.33	GR
hCoV-19/Brazil/RJ-UFRJ-11786/2020|EPI_ISL_492039|2020-04-29	EPI_ISL_492039	2020-04-29	Brazil	South America	Brazil	Rio de Janeiro	B.1.1.33	GR
hCoV-19/Brazil/RJ-UFRJ-32321/2020|EPI_ISL_492041|2020-04-30	EPI_ISL_492041	2020-04-30	Brazil	South America	Brazil	Rio de Janeiro	B.1.1.33	GR
hCoV-19/Brazil/RJ-UFRJ-54093/2020|EPI_ISL_492042|2020-04-16	EPI_ISL_492042	2020-04-16	Brazil	South America	Brazil	Rio de Janeiro	B.1.1.33	GR
hCoV-19/Argentina/PAIS-G0001/2020|EPI_ISL_499083|2020-04-15	EPI_ISL_499083	2020-04-15	South America	South America	Argentina	Cordoba	B.1	G
hCoV-19/Brazil/PE-IAM10/2020|EPI_ISL_500461|2020-04-07	EPI_ISL_500461	2020-04-07	Brazil	South America	Brazil	Pernambuco	B.1.1.119	GR
hCoV-19/Brazil/PE-IAM103/2020|EPI_ISL_500462|2020-04-09	EPI_ISL_500462	2020-04-09	Brazil	South America	Brazil	Pernambuco	B.1.1.119	GR
hCoV-19/Brazil/PE-IAM138/2020|EPI_ISL_500463|2020-04-09	EPI_ISL_500463	2020-04-09	Brazil	South America	Brazil	Pernambuco	B	L
hCoV-19/Brazil/PE-IAM139/2020|EPI_ISL_500464|2020-04-09	EPI_ISL_500464	2020-04-09	Brazil	South America	Brazil	Pernambuco	B.1.1.119	GR
hCoV-19/Brazil/RO-05/2020|EPI_ISL_514135|2020-05-05	EPI_ISL_514135	2020-05-05	Brazil	South America	Brazil	RondÃ´nia	B.1.1.33	GR
hCoV-19/Brazil/RO-06/2020|EPI_ISL_514136|2020-05-05	EPI_ISL_514136	2020-05-05	Brazil	South America	Brazil	RondÃ´nia	B.1.212	G
hCoV-19/Brazil/RO-07/2020|EPI_ISL_514137|2020-05-05	EPI_ISL_514137	2020-05-05	Brazil	South America	Brazil	RondÃ´nia	B.1.1.33	GR
hCoV-19/Brazil/SP-136/2020|EPI_ISL_515542|2020-04-20	EPI_ISL_515542	2020-04-20	Brazil	South America	Brazil	SÃ£o Paulo	B.1.1.94	GR
hCoV-19/Brazil/SP-137/2020|EPI_ISL_515543|2020-04-01	EPI_ISL_515543	2020-04-01	Brazil	South America	Brazil	SÃ£o Paulo	B.1.1.33	GR
hCoV-19/Brazil/SP-533/2020|EPI_ISL_515545|2020-03-22	EPI_ISL_515545	2020-03-22	Brazil	South America	Brazil	SÃ£o Paulo	B.1.1.143	GR
hCoV-19/Brazil/SP-632/2020|EPI_ISL_515546|2020-03-19	EPI_ISL_515546	2020-03-19	Brazil	South America	Brazil	SÃ£o Paulo	B.1.1.143	GR
hCoV-19/Brazil/SP-633/2020|EPI_ISL_515547|2020-03-20	EPI_ISL_515547	2020-03-20	Brazil	South America	Brazil	SÃ£o Paulo	B.1.1.28	GR
hCoV-19/Brazil/SP-634/2020|EPI_ISL_515548|2020-03-20	EPI_ISL_515548	2020-03-20	Brazil	South America	Brazil	SÃ£o Paulo	B.1.1.28	GR
hCoV-19/Brazil/SP-636/2020|EPI_ISL_515550|2020-03-25	EPI_ISL_515550	2020-03-25	Brazil	South America	Brazil	SÃ£o Paulo	B.1.1.33	GR
hCoV-19/Brazil/SP-544/2020|EPI_ISL_515551|2020-03-22	EPI_ISL_515551	2020-03-22	Brazil	South America	Brazil	SÃ£o Paulo	B.1.1.28	GR
hCoV-19/Brazil/SP-611/2020|EPI_ISL_515552|2020-04-16	EPI_ISL_515552	2020-04-16	Brazil	South America	Brazil	SÃ£o Paulo	B.1.1.28	GR
hCoV-19/Brazil/SP-612/2020|EPI_ISL_515553|2020-04-16	EPI_ISL_515553	2020-04-16	Brazil	South America	Brazil	SÃ£o Paulo	B.1.1.28	GR
hCoV-19/Brazil/SP-639/2020|EPI_ISL_515554|2020-03-19	EPI_ISL_515554	2020-03-19	Brazil	South America	Brazil	SÃ£o Paulo	B.1.1.28	GR
hCoV-19/Brazil/SP-615/2020|EPI_ISL_515557|2020-04-15	EPI_ISL_515557	2020-04-15	Brazil	South America	Brazil	SÃ£o Paulo	B.1.1.314	GR
hCoV-19/Brazil/SP-155/2020|EPI_ISL_515559|2020-04-18	EPI_ISL_515559	2020-04-18	Brazil	South America	Brazil	SÃ£o Paulo	B.1.1.28	GR
hCoV-19/Brazil/SP-156/2020|EPI_ISL_515560|2020-04-19	EPI_ISL_515560	2020-04-19	Brazil	South America	Brazil	SÃ£o Paulo	B.1.1.94	GR
hCoV-19/Brazil/SP-617/2020|EPI_ISL_515561|2020-04-16	EPI_ISL_515561	2020-04-16	Brazil	South America	Brazil	SÃ£o Paulo	B.1.1.28	GR
hCoV-19/Brazil/SP-619/2020|EPI_ISL_515562|2020-04-13	EPI_ISL_515562	2020-04-13	Brazil	South America	Brazil	SÃ£o Paulo	B.1.1.28	GR
hCoV-19/Brazil/SP-159/2020|EPI_ISL_515563|2020-04-16	EPI_ISL_515563	2020-04-16	Brazil	South America	Brazil	SÃ£o Paulo	B.1.1.28	GR
hCoV-19/Brazil/SP-187/2020|EPI_ISL_515564|2020-03-24	EPI_ISL_515564	2020-03-24	Brazil	South America	Brazil	SÃ£o Paulo	B.1.1.143	GR
hCoV-19/Brazil/SP-188/2020|EPI_ISL_515565|2020-03-24	EPI_ISL_515565	2020-03-24	Brazil	South America	Brazil	SÃ£o Paulo	B.1.1.28	GR
hCoV-19/Brazil/SP-623/2020|EPI_ISL_515566|2020-04-23	EPI_ISL_515566	2020-04-23	Brazil	South America	Brazil	SÃ£o Paulo	B.1.1.28	GR
hCoV-19/Peru/LIM-INS-053/2020|EPI_ISL_516721|2020-04-11	EPI_ISL_516721	2020-04-11	South America	South America	Peru	Lima	B.1.1.1	GR
hCoV-19/Peru/LIM-INS-054/2020|EPI_ISL_516722|2020-04-11	EPI_ISL_516722	2020-04-11	South America	South America	Peru	Lima	B.1.205	G
hCoV-19/Peru/LAL-INS-056/2020|EPI_ISL_517686|2020-04-12	EPI_ISL_517686	2020-04-12	South America	South America	Peru	La Libertad	C.14	GR
hCoV-19/Peru/CAJ-INS-061/2020|EPI_ISL_517770|2020-03-13	EPI_ISL_517770	2020-03-13	South America	South America	Peru	Cajamarca	B.1.1.1	GR
hCoV-19/Peru/LAL-INS-064/2020|EPI_ISL_525206|2020-03-14	EPI_ISL_525206	2020-03-14	South America	South America	Peru	La Libertad	B	S
hCoV-19/Ecuador/USFQ-207/2020|EPI_ISL_527819|2020-04-07	EPI_ISL_527819	2020-04-07	South America	South America	Ecuador	Guayas	B.1.1.119	GR
hCoV-19/Brazil/SP-292/2020|EPI_ISL_527856|2020-04-16	EPI_ISL_527856	2020-04-16	Brazil	South America	Brazil	SÃ£o Paulo	B.1.1.28	GR
hCoV-19/Brazil/SP-293/2020|EPI_ISL_527857|2020-04-17	EPI_ISL_527857	2020-04-17	Brazil	South America	Brazil	SÃ£o Paulo	B.1.1.28	GR
hCoV-19/Brazil/SP-279/2020|EPI_ISL_527858|2020-03-23	EPI_ISL_527858	2020-03-23	Brazil	South America	Brazil	SÃ£o Paulo	B.1.1.33	GR
hCoV-19/Brazil/SP-282/2020|EPI_ISL_527859|2020-04-21	EPI_ISL_527859	2020-04-21	Brazil	South America	Brazil	SÃ£o Paulo	B.1.1.28	GR
hCoV-19/Brazil/SP-298/2020|EPI_ISL_527861|2020-04-20	EPI_ISL_527861	2020-04-20	Brazil	South America	Brazil	SÃ£o Paulo	B.1.1.28	GR
hCoV-19/Brazil/SP-294/2020|EPI_ISL_527862|2020-03-30	EPI_ISL_527862	2020-03-30	Brazil	South America	Brazil	SÃ£o Paulo	B.1.1.28	GR
hCoV-19/Brazil/SP-287/2020|EPI_ISL_527863|2020-04-12	EPI_ISL_527863	2020-04-12	Brazil	South America	Brazil	SÃ£o Paulo	B.1.1.143	GR
hCoV-19/Brazil/SP-299/2020|EPI_ISL_527864|2020-04-24	EPI_ISL_527864	2020-04-24	Brazil	South America	Brazil	SÃ£o Paulo	B.1.1.33	GR
hCoV-19/Brazil/SP-218/2020|EPI_ISL_527865|2020-04-22	EPI_ISL_527865	2020-04-22	Brazil	South America	Brazil	SÃ£o Paulo	B.1.1.28	GR
hCoV-19/Brazil/SP-221/2020|EPI_ISL_527866|2020-04-21	EPI_ISL_527866	2020-04-21	Brazil	South America	Brazil	SÃ£o Paulo	B.1.1.28	GR
hCoV-19/Brazil/SP-226/2020|EPI_ISL_527868|2020-04-17	EPI_ISL_527868	2020-04-17	Brazil	South America	Brazil	SÃ£o Paulo	B.1.1.28	GR
hCoV-19/Brazil/SP-301/2020|EPI_ISL_527870|2020-04-26	EPI_ISL_527870	2020-04-26	Brazil	South America	Brazil	SÃ£o Paulo	B.1.1.28	GR
hCoV-19/Peru/LAL-UPCH-0109/2020|EPI_ISL_540986|2020-03-23	EPI_ISL_540986	2020-03-23	South America	South America	Peru	La Libertad	B.1.1.119	GR
hCoV-19/Peru/ARE-UPCH-0110/2020|EPI_ISL_540987|2020-03-20	EPI_ISL_540987	2020-03-20	South America	South America	Peru	Arequipa	B.1	G
hCoV-19/Brazil/PR-5617/2020|EPI_ISL_541340|2020-03-17	EPI_ISL_541340	2020-03-17	Brazil	South America	Brazil	ParanÃ¡	B.1.195	G
hCoV-19/Brazil/PR-5618/2020|EPI_ISL_541341|2020-03-17	EPI_ISL_541341	2020-03-17	Brazil	South America	Brazil	ParanÃ¡	B.1	GH
hCoV-19/Brazil/PR-5619/2020|EPI_ISL_541342|2020-03-16	EPI_ISL_541342	2020-03-16	Brazil	South America	Brazil	ParanÃ¡	B.1	G
hCoV-19/Brazil/PR-5620/2020|EPI_ISL_541343|2020-03-20	EPI_ISL_541343	2020-03-20	Brazil	South America	Brazil	ParanÃ¡	B.1.1.28	GR
hCoV-19/Brazil/PR-5622/2020|EPI_ISL_541345|2020-03-28	EPI_ISL_541345	2020-03-28	Brazil	South America	Brazil	ParanÃ¡	B.1	GH
hCoV-19/Brazil/PR-5623/2020|EPI_ISL_541346|2020-03-26	EPI_ISL_541346	2020-03-26	Brazil	South America	Brazil	ParanÃ¡	B.1	GH
hCoV-19/Brazil/RJ-1783/2020|EPI_ISL_541347|2020-04-04	EPI_ISL_541347	2020-04-04	Brazil	South America	Brazil	Rio de Janeiro	B.1.1.33	GR
hCoV-19/Brazil/RJ-1798/2020|EPI_ISL_541348|2020-04-06	EPI_ISL_541348	2020-04-06	Brazil	South America	Brazil	Rio de Janeiro	B.1.1.33	GR
hCoV-19/Brazil/RJ-1830/2020|EPI_ISL_541349|2020-04-04	EPI_ISL_541349	2020-04-04	Brazil	South America	Brazil	Rio de Janeiro	B.1.1.33	GR
hCoV-19/Brazil/RJ-1862/2020|EPI_ISL_541350|2020-04-04	EPI_ISL_541350	2020-04-04	Brazil	South America	Brazil	Rio de Janeiro	B.1.1.33	GR
hCoV-19/Brazil/RJ-1870/2020|EPI_ISL_541351|2020-04-05	EPI_ISL_541351	2020-04-05	Brazil	South America	Brazil	Rio de Janeiro	B.1	G
hCoV-19/Brazil/RJ-2100/2020|EPI_ISL_541353|2020-04-16	EPI_ISL_541353	2020-04-16	Brazil	South America	Brazil	Rio de Janeiro	B.1.1.33	GR
hCoV-19/Brazil/RJ-2155/2020|EPI_ISL_541354|2020-04-07	EPI_ISL_541354	2020-04-07	Brazil	South America	Brazil	Rio de Janeiro	B.1.1.28	GR
hCoV-19/Brazil/RJ-2192/2020|EPI_ISL_541355|2020-04-13	EPI_ISL_541355	2020-04-13	Brazil	South America	Brazil	Rio de Janeiro	B.1.1.28	GR
hCoV-19/Brazil/RJ-2231/2020|EPI_ISL_541356|2020-04-17	EPI_ISL_541356	2020-04-17	Brazil	South America	Brazil	Rio de Janeiro	B.1.1.33	GR
hCoV-19/Brazil/RJ-2342/2020|EPI_ISL_541357|2020-04-20	EPI_ISL_541357	2020-04-20	Brazil	South America	Brazil	Rio de Janeiro	B.1.1.33	GR
hCoV-19/Brazil/RJ-2369/2020|EPI_ISL_541359|2020-04-20	EPI_ISL_541359	2020-04-20	Brazil	South America	Brazil	Rio de Janeiro	B.1.1.28	GR
hCoV-19/Brazil/RJ-2376/2020|EPI_ISL_541360|2020-04-20	EPI_ISL_541360	2020-04-20	Brazil	South America	Brazil	Rio de Janeiro	B.1.1.33	GR
hCoV-19/Brazil/RJ-2377/2020|EPI_ISL_541361|2020-04-20	EPI_ISL_541361	2020-04-20	Brazil	South America	Brazil	Rio de Janeiro	B.1.1.33	GR
hCoV-19/Brazil/RJ-2904/2020|EPI_ISL_541363|2020-04-28	EPI_ISL_541363	2020-04-28	Brazil	South America	Brazil	Rio de Janeiro	B.1.1.33	GR
hCoV-19/Brazil/RJ-2938/2020|EPI_ISL_541364|2020-04-29	EPI_ISL_541364	2020-04-29	Brazil	South America	Brazil	Rio de Janeiro	B.1.1.33	GR
hCoV-19/Brazil/RJ-2950/2020|EPI_ISL_541365|2020-04-29	EPI_ISL_541365	2020-04-29	Brazil	South America	Brazil	Rio de Janeiro	B.1.1.33	GR
hCoV-19/Brazil/RJ-2951/2020|EPI_ISL_541366|2020-04-29	EPI_ISL_541366	2020-04-29	Brazil	South America	Brazil	Rio de Janeiro	B.1.1.314	GR
hCoV-19/Brazil/RJ-2966/2020|EPI_ISL_541367|2020-04-29	EPI_ISL_541367	2020-04-29	Brazil	South America	Brazil	Rio de Janeiro	B.1.1.33	GR
hCoV-19/Brazil/RJ-2999/2020|EPI_ISL_541368|2020-04-30	EPI_ISL_541368	2020-04-30	Brazil	South America	Brazil	Rio de Janeiro	B.1.1.314	GR
hCoV-19/Brazil/RJ-3021/2020|EPI_ISL_541369|2020-04-30	EPI_ISL_541369	2020-04-30	Brazil	South America	Brazil	Rio de Janeiro	B.1.1.33	GR
hCoV-19/Brazil/SC-770/2020|EPI_ISL_541370|2020-03-12	EPI_ISL_541370	2020-03-12	Brazil	South America	Brazil	Santa Catarina	B.1.1.33	GR
hCoV-19/Brazil/SC-771/2020|EPI_ISL_541371|2020-03-13	EPI_ISL_541371	2020-03-13	Brazil	South America	Brazil	Santa Catarina	B.1	G
hCoV-19/Brazil/SE-6529/2020|EPI_ISL_541372|2020-03-27	EPI_ISL_541372	2020-03-27	Brazil	South America	Brazil	Sergipe	B.1.1.28	GR
hCoV-19/Brazil/SE-6530/2020|EPI_ISL_541373|2020-03-20	EPI_ISL_541373	2020-03-20	Brazil	South America	Brazil	Sergipe	B.1.1.119	GR
hCoV-19/Brazil/SE-6533/2020|EPI_ISL_541374|2020-03-19	EPI_ISL_541374	2020-03-19	Brazil	South America	Brazil	Sergipe	B.1.1.119	GR
hCoV-19/Brazil/SE-6535/2020|EPI_ISL_541375|2020-03-12	EPI_ISL_541375	2020-03-12	Brazil	South America	Brazil	Sergipe	B.1	G
hCoV-19/Brazil/SE-6536/2020|EPI_ISL_541376|2020-03-19	EPI_ISL_541376	2020-03-19	Brazil	South America	Brazil	Sergipe	B.1.1.33	GR
hCoV-19/Aruba/AW-RIVM-10101/2020|EPI_ISL_547445|2020-03-13	EPI_ISL_547445	2020-03-13	South America	South America	Aruba		B.40	V
hCoV-19/Aruba/AW-RIVM-10113/2020|EPI_ISL_547446|2020-03-17	EPI_ISL_547446	2020-03-17	South America	South America	Aruba		B.1	GH
hCoV-19/Aruba/AW-RIVM-10114/2020|EPI_ISL_547447|2020-03-18	EPI_ISL_547447	2020-03-18	South America	South America	Aruba		B.1	GH
hCoV-19/Aruba/AW-RIVM-10115/2020|EPI_ISL_547448|2020-03-20	EPI_ISL_547448	2020-03-20	South America	South America	Aruba		B.1	GH
hCoV-19/Aruba/AW-RIVM-10122/2020|EPI_ISL_547449|2020-03-22	EPI_ISL_547449	2020-03-22	South America	South America	Aruba		B.40	V
hCoV-19/Curacao/CW-RIVM-10092/2020|EPI_ISL_547450|2020-03-10	EPI_ISL_547450	2020-03-10	South America	South America	Curacao		B.27	L
hCoV-19/Curacao/CW-RIVM-10100/2020|EPI_ISL_547453|2020-03-12	EPI_ISL_547453	2020-03-12	South America	South America	Curacao		B.11	L
hCoV-19/Peru/LAM-HRL-239/2020|EPI_ISL_593773|2020-04-10	EPI_ISL_593773	2020-04-10	South America	South America	Peru	Lambayeque	C.14	GR
hCoV-19/Peru/LAM-HRL-187/2020|EPI_ISL_593774|2020-04-07	EPI_ISL_593774	2020-04-07	South America	South America	Peru	Lambayeque	B.1.1.1	GR
hCoV-19/Peru/LAM-HRL-223/2020|EPI_ISL_593775|2020-04-08	EPI_ISL_593775	2020-04-08	South America	South America	Peru	Lambayeque	B.1.1.1	GR
hCoV-19/Brazil/AM-02/2020|EPI_ISL_417034|2020-03-16	EPI_ISL_417034	2020-03-16	Brazil	South America	Brazil	Amazonas	A.2	S
hCoV-19/Argentina/PAIS-A0011/2020|EPI_ISL_430802|2020-03-31	EPI_ISL_430802	2020-03-31	South America	South America	Argentina	Buenos Aires	B.1.1.119	GR
hCoV-19/Argentina/PAIS-A0012/2020|EPI_ISL_430803|2020-04-01	EPI_ISL_430803	2020-04-01	South America	South America	Argentina	Ciudad Autonoma de Buenos Aires	B.1	G
hCoV-19/Argentina/PAIS-A0013/2020|EPI_ISL_430804|2020-04-01	EPI_ISL_430804	2020-04-01	South America	South America	Argentina	Ciudad Autonoma de Buenos Aires	B.1	G
hCoV-19/Argentina/PAIS-A0014/2020|EPI_ISL_430805|2020-04-01	EPI_ISL_430805	2020-04-01	South America	South America	Argentina	Buenos Aires	B.1.1.119	GR
hCoV-19/Argentina/PAIS-A0015/2020|EPI_ISL_430806|2020-04-01	EPI_ISL_430806	2020-04-01	South America	South America	Argentina	Buenos Aires	B.1	G
hCoV-19/Argentina/PAIS-A0016/2020|EPI_ISL_430807|2020-04-02	EPI_ISL_430807	2020-04-02	South America	South America	Argentina	Ciudad Autonoma de Buenos Aires	B.1.1.119	GR
hCoV-19/Argentina/PAIS-A0018/2020|EPI_ISL_430809|2020-04-04	EPI_ISL_430809	2020-04-04	South America	South America	Argentina	Ciudad Autonoma de Buenos Aires	B.1.1.1	GR
hCoV-19/Argentina/PAIS-A0019/2020|EPI_ISL_430810|2020-04-07	EPI_ISL_430810	2020-04-07	South America	South America	Argentina	Ciudad Autonoma de Buenos Aires	B.1	GH
hCoV-19/Argentina/PAIS-A0020/2020|EPI_ISL_430811|2020-04-11	EPI_ISL_430811	2020-04-11	South America	South America	Argentina	Ciudad Autonoma de Buenos Aires	B.1.1.1	GR
hCoV-19/Argentina/PAIS-A0021/2020|EPI_ISL_430812|2020-04-11	EPI_ISL_430812	2020-04-11	South America	South America	Argentina	Ciudad Autonoma de Buenos Aires	B.1.1.1	GR
hCoV-19/Argentina/PAIS-A0022/2020|EPI_ISL_430813|2020-04-11	EPI_ISL_430813	2020-04-11	South America	South America	Argentina	Ciudad Autonoma de Buenos Aires	B.1.1.1	GR
hCoV-19/Argentina/PAIS-A0023/2020|EPI_ISL_430814|2020-04-17	EPI_ISL_430814	2020-04-17	South America	South America	Argentina	Ciudad Autonoma de Buenos Aires	N.3	GR
hCoV-19/Argentina/PAIS-A0024/2020|EPI_ISL_430815|2020-04-18	EPI_ISL_430815	2020-04-18	South America	South America	Argentina	Ciudad Autonoma de Buenos Aires	N.3	GR
hCoV-19/Argentina/PAIS-A0025/2020|EPI_ISL_430816|2020-04-18	EPI_ISL_430816	2020-04-18	South America	South America	Argentina	Ciudad Autonoma de Buenos Aires	B.1.1.282	GR
hCoV-19/Argentina/PAIS-A0026/2020|EPI_ISL_430817|2020-04-18	EPI_ISL_430817	2020-04-18	South America	South America	Argentina	Ciudad Autonoma de Buenos Aires	N.3	GR
hCoV-19/Argentina/PAIS-A0027/2020|EPI_ISL_430818|2020-04-19	EPI_ISL_430818	2020-04-19	South America	South America	Argentina	Ciudad Autonoma de Buenos Aires	B.1.1.282	GR
hCoV-19/Uruguay/UY-NYUMC844/2020|EPI_ISL_457940|2020-03-17	EPI_ISL_457940	2020-03-17	South America	South America	Uruguay	Montevideo	A.5	S
hCoV-19/Uruguay/UY-NYUMC845/2020|EPI_ISL_457941|2020-03-17	EPI_ISL_457941	2020-03-17	South America	South America	Uruguay	Montevideo	A.5	S
hCoV-19/Uruguay/UY-NYUMC846/2020|EPI_ISL_457942|2020-03-17	EPI_ISL_457942	2020-03-17	South America	South America	Uruguay	Montevideo	A.5	S
hCoV-19/Uruguay/UY-NYUMC847/2020|EPI_ISL_457943|2020-03-17	EPI_ISL_457943	2020-03-17	South America	South America	Uruguay	Montevideo	A.5	S
hCoV-19/Uruguay/UY-NYUMC848/2020|EPI_ISL_457944|2020-03-17	EPI_ISL_457944	2020-03-17	South America	South America	Uruguay	Montevideo	B.1	G
hCoV-19/Uruguay/UY-NYUMC850/2020|EPI_ISL_457946|2020-03-17	EPI_ISL_457946	2020-03-17	South America	South America	Uruguay	Montevideo	A.2	S
hCoV-19/Uruguay/UY-NYUMC851/2020|EPI_ISL_457947|2020-03-17	EPI_ISL_457947	2020-03-17	South America	South America	Uruguay	Montevideo	A.5	S
hCoV-19/Uruguay/UY-NYUMC852/2020|EPI_ISL_457948|2020-03-17	EPI_ISL_457948	2020-03-17	South America	South America	Uruguay	Montevideo	A.5	S
hCoV-19/Uruguay/UY-NYUMC853/2020|EPI_ISL_457949|2020-03-17	EPI_ISL_457949	2020-03-17	South America	South America	Uruguay	Montevideo	B.1	G
hCoV-19/Uruguay/UY-NYUMC854/2020|EPI_ISL_457950|2020-03-21	EPI_ISL_457950	2020-03-21	South America	South America	Uruguay	Montevideo	A.5	S
hCoV-19/Uruguay/UY-NYUMC855/2020|EPI_ISL_457951|2020-03-21	EPI_ISL_457951	2020-03-21	South America	South America	Uruguay	Montevideo	A.5	S
hCoV-19/Uruguay/UY-NYUMC856/2020|EPI_ISL_457952|2020-03-21	EPI_ISL_457952	2020-03-21	South America	South America	Uruguay	Montevideo	A.5	S
hCoV-19/Uruguay/UY-NYUMC857/2020|EPI_ISL_457953|2020-03-23	EPI_ISL_457953	2020-03-23	South America	South America	Uruguay	Montevideo	B.1.1.33	GR
hCoV-19/Uruguay/UY-NYUMC865/2020|EPI_ISL_457961|2020-03-28	EPI_ISL_457961	2020-03-28	South America	South America	Uruguay	Montevideo	B	V
hCoV-19/Uruguay/UY-NYUMC869/2020|EPI_ISL_457965|2020-04-03	EPI_ISL_457965	2020-04-03	South America	South America	Uruguay	Montevideo	A.5	S
hCoV-19/Uruguay/UY-NYUMC870/2020|EPI_ISL_457966|2020-04-06	EPI_ISL_457966	2020-04-06	South America	South America	Uruguay	Montevideo	A.5	S
hCoV-19/Uruguay/UY-NYUMC871/2020|EPI_ISL_457967|2020-04-09	EPI_ISL_457967	2020-04-09	South America	South America	Uruguay	Montevideo	B.1.195	G
hCoV-19/Uruguay/UY-NYUMC872/2020|EPI_ISL_457968|2020-04-11	EPI_ISL_457968	2020-04-11	South America	South America	Uruguay	Montevideo	B.1.195	G
hCoV-19/Uruguay/UY-NYUMC873/2020|EPI_ISL_457969|2020-04-14	EPI_ISL_457969	2020-04-14	South America	South America	Uruguay	Montevideo	B.1.1.282	GR
hCoV-19/Uruguay/UY-NYUMC874/2020|EPI_ISL_457970|2020-04-14	EPI_ISL_457970	2020-04-14	South America	South America	Uruguay	Montevideo	B.1	G
hCoV-19/Uruguay/UY-NYUMC875/2020|EPI_ISL_457971|2020-04-19	EPI_ISL_457971	2020-04-19	South America	South America	Uruguay	Montevideo	B.1.195	G
hCoV-19/Uruguay/UY-NYUMC876/2020|EPI_ISL_457972|2020-04-21	EPI_ISL_457972	2020-04-21	South America	South America	Uruguay	Montevideo	B.1.195	G
hCoV-19/Uruguay/UY-NYUMC877/2020|EPI_ISL_457973|2020-04-22	EPI_ISL_457973	2020-04-22	South America	South America	Uruguay	Montevideo	B.1.1.282	GR
hCoV-19/Brazil/SP-L1-CAMPI18/2020|EPI_ISL_476159|2020-04-09	EPI_ISL_476159	2020-04-09	Brazil	South America	Brazil	SÃ£o Paulo	B.1.1.28	GR
hCoV-19/Brazil/SP-L1-CAMPI19/2020|EPI_ISL_476160|2020-04-09	EPI_ISL_476160	2020-04-09	Brazil	South America	Brazil	SÃ£o Paulo	B.1.1.33	GR
hCoV-19/Brazil/SP-L1-CAMPI2/2020|EPI_ISL_476161|2020-04-01	EPI_ISL_476161	2020-04-01	Brazil	South America	Brazil	SÃ£o Paulo	B.1.1.28	GR
hCoV-19/Brazil/SP-L1-CAMPI20/2020|EPI_ISL_476162|2020-04-09	EPI_ISL_476162	2020-04-09	Brazil	South America	Brazil	SÃ£o Paulo	B.1.1.28	GR
hCoV-19/Brazil/SP-L1-CAMPI29/2020|EPI_ISL_476163|2020-04-14	EPI_ISL_476163	2020-04-14	Brazil	South America	Brazil	SÃ£o Paulo	B.1.1.28	GR
hCoV-19/Brazil/SP-L1-CAMPI3/2020|EPI_ISL_476164|2020-04-01	EPI_ISL_476164	2020-04-01	Brazil	South America	Brazil	SÃ£o Paulo	B.1	G
hCoV-19/Brazil/SP-L1-CAMPI31/2020|EPI_ISL_476165|2020-04-14	EPI_ISL_476165	2020-04-14	Brazil	South America	Brazil	SÃ£o Paulo	B.1.1.28	GR
hCoV-19/Brazil/SP-L1-CAMPI32/2020|EPI_ISL_476166|2020-04-14	EPI_ISL_476166	2020-04-14	Brazil	South America	Brazil	SÃ£o Paulo	B.1.1.28	GR
hCoV-19/Brazil/SP-L1-CAMPI36/2020|EPI_ISL_476167|2020-04-14	EPI_ISL_476167	2020-04-14	Brazil	South America	Brazil	SÃ£o Paulo	B.1.1.28	GR
hCoV-19/Brazil/SP-L1-CAMPI5/2020|EPI_ISL_476168|2020-04-02	EPI_ISL_476168	2020-04-02	Brazil	South America	Brazil	SÃ£o Paulo	B.1.1.33	GR
hCoV-19/Brazil/SP-L1-CAMPI7/2020|EPI_ISL_476169|2020-04-03	EPI_ISL_476169	2020-04-03	Brazil	South America	Brazil	SÃ£o Paulo	B.1.1.28	GR
hCoV-19/Brazil/SP-L1-CAMPI8/2020|EPI_ISL_476170|2020-04-03	EPI_ISL_476170	2020-04-03	Brazil	South America	Brazil	SÃ£o Paulo	B.1.1.33	GR
hCoV-19/Brazil/SP-L10-CD141/2020|EPI_ISL_476171|2020-03-14	EPI_ISL_476171	2020-03-14	Brazil	South America	Brazil	SÃ£o Paulo	B.1.1.33	GR
hCoV-19/Brazil/SP-L10-CD142/2020|EPI_ISL_476172|2020-03-14	EPI_ISL_476172	2020-03-14	Brazil	South America	Brazil	SÃ£o Paulo	B.1.1.33	GR
hCoV-19/Brazil/SP-L10-CD143/2020|EPI_ISL_476173|2020-03-13	EPI_ISL_476173	2020-03-13	Brazil	South America	Brazil	SÃ£o Paulo	B.1.1.33	GR
hCoV-19/Brazil/SP-L10-CD144/2020|EPI_ISL_476174|2020-03-12	EPI_ISL_476174	2020-03-12	Brazil	South America	Brazil	SÃ£o Paulo	B.1.1.33	GR
hCoV-19/Brazil/RS-L10-CD145/2020|EPI_ISL_476175|2020-03-16	EPI_ISL_476175	2020-03-16	Brazil	South America	Brazil	Rio Grande do Sul	B.1.1.269	GR
hCoV-19/Brazil/SE-L10-CD147/2020|EPI_ISL_476176|2020-03-12	EPI_ISL_476176	2020-03-12	Brazil	South America	Brazil	Sergipe	B.1	G
hCoV-19/Brazil/RS-L10-CD150/2020|EPI_ISL_476177|2020-03-14	EPI_ISL_476177	2020-03-14	Brazil	South America	Brazil	Rio Grande do Sul	B	S
hCoV-19/Brazil/RJ-L10-CD154/2020|EPI_ISL_476178|2020-03-16	EPI_ISL_476178	2020-03-16	Brazil	South America	Brazil	Rio de Janeiro	B.1.1.33	GR
hCoV-19/Brazil/MG-L10-CD156/2020|EPI_ISL_476179|2020-03-16	EPI_ISL_476179	2020-03-16	Brazil	South America	Brazil	Minas Gerais	B.1.1.71	GR
hCoV-19/Brazil/RJ-L10-CD158/2020|EPI_ISL_476180|2020-03-16	EPI_ISL_476180	2020-03-16	Brazil	South America	Brazil	Rio de Janeiro	B.1.1.33	GR
hCoV-19/Brazil/SP-L10-CD162/2020|EPI_ISL_476181|2020-03-16	EPI_ISL_476181	2020-03-16	Brazil	South America	Brazil	SÃ£o Paulo	B.1.1.28	GR
hCoV-19/Brazil/CE-L10-CD167/2020|EPI_ISL_476182|2020-03-16	EPI_ISL_476182	2020-03-16	Brazil	South America	Brazil	Ceara	B.1.212	G
hCoV-19/Brazil/CE-L10-CD170/2020|EPI_ISL_476183|2020-03-16	EPI_ISL_476183	2020-03-16	Brazil	South America	Brazil	Ceara	B.1	G
hCoV-19/Brazil/CE-L10-CD171/2020|EPI_ISL_476184|2020-03-14	EPI_ISL_476184	2020-03-14	Brazil	South America	Brazil	Ceara	B.1	G
hCoV-19/Brazil/CE-L10-CD172/2020|EPI_ISL_476185|2020-03-16	EPI_ISL_476185	2020-03-16	Brazil	South America	Brazil	Ceara	B.1	G
hCoV-19/Brazil/RS-L10-CD174/2020|EPI_ISL_476187|2020-03-17	EPI_ISL_476187	2020-03-17	Brazil	South America	Brazil	Rio Grande do Sul	B.1.1.28	GR
hCoV-19/Brazil/RS-L10-CD175/2020|EPI_ISL_476188|2020-03-19	EPI_ISL_476188	2020-03-19	Brazil	South America	Brazil	Rio Grande do Sul	B.1.1.33	GR
hCoV-19/Brazil/SP-L10-CD176/2020|EPI_ISL_476189|2020-03-17	EPI_ISL_476189	2020-03-17	Brazil	South America	Brazil	SÃ£o Paulo	B.1.1.33	GR
hCoV-19/Brazil/SP-L11-CD177/2020|EPI_ISL_476190|2020-03-17	EPI_ISL_476190	2020-03-17	Brazil	South America	Brazil	SÃ£o Paulo	B.1.1.33	GR
hCoV-19/Brazil/PR-L11-CD179/2020|EPI_ISL_476191|2020-03-16	EPI_ISL_476191	2020-03-16	Brazil	South America	Brazil	ParanÃ¡	B.1.1.33	GR
hCoV-19/Brazil/RS-L11-CD180/2020|EPI_ISL_476192|2020-03-16	EPI_ISL_476192	2020-03-16	Brazil	South America	Brazil	Rio Grande do Sul	B.1.1.33	GR
hCoV-19/Brazil/SC-L11-CD182/2020|EPI_ISL_476193|2020-03-16	EPI_ISL_476193	2020-03-16	Brazil	South America	Brazil	Santa Catarina	B.1	G
hCoV-19/Brazil/MG-L11-CD183/2020|EPI_ISL_476194|2020-03-16	EPI_ISL_476194	2020-03-16	Brazil	South America	Brazil	Minas Gerais	B.1.1.33	GR
hCoV-19/Brazil/SP-L11-CD184-2/2020|EPI_ISL_476195|2020-03-16	EPI_ISL_476195	2020-03-16	Brazil	South America	Brazil	SÃ£o Paulo	B.1.1.33	GR
hCoV-19/Brazil/SP-L11-CD185-2/2020|EPI_ISL_476196|2020-03-17	EPI_ISL_476196	2020-03-17	Brazil	South America	Brazil	SÃ£o Paulo	B.1	GH
hCoV-19/Brazil/MG-L11-CD187/2020|EPI_ISL_476197|2020-03-16	EPI_ISL_476197	2020-03-16	Brazil	South America	Brazil	Minas Gerais	B.1.1.1	GR
hCoV-19/Brazil/CE-L11-CD195/2020|EPI_ISL_476199|2020-03-24	EPI_ISL_476199	2020-03-24	Brazil	South America	Brazil	Ceara	B.1.212	G
hCoV-19/Brazil/CE-L11-CD196/2020|EPI_ISL_476200|2020-03-23	EPI_ISL_476200	2020-03-23	Brazil	South America	Brazil	Ceara	B.1.212	G
hCoV-19/Brazil/SP-L11-CD200/2020|EPI_ISL_476201|2020-03-19	EPI_ISL_476201	2020-03-19	Brazil	South America	Brazil	SÃ£o Paulo	B.1.1.33	GR
hCoV-19/Brazil/SP-L11-CD92/2020|EPI_ISL_476203|2020-03-25	EPI_ISL_476203	2020-03-25	Brazil	South America	Brazil	SÃ£o Paulo	B.1.1.28	GR
hCoV-19/Brazil/SP-L11-CD93/2020|EPI_ISL_476204|2020-03-25	EPI_ISL_476204	2020-03-25	Brazil	South America	Brazil	SÃ£o Paulo	B.1.1.33	GR
hCoV-19/Brazil/SP-L11-CD94/2020|EPI_ISL_476205|2020-03-19	EPI_ISL_476205	2020-03-19	Brazil	South America	Brazil	SÃ£o Paulo	B.1.1.28	O
hCoV-19/Brazil/SP-L11-CD95/2020|EPI_ISL_476206|2020-03-20	EPI_ISL_476206	2020-03-20	Brazil	South America	Brazil	SÃ£o Paulo	B.1.1.28	GR
hCoV-19/Brazil/SP-L11-CD96/2020|EPI_ISL_476207|2020-03-22	EPI_ISL_476207	2020-03-22	Brazil	South America	Brazil	SÃ£o Paulo	B.1.1.28	GR
hCoV-19/Brazil/SP-L11-CD97/2020|EPI_ISL_476208|2020-03-23	EPI_ISL_476208	2020-03-23	Brazil	South America	Brazil	SÃ£o Paulo	B.1.1.28	GR
hCoV-19/Brazil/SC-L12-CD163/2020|EPI_ISL_476209|2020-03-13	EPI_ISL_476209	2020-03-13	Brazil	South America	Brazil	Santa Catarina	B.1	G
hCoV-19/Brazil/RJ-L12-CD192/2020|EPI_ISL_476210|2020-03-24	EPI_ISL_476210	2020-03-24	Brazil	South America	Brazil	Rio de Janeiro	B.1.1.33	GR
hCoV-19/Brazil/SP-L12-CD202/2020|EPI_ISL_476211|2020-03-16	EPI_ISL_476211	2020-03-16	Brazil	South America	Brazil	SÃ£o Paulo	B.1.1.33	GR
hCoV-19/Brazil/CE-L12-CD204/2020|EPI_ISL_476212|2020-03-16	EPI_ISL_476212	2020-03-16	Brazil	South America	Brazil	Ceara	B.1	G
hCoV-19/Brazil/CE-L12-CD214/2020|EPI_ISL_476214|2020-03-16	EPI_ISL_476214	2020-03-16	Brazil	South America	Brazil	Ceara	B.1	G
hCoV-19/Brazil/SC-L12-CD218/2020|EPI_ISL_476216|2020-03-20	EPI_ISL_476216	2020-03-20	Brazil	South America	Brazil	Santa Catarina	B.1.1.33	GR
hCoV-19/Brazil/CE-L12-CD223/2020|EPI_ISL_476217|2020-03-21	EPI_ISL_476217	2020-03-21	Brazil	South America	Brazil	Ceara	B.1.212	G
hCoV-19/Brazil/CE-L12-CD224/2020|EPI_ISL_476218|2020-03-21	EPI_ISL_476218	2020-03-21	Brazil	South America	Brazil	Ceara	B.1.212	G
hCoV-19/Brazil/SP-L12-CD26/2020|EPI_ISL_476220|2020-03-09	EPI_ISL_476220	2020-03-09	Brazil	South America	Brazil	SÃ£o Paulo	B.23	O
hCoV-19/Brazil/SP-L12-CD28/2020|EPI_ISL_476221|2020-03-09	EPI_ISL_476221	2020-03-09	Brazil	South America	Brazil	SÃ£o Paulo	B.1.1.33	GR
hCoV-19/Brazil/SP-L13-CD103/2020|EPI_ISL_476222|2020-03-19	EPI_ISL_476222	2020-03-19	Brazil	South America	Brazil	SÃ£o Paulo	B.1.1.28	GR
hCoV-19/Brazil/SP-L13-CD108/2020|EPI_ISL_476223|2020-03-24	EPI_ISL_476223	2020-03-24	Brazil	South America	Brazil	SÃ£o Paulo	B.1.1.28	GR
hCoV-19/Brazil/AM-L13-CD166/2020|EPI_ISL_476224|2020-03-16	EPI_ISL_476224	2020-03-16	Brazil	South America	Brazil	Amazonas	A.2	S
hCoV-19/Brazil/CE-L13-CD168/2020|EPI_ISL_476225|2020-03-16	EPI_ISL_476225	2020-03-16	Brazil	South America	Brazil	Ceara	B.1	G
hCoV-19/Brazil/CE-L13-CD207/2020|EPI_ISL_476227|2020-03-16	EPI_ISL_476227	2020-03-16	Brazil	South America	Brazil	Ceara	B.1	G
hCoV-19/Brazil/CE-L13-CD208/2020|EPI_ISL_476228|2020-03-16	EPI_ISL_476228	2020-03-16	Brazil	South America	Brazil	Ceara	B.1	G
hCoV-19/Brazil/CE-L13-CD211/2020|EPI_ISL_476229|2020-03-16	EPI_ISL_476229	2020-03-16	Brazil	South America	Brazil	Ceara	B.1	G
hCoV-19/Brazil/SP-L13-CD22/2020|EPI_ISL_476230|2020-03-08	EPI_ISL_476230	2020-03-08	Brazil	South America	Brazil	SÃ£o Paulo	B.1	GH
hCoV-19/Brazil/SP-L13-CD23/2020|EPI_ISL_476231|2020-03-09	EPI_ISL_476231	2020-03-09	Brazil	South America	Brazil	SÃ£o Paulo	B.40	O
hCoV-19/Brazil/CE-L13-CD230/2020|EPI_ISL_476232|2020-03-21	EPI_ISL_476232	2020-03-21	Brazil	South America	Brazil	Ceara	B.1	G
hCoV-19/Brazil/SP-L13-CD24/2020|EPI_ISL_476233|2020-03-09	EPI_ISL_476233	2020-03-09	Brazil	South America	Brazil	SÃ£o Paulo	B.1	GH
hCoV-19/Brazil/SP-L13-CD27/2020|EPI_ISL_476234|2020-03-09	EPI_ISL_476234	2020-03-09	Brazil	South America	Brazil	SÃ£o Paulo	B.1	G
hCoV-19/Brazil/SP-L13-CD29/2020|EPI_ISL_476235|2020-03-10	EPI_ISL_476235	2020-03-10	Brazil	South America	Brazil	SÃ£o Paulo	B.1	G
hCoV-19/Brazil/SP-L14-CD235/2020|EPI_ISL_476240|2020-03-26	EPI_ISL_476240	2020-03-26	Brazil	South America	Brazil	SÃ£o Paulo	B.1.1.70	GR
hCoV-19/Brazil/SP-L14-CD237/2020|EPI_ISL_476242|2020-03-26	EPI_ISL_476242	2020-03-26	Brazil	South America	Brazil	SÃ£o Paulo	B.1.1.70	GR
hCoV-19/Brazil/SP-L14-CD239/2020|EPI_ISL_476243|2020-03-26	EPI_ISL_476243	2020-03-26	Brazil	South America	Brazil	SÃ£o Paulo	B.1.1.28	GR
hCoV-19/Brazil/SP-L14-CD241/2020|EPI_ISL_476245|2020-03-26	EPI_ISL_476245	2020-03-26	Brazil	South America	Brazil	SÃ£o Paulo	B.1.1.33	GR
hCoV-19/Brazil/SP-L14-CD242/2020|EPI_ISL_476246|2020-03-27	EPI_ISL_476246	2020-03-27	Brazil	South America	Brazil	SÃ£o Paulo	B.1.1.33	GR
hCoV-19/Brazil/SP-L14-CD243/2020|EPI_ISL_476247|2020-03-27	EPI_ISL_476247	2020-03-27	Brazil	South America	Brazil	SÃ£o Paulo	B.1.1.33	GR
hCoV-19/Brazil/SP-L14-CD244/2020|EPI_ISL_476248|2020-03-27	EPI_ISL_476248	2020-03-27	Brazil	South America	Brazil	SÃ£o Paulo	B.1.1.33	GR
hCoV-19/Brazil/SP-L14-CD246/2020|EPI_ISL_476249|2020-03-27	EPI_ISL_476249	2020-03-27	Brazil	South America	Brazil	SÃ£o Paulo	B.1.1.119	GR
hCoV-19/Brazil/SP-L14-CD250/2020|EPI_ISL_476250|2020-03-27	EPI_ISL_476250	2020-03-27	Brazil	South America	Brazil	SÃ£o Paulo	B.1.1.94	GR
hCoV-19/Brazil/SP-L14-CD255/2020|EPI_ISL_476252|2020-03-27	EPI_ISL_476252	2020-03-27	Brazil	South America	Brazil	SÃ£o Paulo	B.1.1.28	GR
hCoV-19/Brazil/SP-L14-CD257/2020|EPI_ISL_476253|2020-03-27	EPI_ISL_476253	2020-03-27	Brazil	South America	Brazil	SÃ£o Paulo	B.1.1.28	GR
hCoV-19/Brazil/SP-L14-CD258/2020|EPI_ISL_476254|2020-03-27	EPI_ISL_476254	2020-03-27	Brazil	South America	Brazil	SÃ£o Paulo	B.1.1.143	GR
hCoV-19/Brazil/SP-L14-CD259/2020|EPI_ISL_476255|2020-03-27	EPI_ISL_476255	2020-03-27	Brazil	South America	Brazil	SÃ£o Paulo	B.1.1.28	GR
hCoV-19/Brazil/SP-L14-CD260/2020|EPI_ISL_476256|2020-03-27	EPI_ISL_476256	2020-03-27	Brazil	South America	Brazil	SÃ£o Paulo	B.1.195	G
hCoV-19/Brazil/SP-L14-CD262/2020|EPI_ISL_476257|2020-03-28	EPI_ISL_476257	2020-03-28	Brazil	South America	Brazil	SÃ£o Paulo	B.1.1.28	GR
hCoV-19/Brazil/SP-L15-CD263/2020|EPI_ISL_476258|2020-03-29	EPI_ISL_476258	2020-03-29	Brazil	South America	Brazil	SÃ£o Paulo	B.1.1.70	O
hCoV-19/Brazil/SC-L15-CD265/2020|EPI_ISL_476259|2020-03-29	EPI_ISL_476259	2020-03-29	Brazil	South America	Brazil	Santa Catarina	B.1.1.28	GR
hCoV-19/Brazil/SP-L15-CD266/2020|EPI_ISL_476260|2020-03-29	EPI_ISL_476260	2020-03-29	Brazil	South America	Brazil	SÃ£o Paulo	B.1.1.28	GR
hCoV-19/Brazil/SP-L15-CD268/2020|EPI_ISL_476262|2020-03-30	EPI_ISL_476262	2020-03-30	Brazil	South America	Brazil	SÃ£o Paulo	B.1.1.28	GR
hCoV-19/Brazil/SP-L15-CD270/2020|EPI_ISL_476263|2020-03-30	EPI_ISL_476263	2020-03-30	Brazil	South America	Brazil	SÃ£o Paulo	B.1.1.33	GR
hCoV-19/Brazil/SP-L15-CD271/2020|EPI_ISL_476264|2020-03-30	EPI_ISL_476264	2020-03-30	Brazil	South America	Brazil	SÃ£o Paulo	B.1.1.70	O
hCoV-19/Brazil/SP-L15-CD272/2020|EPI_ISL_476265|2020-03-30	EPI_ISL_476265	2020-03-30	Brazil	South America	Brazil	SÃ£o Paulo	B.1	GH
hCoV-19/Brazil/SP-L15-CD273/2020|EPI_ISL_476266|2020-03-30	EPI_ISL_476266	2020-03-30	Brazil	South America	Brazil	SÃ£o Paulo	B.1.1.28	GR
hCoV-19/Brazil/SP-L15-CD274/2020|EPI_ISL_476267|2020-03-30	EPI_ISL_476267	2020-03-30	Brazil	South America	Brazil	SÃ£o Paulo	B.1.1.28	O
hCoV-19/Brazil/SP-L15-CD275/2020|EPI_ISL_476268|2020-03-30	EPI_ISL_476268	2020-03-30	Brazil	South America	Brazil	SÃ£o Paulo	B.1.1.28	GR
hCoV-19/Brazil/SP-L15-CD277/2020|EPI_ISL_476269|2020-03-30	EPI_ISL_476269	2020-03-30	Brazil	South America	Brazil	SÃ£o Paulo	B.1.1.119	GR
hCoV-19/Brazil/SP-L15-CD278/2020|EPI_ISL_476270|2020-03-30	EPI_ISL_476270	2020-03-30	Brazil	South America	Brazil	SÃ£o Paulo	B.1.1.28	GR
hCoV-19/Brazil/SP-L15-CD280/2020|EPI_ISL_476271|2020-03-30	EPI_ISL_476271	2020-03-30	Brazil	South America	Brazil	SÃ£o Paulo	B.1.1.119	GR
hCoV-19/Brazil/SP-L15-CD281/2020|EPI_ISL_476272|2020-03-30	EPI_ISL_476272	2020-03-30	Brazil	South America	Brazil	SÃ£o Paulo	B.1.1.28	GR
hCoV-19/Brazil/SP-L15-CD282/2020|EPI_ISL_476273|2020-03-30	EPI_ISL_476273	2020-03-30	Brazil	South America	Brazil	SÃ£o Paulo	B.1.1.33	GR
hCoV-19/Brazil/SP-L15-CD283/2020|EPI_ISL_476274|2020-03-30	EPI_ISL_476274	2020-03-30	Brazil	South America	Brazil	SÃ£o Paulo	B.1.1.33	GR
hCoV-19/Brazil/SP-L15-CD284/2020|EPI_ISL_476275|2020-03-30	EPI_ISL_476275	2020-03-30	Brazil	South America	Brazil	SÃ£o Paulo	B.1.1.269	GR
hCoV-19/Brazil/SP-L15-CD285/2020|EPI_ISL_476276|2020-03-30	EPI_ISL_476276	2020-03-30	Brazil	South America	Brazil	SÃ£o Paulo	B.1.1.33	GR
hCoV-19/Brazil/SP-L15-CD286/2020|EPI_ISL_476277|2020-03-30	EPI_ISL_476277	2020-03-30	Brazil	South America	Brazil	SÃ£o Paulo	B.1.1.28	GR
hCoV-19/Brazil/SC-L16-CD314/2020|EPI_ISL_476278|2020-03-24	EPI_ISL_476278	2020-03-24	Brazil	South America	Brazil	Santa Catarina	B.1.1.33	GR
hCoV-19/Brazil/SP-L16-CD318/2020|EPI_ISL_476279|2020-03-26	EPI_ISL_476279	2020-03-26	Brazil	South America	Brazil	SÃ£o Paulo	B.1.1.28	GR
hCoV-19/Peru/LIM-INS-011/2020|EPI_ISL_489988|2020-03-11	EPI_ISL_489988	2020-03-11	South America	South America	Peru	Lima	A.2	S
hCoV-19/Peru/ICA-INS-012/2020|EPI_ISL_489989|2020-03-09	EPI_ISL_489989	2020-03-09	South America	South America	Peru	Ica	B.1	G
hCoV-19/Peru/LIM-INS-014/2020|EPI_ISL_489990|2020-03-10	EPI_ISL_489990	2020-03-10	South America	South America	Peru	Lima	B.1.205	G
hCoV-19/Peru/LIM-INS-018/2020|EPI_ISL_490975|2020-03-25	EPI_ISL_490975	2020-03-25	South America	South America	Peru	Lima	B.1	G
hCoV-19/Brazil/RJ-DCVN1/2020|EPI_ISL_509434|2020-03-23	EPI_ISL_509434	2020-03-23	Brazil	South America	Brazil	Rio de Janeiro	B.1	GH
hCoV-19/Brazil/RJ-INCA-C06/2020|EPI_ISL_513513|2020-04-08	EPI_ISL_513513	2020-04-08	Brazil	South America	Brazil	Rio de Janeiro	B.1.1.33	GR
hCoV-19/Brazil/RJ-INCA-C12/2020|EPI_ISL_513515|2020-04-14	EPI_ISL_513515	2020-04-14	Brazil	South America	Brazil	Rio de Janeiro	B.1.1.33	GR
hCoV-19/Brazil/RJ-INCA-C13/2020|EPI_ISL_513516|2020-04-14	EPI_ISL_513516	2020-04-14	Brazil	South America	Brazil	Rio de Janeiro	B.1.1.33	GR
hCoV-19/Brazil/RJ-INCA-C14/2020|EPI_ISL_513517|2020-04-14	EPI_ISL_513517	2020-04-14	Brazil	South America	Brazil	Rio de Janeiro	B.1.1.33	GR
hCoV-19/Brazil/RJ-INCA-C15/2020|EPI_ISL_513518|2020-04-14	EPI_ISL_513518	2020-04-14	Brazil	South America	Brazil	Rio de Janeiro	B.1.1.33	GR
hCoV-19/Brazil/RJ-INCA-C181/2020|EPI_ISL_513519|2020-04-30	EPI_ISL_513519	2020-04-30	Brazil	South America	Brazil	Rio de Janeiro	B.1.1.33	GR
hCoV-19/Brazil/RJ-INCA-C182/2020|EPI_ISL_513520|2020-04-30	EPI_ISL_513520	2020-04-30	Brazil	South America	Brazil	Rio de Janeiro	B.1.1.33	GR
hCoV-19/Brazil/RJ-INCA-C183/2020|EPI_ISL_513521|2020-04-30	EPI_ISL_513521	2020-04-30	Brazil	South America	Brazil	Rio de Janeiro	B.1.1.33	GR
hCoV-19/Brazil/RJ-INCA-C187/2020|EPI_ISL_513522|2020-04-30	EPI_ISL_513522	2020-04-30	Brazil	South America	Brazil	Rio de Janeiro	B.1.1.33	GR
hCoV-19/Brazil/RJ-INCA-C190/2020|EPI_ISL_513524|2020-04-30	EPI_ISL_513524	2020-04-30	Brazil	South America	Brazil	Rio de Janeiro	B.1.1.314	GR
hCoV-19/Brazil/RJ-INCA-C194/2020|EPI_ISL_513525|2020-04-30	EPI_ISL_513525	2020-04-30	Brazil	South America	Brazil	Rio de Janeiro	B.1.1.33	GR
hCoV-19/Brazil/RJ-INCA-C197/2020|EPI_ISL_513526|2020-04-30	EPI_ISL_513526	2020-04-30	Brazil	South America	Brazil	Rio de Janeiro	B.1.1.33	GR
hCoV-19/Brazil/RJ-INCA-C199/2020|EPI_ISL_513527|2020-04-30	EPI_ISL_513527	2020-04-30	Brazil	South America	Brazil	Rio de Janeiro	B.1.1.314	GR
hCoV-19/Brazil/RJ-INCA-C201/2020|EPI_ISL_513528|2020-04-30	EPI_ISL_513528	2020-04-30	Brazil	South America	Brazil	Rio de Janeiro	B.1.1.33	GR
hCoV-19/Brazil/RJ-INCA-C202/2020|EPI_ISL_513529|2020-04-30	EPI_ISL_513529	2020-04-30	Brazil	South America	Brazil	Rio de Janeiro	B.1	G
hCoV-19/Brazil/RJ-INCA-C23/2020|EPI_ISL_513531|2020-04-16	EPI_ISL_513531	2020-04-16	Brazil	South America	Brazil	Rio de Janeiro	B.1.1.33	GR
hCoV-19/Brazil/RJ-INCA-C25/2020|EPI_ISL_513533|2020-04-16	EPI_ISL_513533	2020-04-16	Brazil	South America	Brazil	Rio de Janeiro	B.1.1.33	GR
hCoV-19/Brazil/RJ-INCA-C26/2020|EPI_ISL_513534|2020-04-16	EPI_ISL_513534	2020-04-16	Brazil	South America	Brazil	Rio de Janeiro	B.1.1.33	GR
hCoV-19/Brazil/RJ-INCA-C27/2020|EPI_ISL_513535|2020-04-16	EPI_ISL_513535	2020-04-16	Brazil	South America	Brazil	Rio de Janeiro	B.1.1.33	GR
hCoV-19/Brazil/RJ-INCA-C28/2020|EPI_ISL_513536|2020-04-16	EPI_ISL_513536	2020-04-16	Brazil	South America	Brazil	Rio de Janeiro	B.1.1.33	GR
hCoV-19/Brazil/RJ-INCA-C29/2020|EPI_ISL_513537|2020-04-16	EPI_ISL_513537	2020-04-16	Brazil	South America	Brazil	Rio de Janeiro	B.1.1.33	GR
hCoV-19/Brazil/RJ-INCA-C30/2020|EPI_ISL_513538|2020-04-16	EPI_ISL_513538	2020-04-16	Brazil	South America	Brazil	Rio de Janeiro	B.1.1.33	GR
hCoV-19/Brazil/RJ-INCA-C31/2020|EPI_ISL_513539|2020-04-16	EPI_ISL_513539	2020-04-16	Brazil	South America	Brazil	Rio de Janeiro	B.1.1.314	GR
hCoV-19/Brazil/RJ-INCA-C32/2020|EPI_ISL_513540|2020-04-16	EPI_ISL_513540	2020-04-16	Brazil	South America	Brazil	Rio de Janeiro	B.1.1.33	GR
hCoV-19/Brazil/RJ-INCA-C34/2020|EPI_ISL_513542|2020-04-16	EPI_ISL_513542	2020-04-16	Brazil	South America	Brazil	Rio de Janeiro	B.1.1.33	GR
hCoV-19/Brazil/RJ-INCA-C35/2020|EPI_ISL_513543|2020-04-16	EPI_ISL_513543	2020-04-16	Brazil	South America	Brazil	Rio de Janeiro	B.1.1.33	GR
hCoV-19/Brazil/RJ-INCA-C36/2020|EPI_ISL_513544|2020-04-16	EPI_ISL_513544	2020-04-16	Brazil	South America	Brazil	Rio de Janeiro	B.1.1.33	GR
hCoV-19/Brazil/RJ-INCA-C37/2020|EPI_ISL_513545|2020-04-16	EPI_ISL_513545	2020-04-16	Brazil	South America	Brazil	Rio de Janeiro	B.1.1.33	GR
hCoV-19/Brazil/RJ-INCA-C38/2020|EPI_ISL_513546|2020-04-17	EPI_ISL_513546	2020-04-17	Brazil	South America	Brazil	Rio de Janeiro	B.1.1.28	GR
hCoV-19/Brazil/RJ-INCA-C39/2020|EPI_ISL_513547|2020-04-17	EPI_ISL_513547	2020-04-17	Brazil	South America	Brazil	Rio de Janeiro	B.1.1.33	GR
hCoV-19/Brazil/RJ-INCA-C42/2020|EPI_ISL_513550|2020-04-17	EPI_ISL_513550	2020-04-17	Brazil	South America	Brazil	Rio de Janeiro	B.1.1.33	GR
hCoV-19/Brazil/RJ-INCA-C44/2020|EPI_ISL_513551|2020-04-17	EPI_ISL_513551	2020-04-17	Brazil	South America	Brazil	Rio de Janeiro	B.1.1.33	GR
hCoV-19/Brazil/RJ-INCA-C46/2020|EPI_ISL_513552|2020-04-20	EPI_ISL_513552	2020-04-20	Brazil	South America	Brazil	Rio de Janeiro	B.1.1.33	GR
hCoV-19/Brazil/RJ-INCA-C47/2020|EPI_ISL_513553|2020-04-20	EPI_ISL_513553	2020-04-20	Brazil	South America	Brazil	Rio de Janeiro	B.1.1.33	GR
hCoV-19/Brazil/RJ-INCA-C49/2020|EPI_ISL_513555|2020-04-20	EPI_ISL_513555	2020-04-20	Brazil	South America	Brazil	Rio de Janeiro	B.1.1.33	GR
hCoV-19/Brazil/RJ-INCA-C65/2020|EPI_ISL_513558|2020-04-22	EPI_ISL_513558	2020-04-22	Brazil	South America	Brazil	Rio de Janeiro	B.1.1.33	GR
hCoV-19/Brazil/RJ-INCA-C67/2020|EPI_ISL_513559|2020-04-22	EPI_ISL_513559	2020-04-22	Brazil	South America	Brazil	Rio de Janeiro	B.1.1.33	GR
hCoV-19/Brazil/RJ-INCA-C70/2020|EPI_ISL_513562|2020-04-22	EPI_ISL_513562	2020-04-22	Brazil	South America	Brazil	Rio de Janeiro	B.1.1.33	GR
hCoV-19/Brazil/RJ-INCA-C72/2020|EPI_ISL_513563|2020-04-24	EPI_ISL_513563	2020-04-24	Brazil	South America	Brazil	Rio de Janeiro	B.1.1.33	GR
hCoV-19/Brazil/RJ-INCA-C73/2020|EPI_ISL_513564|2020-04-24	EPI_ISL_513564	2020-04-24	Brazil	South America	Brazil	Rio de Janeiro	B.1.1.33	GR
hCoV-19/Brazil/RJ-INCA-C75/2020|EPI_ISL_513565|2020-04-24	EPI_ISL_513565	2020-04-24	Brazil	South America	Brazil	Rio de Janeiro	B.1.1.33	GR
hCoV-19/Brazil/RJ-INCA-C76/2020|EPI_ISL_513566|2020-04-24	EPI_ISL_513566	2020-04-24	Brazil	South America	Brazil	Rio de Janeiro	B.1.1.33	GR
hCoV-19/Brazil/RJ-INCA-C78/2020|EPI_ISL_513568|2020-04-24	EPI_ISL_513568	2020-04-24	Brazil	South America	Brazil	Rio de Janeiro	B.1.1.33	GR
hCoV-19/Brazil/RJ-INCA-C79/2020|EPI_ISL_513569|2020-04-24	EPI_ISL_513569	2020-04-24	Brazil	South America	Brazil	Rio de Janeiro	B.1.1.33	GR
hCoV-19/Brazil/RJ-INCA-C94/2020|EPI_ISL_513571|2020-04-24	EPI_ISL_513571	2020-04-24	Brazil	South America	Brazil	Rio de Janeiro	B.1.1.33	GR
hCoV-19/Brazil/RJ-INCA-C95/2020|EPI_ISL_513572|2020-04-24	EPI_ISL_513572	2020-04-24	Brazil	South America	Brazil	Rio de Janeiro	B.1.1.33	GR
hCoV-19/Brazil/RJ-INCA-I29/2020|EPI_ISL_513573|2020-05-04	EPI_ISL_513573	2020-05-04	Brazil	South America	Brazil	Rio de Janeiro	B.1.1.33	GR
hCoV-19/Brazil/RJ-INCA-I30/2020|EPI_ISL_513574|2020-05-04	EPI_ISL_513574	2020-05-04	Brazil	South America	Brazil	Rio de Janeiro	B.1.1.33	GR
hCoV-19/Brazil/RJ-INCA-I34/2020|EPI_ISL_513575|2020-05-04	EPI_ISL_513575	2020-05-04	Brazil	South America	Brazil	Rio de Janeiro	B.1.1.33	GR
hCoV-19/Brazil/RJ-INCA-I35/2020|EPI_ISL_513576|2020-05-04	EPI_ISL_513576	2020-05-04	Brazil	South America	Brazil	Rio de Janeiro	B.1.1.33	GR
hCoV-19/Brazil/RJ-INCA-I37/2020|EPI_ISL_513577|2020-05-04	EPI_ISL_513577	2020-05-04	Brazil	South America	Brazil	Rio de Janeiro	B.1.1.33	GR
hCoV-19/Brazil/RJ-INCA-I39/2020|EPI_ISL_513578|2020-05-04	EPI_ISL_513578	2020-05-04	Brazil	South America	Brazil	Rio de Janeiro	B.1.1.28	GR
hCoV-19/Brazil/RJ-INCA-I43/2020|EPI_ISL_513579|2020-05-04	EPI_ISL_513579	2020-05-04	Brazil	South America	Brazil	Rio de Janeiro	B.1.1.33	GR
hCoV-19/Brazil/RJ-INCA-I44/2020|EPI_ISL_513580|2020-05-04	EPI_ISL_513580	2020-05-04	Brazil	South America	Brazil	Rio de Janeiro	B.1.1.33	GR
hCoV-19/Brazil/RJ-INCA-I51/2020|EPI_ISL_513581|2020-05-05	EPI_ISL_513581	2020-05-05	Brazil	South America	Brazil	Rio de Janeiro	B.1.1.33	GR
hCoV-19/Brazil/RJ-INCA-I54/2020|EPI_ISL_513582|2020-05-05	EPI_ISL_513582	2020-05-05	Brazil	South America	Brazil	Rio de Janeiro	B.1.1.33	GR
hCoV-19/Brazil/RJ-INCA-I57/2020|EPI_ISL_513583|2020-05-05	EPI_ISL_513583	2020-05-05	Brazil	South America	Brazil	Rio de Janeiro	B.1.1.33	GR
hCoV-19/Peru/ARE-INS-087/2020|EPI_ISL_516626|2020-03-07	EPI_ISL_516626	2020-03-07	South America	South America	Peru	Arequipa	B.1	G
hCoV-19/Peru/ANC-INS-045/2020|EPI_ISL_516628|2020-04-11	EPI_ISL_516628	2020-04-11	South America	South America	Peru	Ancash	B.1	GH
hCoV-19/Peru/JUN-INS-047/2020|EPI_ISL_516647|2020-04-11	EPI_ISL_516647	2020-04-11	South America	South America	Peru	Junin	B.1.205	G
hCoV-19/Peru/ANC-INS-049/2020|EPI_ISL_516653|2020-04-10	EPI_ISL_516653	2020-04-10	South America	South America	Peru	Ancash	C.14	GR
hCoV-19/Peru/ANC-INS-050/2020|EPI_ISL_516654|2020-04-11	EPI_ISL_516654	2020-04-11	South America	South America	Peru	Ancash	B.1	GH
hCoV-19/Peru/ANC-INS-051/2020|EPI_ISL_516685|2020-04-12	EPI_ISL_516685	2020-04-12	South America	South America	Peru	Ancash	B.1.1.1	GR
hCoV-19/Peru/ANC-INS-052/2020|EPI_ISL_516686|2020-04-11	EPI_ISL_516686	2020-04-11	South America	South America	Peru	Ancash	B.1.1.1	GR
hCoV-19/Peru/ICA-INS-055/2020|EPI_ISL_517531|2020-04-10	EPI_ISL_517531	2020-04-10	South America	South America	Peru	Ica	B.1.205	G
hCoV-19/Peru/LIM-INS-048/2020|EPI_ISL_517959|2020-04-12	EPI_ISL_517959	2020-04-12	South America	South America	Peru	Lima	B.1.205	G
hCoV-19/Peru/ARE-INS-075/2020|EPI_ISL_527787|2020-04-16	EPI_ISL_527787	2020-04-16	South America	South America	Peru	Arequipa	B.1.1.4	GR
hCoV-19/Brazil/RJ-MD63-1a/2020|EPI_ISL_528637|2020-03-16	EPI_ISL_528637	2020-03-16	Brazil	South America	Brazil	Rio de Janeiro	B.1.1.33	GR
hCoV-19/Peru/LIM-UPCH-0011/2020|EPI_ISL_529068|2020-03-20	EPI_ISL_529068	2020-03-20	South America	South America	Peru	Lima	B.1.1.1	GR
hCoV-19/Brazil/PE-IAM109/2020|EPI_ISL_572334|2020-04-08	EPI_ISL_572334	2020-04-08	Brazil	South America	Brazil	Pernambuco	B.1.1.119	GR
hCoV-19/Brazil/PE-IAM383/2020|EPI_ISL_572335|2020-04-20	EPI_ISL_572335	2020-04-20	Brazil	South America	Brazil	Pernambuco	B.1.1.119	GR
hCoV-19/Brazil/PE-IAM384/2020|EPI_ISL_572336|2020-04-20	EPI_ISL_572336	2020-04-20	Brazil	South America	Brazil	Pernambuco	B.1.1.119	GR
hCoV-19/Brazil/PE-IAM395/2020|EPI_ISL_572338|2020-04-20	EPI_ISL_572338	2020-04-20	Brazil	South America	Brazil	Pernambuco	B.1.1.298	GR
hCoV-19/Brazil/PE-IAM404/2020|EPI_ISL_572340|2020-04-20	EPI_ISL_572340	2020-04-20	Brazil	South America	Brazil	Pernambuco	B.1.1.28	GR
hCoV-19/Brazil/PE-IAM448/2020|EPI_ISL_572341|2020-04-20	EPI_ISL_572341	2020-04-20	Brazil	South America	Brazil	Pernambuco	B.1.1.119	GR
hCoV-19/Brazil/PE-IAM458/2020|EPI_ISL_572342|2020-04-22	EPI_ISL_572342	2020-04-22	Brazil	South America	Brazil	Pernambuco	B.1.1.119	GR
hCoV-19/Brazil/PE-IAM495/2020|EPI_ISL_572345|2020-04-19	EPI_ISL_572345	2020-04-19	Brazil	South America	Brazil	Pernambuco	B.1.1.119	GR
hCoV-19/Brazil/PE-IAM544/2020|EPI_ISL_572346|2020-04-20	EPI_ISL_572346	2020-04-20	Brazil	South America	Brazil	Pernambuco	B.1.1.119	GR
hCoV-19/Brazil/PE-IAM662/2020|EPI_ISL_572349|2020-04-22	EPI_ISL_572349	2020-04-22	Brazil	South America	Brazil	Pernambuco	B.1.1.119	GR
hCoV-19/Brazil/PE-IAM707/2020|EPI_ISL_572350|2020-04-26	EPI_ISL_572350	2020-04-26	Brazil	South America	Brazil	Pernambuco	B.1.1.119	GR
hCoV-19/Brazil/PE-IAM711/2020|EPI_ISL_572351|2020-04-26	EPI_ISL_572351	2020-04-26	Brazil	South America	Brazil	Pernambuco	B.1.1.195	GR
hCoV-19/Brazil/PE-IAM714/2020|EPI_ISL_572352|2020-04-26	EPI_ISL_572352	2020-04-26	Brazil	South America	Brazil	Pernambuco	B.1.1.119	GR
hCoV-19/Brazil/PE-IAM719/2020|EPI_ISL_572353|2020-04-27	EPI_ISL_572353	2020-04-27	Brazil	South America	Brazil	Pernambuco	B.1.1.119	GR
hCoV-19/Brazil/PE-IAM766/2020|EPI_ISL_572355|2020-04-26	EPI_ISL_572355	2020-04-26	Brazil	South America	Brazil	Pernambuco	B.1.1.119	GR
hCoV-19/Brazil/PE-IAM807/2020|EPI_ISL_572356|2020-04-27	EPI_ISL_572356	2020-04-27	Brazil	South America	Brazil	Pernambuco	B.1.1.119	GR
hCoV-19/Brazil/PE-IAM889/2020|EPI_ISL_572358|2020-05-03	EPI_ISL_572358	2020-05-03	Brazil	South America	Brazil	Pernambuco	B.1.1.119	GR
hCoV-19/Brazil/PE-IAM900/2020|EPI_ISL_572359|2020-05-03	EPI_ISL_572359	2020-05-03	Brazil	South America	Brazil	Pernambuco	B.1.1.119	GR
hCoV-19/Brazil/PE-IAM914/2020|EPI_ISL_572360|2020-05-03	EPI_ISL_572360	2020-05-03	Brazil	South America	Brazil	Pernambuco	B.1.1.119	GR
hCoV-19/Brazil/PE-IAM939/2020|EPI_ISL_572361|2020-05-03	EPI_ISL_572361	2020-05-03	Brazil	South America	Brazil	Pernambuco	B.1.1.119	GR
hCoV-19/Brazil/PE-IAM957/2020|EPI_ISL_572362|2020-05-03	EPI_ISL_572362	2020-05-03	Brazil	South America	Brazil	Pernambuco	B.1.1.119	GR
hCoV-19/Brazil/PE-IAM958/2020|EPI_ISL_572363|2020-05-03	EPI_ISL_572363	2020-05-03	Brazil	South America	Brazil	Pernambuco	B.1.1.119	GR
hCoV-19/Brazil/PE-IAM960/2020|EPI_ISL_572365|2020-04-29	EPI_ISL_572365	2020-04-29	Brazil	South America	Brazil	Pernambuco	B.1.1.119	GR
hCoV-19/Brazil/PE-IAM961/2020|EPI_ISL_572366|2020-05-02	EPI_ISL_572366	2020-05-02	Brazil	South America	Brazil	Pernambuco	B.1.1.119	GR
hCoV-19/Brazil/PE-IAM965/2020|EPI_ISL_572367|2020-05-02	EPI_ISL_572367	2020-05-02	Brazil	South America	Brazil	Pernambuco	B.1.1.46	GR
hCoV-19/Brazil/PE-IAM1064/2020|EPI_ISL_572374|2020-05-05	EPI_ISL_572374	2020-05-05	Brazil	South America	Brazil	Pernambuco	B.1.1.119	GR
hCoV-19/Brazil/PE-IAM1082/2020|EPI_ISL_572375|2020-05-03	EPI_ISL_572375	2020-05-03	Brazil	South America	Brazil	Pernambuco	B.1.1.46	GR
hCoV-19/Brazil/SP-445/2020|EPI_ISL_574577|2020-04-16	EPI_ISL_574577	2020-04-16	Brazil	South America	Brazil	SÃ£o Paulo	B.1.1.28	GR
hCoV-19/Brazil/SP-470/2020|EPI_ISL_574578|2020-04-25	EPI_ISL_574578	2020-04-25	Brazil	South America	Brazil	SÃ£o Paulo	B.1.1.28	GR
hCoV-19/Brazil/SP-476/2020|EPI_ISL_574579|2020-04-24	EPI_ISL_574579	2020-04-24	Brazil	South America	Brazil	SÃ£o Paulo	B.1.1.28	GR
hCoV-19/Brazil/SP-481/2020|EPI_ISL_574580|2020-04-20	EPI_ISL_574580	2020-04-20	Brazil	South America	Brazil	SÃ£o Paulo	B.1.1.28	GR
hCoV-19/Brazil/SP-483/2020|EPI_ISL_574582|2020-04-24	EPI_ISL_574582	2020-04-24	Brazil	South America	Brazil	SÃ£o Paulo	B.1.1.28	GR
hCoV-19/Brazil/SP-486/2020|EPI_ISL_574583|2020-04-27	EPI_ISL_574583	2020-04-27	Brazil	South America	Brazil	SÃ£o Paulo	B.1.1.28	GR
hCoV-19/Brazil/SP-492/2020|EPI_ISL_574588|2020-04-27	EPI_ISL_574588	2020-04-27	Brazil	South America	Brazil	SÃ£o Paulo	B.1.1.28	GR
hCoV-19/Brazil/SP-494/2020|EPI_ISL_574589|2020-04-26	EPI_ISL_574589	2020-04-26	Brazil	South America	Brazil	SÃ£o Paulo	B.1.1.28	GR
hCoV-19/Brazil/SP-496/2020|EPI_ISL_574590|2020-04-26	EPI_ISL_574590	2020-04-26	Brazil	South America	Brazil	SÃ£o Paulo	B.1.1.28	GR
hCoV-19/Brazil/SP-559/2020|EPI_ISL_574591|2020-04-01	EPI_ISL_574591	2020-04-01	Brazil	South America	Brazil	SÃ£o Paulo	B.1.1.28	GR
hCoV-19/Brazil/SP-564/2020|EPI_ISL_574593|2020-04-30	EPI_ISL_574593	2020-04-30	Brazil	South America	Brazil	SÃ£o Paulo	B.1.1.33	GR
hCoV-19/Brazil/SP-444/2020|EPI_ISL_574595|2020-03-23	EPI_ISL_574595	2020-03-23	Brazil	South America	Brazil	SÃ£o Paulo	B.1.1.143	GR
hCoV-19/Brazil/SP-460/2020|EPI_ISL_583491|2020-04-15	EPI_ISL_583491	2020-04-15	Brazil	South America	Brazil	SÃ£o Paulo	B.1.1.33	GR
hCoV-19/Brazil/SP-488/2020|EPI_ISL_583493|2020-04-28	EPI_ISL_583493	2020-04-28	Brazil	South America	Brazil	SÃ£o Paulo	B.1.1.33	GR
hCoV-19/Brazil/SP-493/2020|EPI_ISL_583494|2020-04-24	EPI_ISL_583494	2020-04-24	Brazil	South America	Brazil	SÃ£o Paulo	B.1.1.28	GR
hCoV-19/Canada/BC_35720/2020|EPI_ISL_415582|2020-03-04	EPI_ISL_415582	2020-03-04	Other regions	North America	Canada	British Columbia	B.7	O
hCoV-19/Canada/BC_40860/2020|EPI_ISL_415583|2020-03-03	EPI_ISL_415583	2020-03-03	Other regions	North America	Canada	British Columbia	B	L
hCoV-19/Canada/ON_PHL5694/2020|EPI_ISL_418329|2020-03-12	EPI_ISL_418329	2020-03-12	Other regions	North America	Canada	Ontario	B.3	O
hCoV-19/Canada/ON_PHL7590/2020|EPI_ISL_418373|2020-03-14	EPI_ISL_418373	2020-03-14	Other regions	North America	Canada	Ontario	B.1.1.10	GR
hCoV-19/Canada/QC_AS1/2020|EPI_ISL_463935|2020-04-02	EPI_ISL_463935	2020-04-02	Other regions	North America	Canada	Quebec	B	O
hCoV-19/Canada/Qc-L00241355/2020|EPI_ISL_450318|2020-03-27	EPI_ISL_450318	2020-03-27	Other regions	North America	Canada	Quebec	B.1.13	GH
hCoV-19/Costa_Rica/03/2020|EPI_ISL_434536|2020-03-17	EPI_ISL_434536	2020-03-17	Other regions	North America	Costa_Rica		A.1	S
hCoV-19/Costa_Rica/04/2020|EPI_ISL_434540|2020-03-18	EPI_ISL_434540	2020-03-18	Other regions	North America	Costa_Rica		B.1	GH
hCoV-19/Costa_Rica/05/2020|EPI_ISL_434538|2020-03-20	EPI_ISL_434538	2020-03-20	Other regions	North America	Costa_Rica		B.1.1.1	GR
hCoV-19/Costa_Rica/INC-0046/2020|EPI_ISL_491457|2020-03-25	EPI_ISL_491457	2020-03-25	Other regions	North America	Costa_Rica	San Jose	B.1.3	GH
hCoV-19/Jamaica/JM-CDC-0869/2020|EPI_ISL_450793|2020-03-09	EPI_ISL_450793	2020-03-09	Other regions	North America	Jamaica		B.2.1	V
hCoV-19/Jamaica/JM-CDC-4376/2020|EPI_ISL_450794|2020-03-11	EPI_ISL_450794	2020-03-11	Other regions	North America	Jamaica		B.6	O
hCoV-19/Jamaica/JM-CDC-6603/2020|EPI_ISL_450797|2020-03-16	EPI_ISL_450797	2020-03-16	Other regions	North America	Jamaica		B.1	GH
hCoV-19/Jamaica/JM-CDC-6729/2020|EPI_ISL_450798|2020-03-16	EPI_ISL_450798	2020-03-16	Other regions	North America	Jamaica		B.1.3	GH
hCoV-19/Mexico/CDMX-INCMNSZ_01/2020|EPI_ISL_426361|2020-03-12	EPI_ISL_426361	2020-03-12	Other regions	North America	Mexico	Mexico City	A.1	S
hCoV-19/Mexico/CDMX-INCMNSZ_02/2020|EPI_ISL_426362|2020-03-10	EPI_ISL_426362	2020-03-10	Other regions	North America	Mexico	Mexico City	A.2	S
hCoV-19/Mexico/CDMX-InDRE_01/2020|EPI_ISL_412972|2020-02-27	EPI_ISL_412972	2020-02-27	Other regions	North America	Mexico	Mexico City	B.1.1	GR
hCoV-19/Mexico/CDMX-InDRE_10/2020|EPI_ISL_455434|2020-03-13	EPI_ISL_455434	2020-03-13	Other regions	North America	Mexico	Guerrero	B.1	GH
hCoV-19/Mexico/CDMX-InDRE_11/2020|EPI_ISL_455435|2020-03-20	EPI_ISL_455435	2020-03-20	Other regions	North America	Mexico	Jalisco	B	L
hCoV-19/Mexico/EdoMex-InDRE_03/2020|EPI_ISL_424667|2020-03-04	EPI_ISL_424667	2020-03-04	Other regions	North America	Mexico	Estado de Mexico	A.5	S
hCoV-19/Mexico/Puebla-InDRE_05/2020|EPI_ISL_424672|2020-03-11	EPI_ISL_424672	2020-03-11	Other regions	North America	Mexico	Puebla	B.1.5.4	G
hCoV-19/Puerto_Rico/CDC-S1/2020|EPI_ISL_434541|2020-03-23	EPI_ISL_434541	2020-03-23	Other regions	North America	USA	Puerto_Rico	A.1	S
hCoV-19/Puerto_Rico/CDC-S10/2020|EPI_ISL_434550|2020-03-24	EPI_ISL_434550	2020-03-24	Other regions	North America	USA	Puerto_Rico	B.1	GH
hCoV-19/Puerto_Rico/CDC-S4/2020|EPI_ISL_434544|2020-03-23	EPI_ISL_434544	2020-03-23	Other regions	North America	USA	Puerto_Rico	B.1	G
hCoV-19/Puerto_Rico/CDC-S6/2020|EPI_ISL_434546|2020-03-24	EPI_ISL_434546	2020-03-24	Other regions	North America	USA	Puerto_Rico	B.1.1	GR
hCoV-19/Puerto_Rico/CDC-S9/2020|EPI_ISL_434549|2020-03-23	EPI_ISL_434549	2020-03-23	Other regions	North America	USA	Puerto_Rico	B.1.3	GH
hCoV-19/USA/AK-PHL034/2020|EPI_ISL_437513|2020-03-23	EPI_ISL_437513	2020-03-23	Other regions	North America	USA	Alaska	B.1	GH
hCoV-19/USA/AK-PHL041/2020|EPI_ISL_437514|2020-03-23	EPI_ISL_437514	2020-03-23	Other regions	North America	USA	Alaska	B.1.1	GR
hCoV-19/USA/AK-PHL048/2020|EPI_ISL_492052|2020-03-26	EPI_ISL_492052	2020-03-26	Other regions	North America	USA	Alaska	B.1	G
hCoV-19/USA/AK-PHL070/2020|EPI_ISL_437515|2020-03-28	EPI_ISL_437515	2020-03-28	Other regions	North America	USA	Alaska	B.1.38	GH
hCoV-19/USA/AK-PHL078/2020|EPI_ISL_492056|2020-03-30	EPI_ISL_492056	2020-03-30	Other regions	North America	USA	Alaska	B	O
hCoV-19/USA/AZ_4811/2020|EPI_ISL_420784|2020-03-02	EPI_ISL_420784	2020-03-02	Other regions	North America	USA	Arizona	B.1.1	GR
hCoV-19/USA/AZ_8132/2020|EPI_ISL_424848|2020-03-09	EPI_ISL_424848	2020-03-09	Other regions	North America	USA	Arizona	A.1	S
hCoV-19/USA/AZ1/2020|EPI_ISL_406223|2020-01-22	EPI_ISL_406223	2020-01-22	Other regions	North America	USA	Arizona	A	S
hCoV-19/USA/AZ-ASU2936/2020|EPI_ISL_424671|2020-03-17	EPI_ISL_424671	2020-03-17	Other regions	North America	USA	Arizona	B.1	GH
hCoV-19/USA/AZ-ASU2943/2020|EPI_ISL_467372|2020-03-18	EPI_ISL_467372	2020-03-18	Other regions	North America	USA	Arizona	B.2.1	V
hCoV-19/USA/AZ-TG268282/2020|EPI_ISL_426504|2020-03-17	EPI_ISL_426504	2020-03-17	Other regions	North America	USA	Arizona	A.3	S
hCoV-19/USA/AZ-TG273294/2020|EPI_ISL_426561|2020-03-31	EPI_ISL_426561	2020-03-31	Other regions	North America	USA	Arizona	B.1.29	GH
hCoV-19/USA/CA3/2020|EPI_ISL_408008|2020-01-29	EPI_ISL_408008	2020-01-29	Other regions	North America	USA	California	B	L
hCoV-19/USA/CA-ALSR-0472-SAN/2020|EPI_ISL_483162|2020-04-15	EPI_ISL_483162	2020-04-15	Other regions	North America	USA	California	B.1.5	G
hCoV-19/USA/CA-ALSR-0979-SAN/2020|EPI_ISL_483438|2020-04-02	EPI_ISL_483438	2020-04-02	Other regions	North America	USA	California	B.6	O
hCoV-19/USA/CA-CSMC114/2020|EPI_ISL_475590|2020-04-02	EPI_ISL_475590	2020-04-02	Other regions	North America	USA	California	B.1.3	GH
hCoV-19/USA/CA-CSMC95/2020|EPI_ISL_475712|2020-04-02	EPI_ISL_475712	2020-04-02	Other regions	North America	USA	California	B.4	O
hCoV-19/USA/CA-CZB-1000/2020|EPI_ISL_436641|2020-03-31	EPI_ISL_436641	2020-03-31	Other regions	North America	USA	California	B.14	L
hCoV-19/USA/CA-CZB-1202/2020|EPI_ISL_450451|2020-03-25	EPI_ISL_450451	2020-03-25	Other regions	North America	USA	California	B.1.1.10	GR
hCoV-19/USA/CA-CZB-1205/2020|EPI_ISL_450454|2020-03-24	EPI_ISL_450454	2020-03-24	Other regions	North America	USA	California	B.1.1.9	GR
hCoV-19/USA/CA-CZB-1215/2020|EPI_ISL_450464|2020-03-23	EPI_ISL_450464	2020-03-23	Other regions	North America	USA	California	B.3	L
hCoV-19/USA/CA-CZB-1458/2020|EPI_ISL_468419|2020-04-19	EPI_ISL_468419	2020-04-19	Other regions	North America	USA	California	B.1.26	GH
hCoV-19/USA/CA-CZB-1752/2020|EPI_ISL_476769|2020-03-24	EPI_ISL_476769	2020-03-24	Other regions	North America	USA	California	B.2	V
hCoV-19/USA/CA-SR0425/2020|EPI_ISL_467956|2020-03-26	EPI_ISL_467956	2020-03-26	Other regions	North America	USA	California	A.5	S
hCoV-19/USA/CO-CDC-5610/2020|EPI_ISL_452127|2020-03-07	EPI_ISL_452127	2020-03-07	Other regions	North America	USA	Colorado	A.1	O
hCoV-19/USA/CT-CDC-6001/2020|EPI_ISL_454642|2020-04-07	EPI_ISL_454642	2020-04-07	Other regions	North America	USA	Connecticut	B.1.3	GH
hCoV-19/USA/CT-UW158/2020|EPI_ISL_416696|2020-03-13	EPI_ISL_416696	2020-03-13	Other regions	North America	USA	Connecticut	A	S
hCoV-19/USA/CT-UW260/2020|EPI_ISL_418045|2020-03-14	EPI_ISL_418045	2020-03-14	Other regions	North America	USA	Connecticut	A.3	S
hCoV-19/USA/CT-UW-3417/2020|EPI_ISL_490982|2020-03-26	EPI_ISL_490982	2020-03-26	Other regions	North America	USA	Connecticut	A.1	S
hCoV-19/USA/CT-UW-5036/2020|EPI_ISL_429640|2020-04-07	EPI_ISL_429640	2020-04-07	Other regions	North America	USA	Connecticut	B.1.1	G
hCoV-19/USA/CT-Yale-199/2020|EPI_ISL_463138|2020-03-30	EPI_ISL_463138	2020-03-30	Other regions	North America	USA	Connecticut	B.1.26	GH
hCoV-19/USA/DC-CDC-9096/2020|EPI_ISL_436040|2020-03-20	EPI_ISL_436040	2020-03-20	Other regions	North America	USA	WashingtonDC	B.1	O
hCoV-19/USA/DC-HP00035/2020|EPI_ISL_457753|2020-03-16	EPI_ISL_457753	2020-03-16	Other regions	North America	USA	WashingtonDC	B.2.1	V
hCoV-19/USA/DC-HP00063/2020|EPI_ISL_457805|2020-03-13	EPI_ISL_457805	2020-03-13	Other regions	North America	USA	WashingtonDC	B.6	O
hCoV-19/USA/DC-HP00146/2020|EPI_ISL_457776|2020-03-28	EPI_ISL_457776	2020-03-28	Other regions	North America	USA	WashingtonDC	B.1.1	GH
hCoV-19/USA/FL-BPHL-0370/2020|EPI_ISL_489779|2020-04-23	EPI_ISL_489779	2020-04-23	Other regions	North America	USA	Florida	A.3	O
hCoV-19/USA/FL-BPHL-0392/2020|EPI_ISL_489801|2020-03-17	EPI_ISL_489801	2020-03-17	Other regions	North America	USA	Florida	A.2	S
hCoV-19/USA/FL-BPHL-04/2020|EPI_ISL_436508|2020-04-03	EPI_ISL_436508	2020-04-03	Other regions	North America	USA	Florida	A.4	S
hCoV-19/USA/HI_4970/2020|EPI_ISL_426420|2020-03-05	EPI_ISL_426420	2020-03-05	Other regions	North America	USA	Hawaii	B.1.5	G
hCoV-19/USA/IL_1293/2020|EPI_ISL_420790|2020-03-01	EPI_ISL_420790	2020-03-01	Other regions	North America	USA	Illinois	B	L
hCoV-19/USA/MA-MGH-00209/2020|EPI_ISL_460280|2020-03-26	EPI_ISL_460280	2020-03-26	Other regions	North America	USA	Massachusetts	B.2.2	V
hCoV-19/USA/MA-QDX-135/2020|EPI_ISL_467852|2020-03-14	EPI_ISL_467852	2020-03-14	Other regions	North America	USA	Massachusetts	B.1.5.4	G
hCoV-19/USA/MD-HP00020/2020|EPI_ISL_434683|2020-03-14	EPI_ISL_434683	2020-03-14	Other regions	North America	USA	Maryland	B.1.1.9	GR
hCoV-19/USA/MD-HP00039/2020|EPI_ISL_457754|2020-03-16	EPI_ISL_457754	2020-03-16	Other regions	North America	USA	Maryland	B.1.37	GH
hCoV-19/USA/MI-MDHHS-SC20004/2020|EPI_ISL_424982|2020-03-10	EPI_ISL_424982	2020-03-10	Other regions	North America	USA	Michigan	A.5	S
hCoV-19/USA/MI-MDHHS-SC20034/2020|EPI_ISL_437121|2020-03-19	EPI_ISL_437121	2020-03-19	Other regions	North America	USA	Michigan	B.4	O
hCoV-19/USA/MI-MDHHS-SC20113/2020|EPI_ISL_436800|2020-03-10	EPI_ISL_436800	2020-03-10	Other regions	North America	USA	Michigan	B.1.1.1	GR
hCoV-19/USA/MI-MDHHS-SC20166/2020|EPI_ISL_436869|2020-03-26	EPI_ISL_436869	2020-03-26	Other regions	North America	USA	Michigan	B.1.1.8	GR
hCoV-19/USA/MN34-MDH34/2020|EPI_ISL_417471|2020-03-12	EPI_ISL_417471	2020-03-12	Other regions	North America	USA	Minnesota	B	G
hCoV-19/USA/MN39-MDH39/2020|EPI_ISL_417475|2020-03-12	EPI_ISL_417475	2020-03-12	Other regions	North America	USA	Minnesota	B.2.1	O
hCoV-19/USA/MN-MDH-1278/2020|EPI_ISL_482999|2020-03-15	EPI_ISL_482999	2020-03-15	Other regions	North America	USA	Minnesota	B	V
hCoV-19/USA/NM-UNM-00044/2020|EPI_ISL_467625|2020-03-20	EPI_ISL_467625	2020-03-20	Other regions	North America	USA	New Mexico	B.1	S
hCoV-19/USA/NY-NYUMC286/2020|EPI_ISL_428800|2020-04-05	EPI_ISL_428800	2020-04-05	Other regions	North America	USA	New York	B.1.3	G
hCoV-19/USA/NY-NYUMC350/2020|EPI_ISL_430377|2020-04-08	EPI_ISL_430377	2020-04-08	Other regions	North America	USA	New York	B.1.29	GH
hCoV-19/USA/NY-NYUMC643/2020|EPI_ISL_444760|2020-04-03	EPI_ISL_444760	2020-04-03	Other regions	North America	USA	New York	B.1	GR
hCoV-19/USA/NY-PV09099/2020|EPI_ISL_421633|2020-03-18	EPI_ISL_421633	2020-03-18	Other regions	North America	USA	New York	B.2	V
hCoV-19/USA/NY-PV09462/2020|EPI_ISL_450135|2020-03-19	EPI_ISL_450135	2020-03-19	Other regions	North America	USA	New York	B.1.3	O
hCoV-19/USA/UT-010/2020|EPI_ISL_417958|2020-03-10	EPI_ISL_417958	2020-03-10	Other regions	North America	USA	Utah	B.3	L
hCoV-19/USA/WA-S1069/2020|EPI_ISL_463559|2020-04-30	EPI_ISL_463559	2020-04-30	Other regions	North America	USA	Washington	B.1.1	O
hCoV-19/USA/WA-S303/2020|EPI_ISL_434063|2020-04-03	EPI_ISL_434063	2020-04-03	Other regions	North America	USA	Washington	B.1.41	GH
hCoV-19/USA/WA-S364/2020|EPI_ISL_434124|2020-03-26	EPI_ISL_434124	2020-03-26	Other regions	North America	USA	Washington	B.1.43	GH
hCoV-19/USA/WI-UW-100/2020|EPI_ISL_425157|2020-04-03	EPI_ISL_425157	2020-04-03	Other regions	North America	USA	Wisconsin	B.1.19	G
hCoV-19/USA/WI-UW-278/2020|EPI_ISL_436572|2020-04-03	EPI_ISL_436572	2020-04-03	Other regions	North America	USA	Wisconsin	B.13	L
hCoV-19/USA/WY-WYPHL-00040/2020|EPI_ISL_462932|2020-03-24	EPI_ISL_462932	2020-03-24	Other regions	North America	USA	Wyoming	A.2	O
hCoV-19/Argentina/C3013/2020|EPI_ISL_420598|2020-03-22	EPI_ISL_420598	2020-03-22	South America	South America	Argentina		B.1	G
hCoV-19/Argentina/C1374/2020|EPI_ISL_420599|2020-03-18	EPI_ISL_420599	2020-03-18	South America	South America	Argentina		B.1	GH
hCoV-19/Uruguay/UY-1/2020|EPI_ISL_426476|2020-03-16	EPI_ISL_426476	2020-03-16	South America	South America	Uruguay	Montevideo	A.5	S
hCoV-19/Uruguay/UY-7/2020|EPI_ISL_426482|2020-03-17	EPI_ISL_426482	2020-03-17	South America	South America	Uruguay	Montevideo	A.1	S
hCoV-19/Argentina/PAIS-A0006/2020|EPI_ISL_430798|2020-03-28	EPI_ISL_430798	2020-03-28	South America	South America	Argentina	Buenos Aires	B.1.3	GH
hCoV-19/Chile/Temuco_9/2020|EPI_ISL_447119|2020-03-26	EPI_ISL_447119	2020-03-26	South America	South America	Chile	Temuco	B.1	GH
hCoV-19/Chile/Copiapo-00007/2020|EPI_ISL_468755|2020-04-29	EPI_ISL_468755	2020-04-29	South America	South America	Chile	Copiapo	B.1.1	GR
hCoV-19/Ecuador/USFQ-045/2020|EPI_ISL_471268|2020-04-17	EPI_ISL_471268	2020-04-17	South America	South America	Ecuador	Los Rios	B.1.1.9	GR
hCoV-19/Peru/INS-002/2020|EPI_ISL_487269|2020-03-06	EPI_ISL_487269	2020-03-06	South America	South America	Peru	Lima	B.1	G
hCoV-19/Ecuador/20640/2020|EPI_ISL_490201|2020-05-02	EPI_ISL_490201	2020-05-02	South America	South America	Ecuador	Guayaquil	B.1.1	G
hCoV-19/Ecuador/USFQ-131/2020|EPI_ISL_491935|2020-04-13	EPI_ISL_491935	2020-04-13	South America	South America	Ecuador	Guayas	B.1.1.1	GR
hCoV-19/Ecuador/USFQ-133/2020|EPI_ISL_491941|2020-05-02	EPI_ISL_491941	2020-05-02	South America	South America	Ecuador	Galapagos	B.1.5.5	G
hCoV-19/Chile/Santiago_26/2020|EPI_ISL_445305|2020-03-16	EPI_ISL_445305	2020-03-16	South America	South America	Chile	Santiago	B.1.5.4	G
hCoV-19/Chile/Santiago_32/2020|EPI_ISL_445311|2020-03-17	EPI_ISL_445311	2020-03-17	South America	South America	Chile	Santiago	B.1	G
hCoV-19/Chile/Santiago_54/2020|EPI_ISL_445350|2020-04-01	EPI_ISL_445350	2020-04-01	South America	South America	Chile	Santiago	B.1.1.1	GR
hCoV-19/Chile/Santiago_60/2020|EPI_ISL_445356|2020-03-21	EPI_ISL_445356	2020-03-21	South America	South America	Chile	Santiago	B.2.5	V
hCoV-19/Ecuador/USFQ-026/2020|EPI_ISL_481244|2020-04-17	EPI_ISL_481244	2020-04-17	South America	South America	Ecuador	Los Rios	B.1	G
hCoV-19/Ecuador/USFQ-054/2020|EPI_ISL_481246|2020-04-17	EPI_ISL_481246	2020-04-17	South America	South America	Ecuador	Los Rios	B.1.1	GR
hCoV-19/Peru/INS-021/2020|EPI_ISL_491427|2020-03-25	EPI_ISL_491427	2020-03-25	South America	South America	Peru	Lima	A.1	S
hCoV-19/Ecuador/HEE-01/2020|EPI_ISL_417482|2020-03-09	EPI_ISL_417482	2020-03-09	South America	South America	Ecuador	Quito	B	L
hCoV-19/Argentina/C121/2020|EPI_ISL_420600|2020-03-07	EPI_ISL_420600	2020-03-07	South America	South America	Argentina		B.1.1	GR
hCoV-19/Uruguay/UY-10/2020|EPI_ISL_429257|2020-03-19	EPI_ISL_429257	2020-03-19	South America	South America	Uruguay	Montevideo	B.2.4	V
hCoV-19/Uruguay/UY-NYUMC849/2020|EPI_ISL_457945|2020-03-17	EPI_ISL_457945	2020-03-17	South America	South America	Uruguay	Montevideo	A.2	S
hCoV-19/Uruguay/UY-NYUMC859/2020|EPI_ISL_457955|2020-03-24	EPI_ISL_457955	2020-03-24	South America	South America	Uruguay	Montevideo	B.1.1.1	GR
hCoV-19/Uruguay/UY-NYUMC868/2020|EPI_ISL_457964|2020-04-01	EPI_ISL_457964	2020-04-01	South America	South America	Uruguay	Montevideo	B.1.3	GH
hCoV-19/Chile/Talca-1/2020|EPI_ISL_414577|2020-03-02	EPI_ISL_414577	2020-03-02	South America	South America	Chile	Talca	A.5	S
hCoV-19/Chile/Santiago-1/2020|EPI_ISL_414579|2020-03-03	EPI_ISL_414579	2020-03-03	South America	South America	Chile	Santiago	A.2	S
hCoV-19/Argentina/PAIS-A0017/2020|EPI_ISL_430808|2020-04-03	EPI_ISL_430808	2020-04-03	South America	South America	Argentina	Rio Negro	B.1.1.1	GR
hCoV-19/Chile/Santiago_6/2020|EPI_ISL_445249|2020-03-09	EPI_ISL_445249	2020-03-09	South America	South America	Chile	Santiago	B	V
hCoV-19/Chile/Talca-25343/2020|EPI_ISL_459863|2020-03-12	EPI_ISL_459863	2020-03-12	South America	South America	Chile	Talca	A	S
hCoV-19/Australia/NSW14/2020|EPI_ISL_413600|2020-03-03	EPI_ISL_413600	2020-03-03	Other regions	Oceania	Australia	Australia	B.4	O
hCoV-19/Australia/VIC108/2020|EPI_ISL_419714|2020-03-18	EPI_ISL_419714	2020-03-18	Other regions	Oceania	Australia	Australia	A.3	S
hCoV-19/Australia/VIC111/2020|EPI_ISL_419715|2020-03-18	EPI_ISL_419715	2020-03-18	Other regions	Oceania	Australia	Australia	A.1	S
hCoV-19/Australia/VIC109/2020|EPI_ISL_419718|2020-03-18	EPI_ISL_419718	2020-03-18	Other regions	Oceania	Australia	Australia	B.1.1	GR
hCoV-19/Australia/VIC107/2020|EPI_ISL_419720|2020-03-19	EPI_ISL_419720	2020-03-19	Other regions	Oceania	Australia	Australia	B.1	GH
hCoV-19/Australia/VIC116/2020|EPI_ISL_419721|2020-03-19	EPI_ISL_419721	2020-03-19	Other regions	Oceania	Australia	Australia	B.2.1	V
hCoV-19/Australia/VIC120/2020|EPI_ISL_419722|2020-03-19	EPI_ISL_419722	2020-03-19	Other regions	Oceania	Australia	Australia	B.2.2	V
hCoV-19/Australia/VIC119/2020|EPI_ISL_419726|2020-03-20	EPI_ISL_419726	2020-03-20	Other regions	Oceania	Australia	Australia	B.1	G
hCoV-19/Australia/VIC126/2020|EPI_ISL_419728|2020-03-20	EPI_ISL_419728	2020-03-20	Other regions	Oceania	Australia	Australia	A.2	S
hCoV-19/Australia/VIC123/2020|EPI_ISL_419731|2020-03-20	EPI_ISL_419731	2020-03-20	Other regions	Oceania	Australia	Australia	B.1.1	O
hCoV-19/Australia/VIC13/2020|EPI_ISL_419733|2020-01-31	EPI_ISL_419733	2020-01-31	Other regions	Oceania	Australia	Australia	A	S
hCoV-19/Australia/VIC15/2020|EPI_ISL_419735|2020-02-24	EPI_ISL_419735	2020-02-24	Other regions	Oceania	Australia	Australia	B	O
hCoV-19/Australia/VIC26/2020|EPI_ISL_419745|2020-03-10	EPI_ISL_419745	2020-03-10	Other regions	Oceania	Australia	Australia	B.3	L
hCoV-19/Australia/VIC38/2020|EPI_ISL_419756|2020-03-11	EPI_ISL_419756	2020-03-11	Other regions	Oceania	Australia	Australia	B.1.6	G
hCoV-19/Australia/VIC42/2020|EPI_ISL_419761|2020-03-11	EPI_ISL_419761	2020-03-11	Other regions	Oceania	Australia	Australia	B.6	O
hCoV-19/Australia/VIC78/2020|EPI_ISL_419790|2020-03-14	EPI_ISL_419790	2020-03-14	Other regions	Oceania	Australia	Australia	B	L
hCoV-19/Australia/VIC83/2020|EPI_ISL_419799|2020-03-14	EPI_ISL_419799	2020-03-14	Other regions	Oceania	Australia	Australia	B.2	V
hCoV-19/Australia/VIC475/2020|EPI_ISL_426907|2020-03-28	EPI_ISL_426907	2020-03-28	Other regions	Oceania	Australia	Australia	B.1.23	G
hCoV-19/Australia/VIC1198/2020|EPI_ISL_430507|2020-03-31	EPI_ISL_430507	2020-03-31	Other regions	Oceania	Australia	Australia	B.1.22	GH
hCoV-19/Australia/VIC986/2020|EPI_ISL_430557|2020-03-30	EPI_ISL_430557	2020-03-30	Other regions	Oceania	Australia	Australia	B.2.5	V
hCoV-19/Australia/NSW220/2020|EPI_ISL_451486|2020-03-26	EPI_ISL_451486	2020-03-26	Other regions	Oceania	Australia	Australia	B.2	O
hCoV-19/Australia/NSW223/2020|EPI_ISL_451489|2020-03-26	EPI_ISL_451489	2020-03-26	Other regions	Oceania	Australia	Australia	A.2	O
hCoV-19/Australia/NSW225/2020|EPI_ISL_451491|2020-03-28	EPI_ISL_451491	2020-03-28	Other regions	Oceania	Australia	Australia	B.1.1.7	G
hCoV-19/NewZealand/20VR1899/2020|EPI_ISL_456300|2020-03-31	EPI_ISL_456300	2020-03-31	Other regions	Oceania	NewZealand	NewZealand	B.1	GH
hCoV-19/NewZealand/20VR1910/2020|EPI_ISL_456305|2020-04-02	EPI_ISL_456305	2020-04-02	Other regions	Oceania	NewZealand	NewZealand	B.2.4	O
hCoV-19/NewZealand/20VR1924/2020|EPI_ISL_456309|2020-04-03	EPI_ISL_456309	2020-04-03	Other regions	Oceania	NewZealand	NewZealand	B.1.33	G
hCoV-19/NewZealand/20VR1925/2020|EPI_ISL_456310|2020-04-02	EPI_ISL_456310	2020-04-02	Other regions	Oceania	NewZealand	NewZealand	B.1.26	GH
hCoV-19/NewZealand/20VR1929/2020|EPI_ISL_456313|2020-04-03	EPI_ISL_456313	2020-04-03	Other regions	Oceania	NewZealand	NewZealand	B.1	G
hCoV-19/Australia/SAP277/2020|EPI_ISL_483084|2020-03-23	EPI_ISL_483084	2020-03-23	Other regions	Oceania	Australia	Australia	B.1.31	GH
hCoV-19/Australia/SAP317/2020|EPI_ISL_483097|2020-03-26	EPI_ISL_483097	2020-03-26	Other regions	Oceania	Australia	Australia	B.1.1.1	GR
hCoV-19/Australia/VIC537/2020|EPI_ISL_426803|2020-03-24	EPI_ISL_426803	2020-03-24	Other regions	Oceania	Australia	Australia	B.1.33	G
hCoV-19/Australia/VIC560/2020|EPI_ISL_426821|2020-03-25	EPI_ISL_426821	2020-03-25	Other regions	Oceania	Australia	Australia	B.1.3	GH
hCoV-19/Australia/NSW83/2020|EPI_ISL_427711|2020-03-20	EPI_ISL_427711	2020-03-20	Other regions	Oceania	Australia	Australia	B.2.2	O
hCoV-19/Australia/NSW213/2020|EPI_ISL_427726|2020-03-17	EPI_ISL_427726	2020-03-17	Other regions	Oceania	Australia	Australia	A.3	O
hCoV-19/Australia/NSW168/2020|EPI_ISL_427739|2020-03-21	EPI_ISL_427739	2020-03-21	Other regions	Oceania	Australia	Australia	B.1.1.1	G
hCoV-19/Australia/NSW147/2020|EPI_ISL_427764|2020-03-25	EPI_ISL_427764	2020-03-25	Other regions	Oceania	Australia	Australia	B.1.31	G
hCoV-19/Australia/NSW99/2020|EPI_ISL_427777|2020-03-25	EPI_ISL_427777	2020-03-25	Other regions	Oceania	Australia	Australia	A.1	O
hCoV-19/Australia/VIC1044/2020|EPI_ISL_430540|2020-04-03	EPI_ISL_430540	2020-04-03	Other regions	Oceania	Australia	Australia	B.3	O
hCoV-19/NewZealand/20VR1275/2020|EPI_ISL_456200|2020-03-20	EPI_ISL_456200	2020-03-20	Other regions	Oceania	NewZealand	NewZealand	A.3	S
hCoV-19/NewZealand/20VR1276/2020|EPI_ISL_456201|2020-03-20	EPI_ISL_456201	2020-03-20	Other regions	Oceania	NewZealand	NewZealand	B.2.4	V
hCoV-19/NewZealand/20VR1277/2020|EPI_ISL_456202|2020-03-20	EPI_ISL_456202	2020-03-20	Other regions	Oceania	NewZealand	NewZealand	B.1.22	GH
hCoV-19/NewZealand/20VR1285/2020|EPI_ISL_456209|2020-03-18	EPI_ISL_456209	2020-03-18	Other regions	Oceania	NewZealand	NewZealand	B.2.5	O
hCoV-19/NewZealand/20VR1290/2020|EPI_ISL_456212|2020-03-21	EPI_ISL_456212	2020-03-21	Other regions	Oceania	NewZealand	NewZealand	A.1	S
hCoV-19/NewZealand/20VR1297/2020|EPI_ISL_456213|2020-03-20	EPI_ISL_456213	2020-03-20	Other regions	Oceania	NewZealand	NewZealand	A.2	S
hCoV-19/NewZealand/20VR1452/2020|EPI_ISL_456219|2020-03-21	EPI_ISL_456219	2020-03-21	Other regions	Oceania	NewZealand	NewZealand	B.1.5	G
hCoV-19/NewZealand/20VR1499/2020|EPI_ISL_456221|2020-03-22	EPI_ISL_456221	2020-03-22	Other regions	Oceania	NewZealand	NewZealand	B.3	L
hCoV-19/NewZealand/20VR1581/2020|EPI_ISL_456223|2020-03-24	EPI_ISL_456223	2020-03-24	Other regions	Oceania	NewZealand	NewZealand	B.1.1	GR
hCoV-19/NewZealand/20VR1597/2020|EPI_ISL_456224|2020-03-24	EPI_ISL_456224	2020-03-24	Other regions	Oceania	NewZealand	NewZealand	B.2.5	V
hCoV-19/NewZealand/20VR1870/2020|EPI_ISL_456293|2020-03-30	EPI_ISL_456293	2020-03-30	Other regions	Oceania	NewZealand	NewZealand	B.1.26	G
hCoV-19/Australia/VIC633/2020|EPI_ISL_426875|2020-03-27	EPI_ISL_426875	2020-03-27	Other regions	Oceania	Australia	Australia	B.1.29	GH
hCoV-19/Australia/VIC779/2020|EPI_ISL_427054|2020-03-30	EPI_ISL_427054	2020-03-30	Other regions	Oceania	Australia	Australia	B.9	O
hCoV-19/Australia/VIC808/2020|EPI_ISL_427082|2020-03-28	EPI_ISL_427082	2020-03-28	Other regions	Oceania	Australia	Australia	B.2.4	V
hCoV-19/Australia/VIC818/2020|EPI_ISL_427090|2020-04-03	EPI_ISL_427090	2020-04-03	Other regions	Oceania	Australia	Australia	B.1.22	O
hCoV-19/Australia/NSW164/2020|EPI_ISL_427715|2020-03-22	EPI_ISL_427715	2020-03-22	Other regions	Oceania	Australia	Australia	B.1.1	G
hCoV-19/NewZealand/20VR1782/2020|EPI_ISL_456251|2020-03-26	EPI_ISL_456251	2020-03-26	Other regions	Oceania	NewZealand	NewZealand	B.1.3	GH
hCoV-19/NewZealand/20VR3064/2020|EPI_ISL_456403|2020-04-28	EPI_ISL_456403	2020-04-28	Other regions	Oceania	NewZealand	NewZealand	B.4	O
hCoV-19/Australia/NSW569/2020|EPI_ISL_478681|2020-03-26	EPI_ISL_478681	2020-03-26	Other regions	Oceania	Australia	Australia	B.2.4	O
hCoV-19/NewZealand/CoV001/2020|EPI_ISL_417211|2020-03-11	EPI_ISL_417211	2020-03-11	Other regions	Oceania	NewZealand	NewZealand	B	L
hCoV-19/NewZealand/CoV002/2020|EPI_ISL_417212|2020-03-11	EPI_ISL_417212	2020-03-11	Other regions	Oceania	NewZealand	NewZealand	B.2	O
hCoV-19/Australia/VIC947/2020|EPI_ISL_430644|2020-03-26	EPI_ISL_430644	2020-03-26	Other regions	Oceania	Australia	Australia	B.1	O
hCoV-19/Australia/VIC1276/2020|EPI_ISL_430685|2020-04-04	EPI_ISL_430685	2020-04-04	Other regions	Oceania	Australia	Australia	B.1.1.10	GR
hCoV-19/Australia/NSW293/2020|EPI_ISL_451557|2020-03-31	EPI_ISL_451557	2020-03-31	Other regions	Oceania	Australia	Australia	A	O
hCoV-19/Australia/NSW297/2020|EPI_ISL_451561|2020-04-02	EPI_ISL_451561	2020-04-02	Other regions	Oceania	Australia	Australia	B.2.5	O
hCoV-19/Australia/SAP350/2020|EPI_ISL_483125|2020-03-23	EPI_ISL_483125	2020-03-23	Other regions	Oceania	Australia	Australia	B.1.1.7	GR
hCoV-19/Australia/VIC91/2020|EPI_ISL_419804|2020-03-15	EPI_ISL_419804	2020-03-15	Other regions	Oceania	Australia	Australia	B.1.5	G
hCoV-19/Australia/VIC99/2020|EPI_ISL_419811|2020-03-16	EPI_ISL_419811	2020-03-16	Other regions	Oceania	Australia	Australia	B.1.13	GH
hCoV-19/Australia/VIC744/2020|EPI_ISL_427022|2020-03-29	EPI_ISL_427022	2020-03-29	Other regions	Oceania	Australia	Australia	B.1.1.8	GR
hCoV-19/Australia/VIC268/2020|EPI_ISL_419961|2020-03-22	EPI_ISL_419961	2020-03-22	Other regions	Oceania	Australia	Australia	B.2.6	V
hCoV-19/Australia/VIC662/2020|EPI_ISL_426958|2020-03-27	EPI_ISL_426958	2020-03-27	Other regions	Oceania	Australia	Australia	A.1.3	S
hCoV-19/Australia/VIC663/2020|EPI_ISL_426959|2020-03-28	EPI_ISL_426959	2020-03-28	Other regions	Oceania	Australia	Australia	B.9	L
hCoV-19/Guam/GU_NHG_01/2020|EPI_ISL_444998|2020-03-26	EPI_ISL_444998	2020-03-26	Other regions	Oceania	Guam	Guam	B.6	O
hCoV-19/NewZealand/20VR2556/2020|EPI_ISL_456386|2020-04-15	EPI_ISL_456386	2020-04-15	Other regions	Oceania	NewZealand	NewZealand	B.1.13	GH
hCoV-19/NewZealand/20VR2562/2020|EPI_ISL_456387|2020-04-15	EPI_ISL_456387	2020-04-15	Other regions	Oceania	NewZealand	NewZealand	B.1.1.1	G
hCoV-19/Australia/NSW349/2020|EPI_ISL_451610|2020-04-02	EPI_ISL_451610	2020-04-02	Other regions	Oceania	Australia	Australia	B.1.3	G
hCoV-19/Australia/VIC1209/2020|EPI_ISL_430499|2020-04-01	EPI_ISL_430499	2020-04-01	Other regions	Oceania	Australia	Australia	B.1.1.9	GR
hCoV-19/NewZealand/20VR0462/2020|EPI_ISL_456159|2020-03-16	EPI_ISL_456159	2020-03-16	Other regions	Oceania	NewZealand	NewZealand	B.2	V
hCoV-19/NewZealand/20VR1114/2020|EPI_ISL_456192|2020-03-20	EPI_ISL_456192	2020-03-20	Other regions	Oceania	NewZealand	NewZealand	B.6	O
hCoV-19/NewZealand/20VR1115/2020|EPI_ISL_456193|2020-03-20	EPI_ISL_456193	2020-03-20	Other regions	Oceania	NewZealand	NewZealand	B.9	L
hCoV-19/Andalusia/COV001884/2020|EPI_ISL_452463|2020-03-12	EPI_ISL_452463	2020-03-12	Other regions	Europe	Spain	Andalusia	A.2	S
hCoV-19/Austria/CeMM0002/2020|EPI_ISL_419655|2020-02-26	EPI_ISL_419655	2020-02-26	Other regions	Europe	Austria	Vienna	B.3	L
hCoV-19/Austria/CeMM0004/2020|EPI_ISL_419657|2020-03-03	EPI_ISL_419657	2020-03-03	Other regions	Europe	Austria		B.4	O
hCoV-19/Austria/CeMM0005/2020|EPI_ISL_419658|2020-03-06	EPI_ISL_419658	2020-03-06	Other regions	Europe	Austria		B.2	V
hCoV-19/Austria/CeMM0007/2020|EPI_ISL_419660|2020-03-13	EPI_ISL_419660	2020-03-13	Other regions	Europe	Austria		B.1	GH
hCoV-19/Austria/CeMM0018/2020|EPI_ISL_419671|2020-03-19	EPI_ISL_419671	2020-03-19	Other regions	Europe	Austria		B.1.1	GR
hCoV-19/Austria/CeMM0046/2020|EPI_ISL_475764|2020-03-25	EPI_ISL_475764	2020-03-25	Other regions	Europe	Austria	Innsbruck	B.1.1.1	GR
hCoV-19/Austria/CeMM0048/2020|EPI_ISL_437934|2020-03-25	EPI_ISL_437934	2020-03-25	Other regions	Europe	Austria	Ischgl	B.1.22	GH
hCoV-19/Austria/CeMM0080/2020|EPI_ISL_437947|2020-03-24	EPI_ISL_437947	2020-03-24	Other regions	Europe	Austria	Ramsau im Zillertal	B	L
hCoV-19/Austria/CeMM0106/2020|EPI_ISL_437966|2020-03-18	EPI_ISL_437966	2020-03-18	Other regions	Europe	Austria	Laengenfeld	B.1.8	G
hCoV-19/Austria/CeMM0114/2020|EPI_ISL_437972|2020-03-18	EPI_ISL_437972	2020-03-18	Other regions	Europe	Austria	St. Anton	B.3	O
hCoV-19/Austria/CeMM0177/2020|EPI_ISL_438020|2020-03-08	EPI_ISL_438020	2020-03-08	Other regions	Europe	Austria	Vienna	B.1.1.6	GR
hCoV-19/Austria/CeMM0272/2020|EPI_ISL_438099|2020-03-24	EPI_ISL_438099	2020-03-24	Other regions	Europe	Austria	Vienna	B.1.1.18	GR
hCoV-19/Austria/CeMM0299/2020|EPI_ISL_475775|2020-03-27	EPI_ISL_475775	2020-03-27	Other regions	Europe	Austria	Vienna	A.2	S
hCoV-19/Austria/CeMM0367/2020|EPI_ISL_475814|2020-03-17	EPI_ISL_475814	2020-03-17	Other regions	Europe	Austria	Mayrhofen	B.1.1.5	GR
hCoV-19/Austria/CeMM0372/2020|EPI_ISL_475817|2020-03-26	EPI_ISL_475817	2020-03-26	Other regions	Europe	Austria	Mayrhofen	B.1.1.5	G
hCoV-19/Austria/Graz-MUG1/2020|EPI_ISL_437197|2020-03-24	EPI_ISL_437197	2020-03-24	Other regions	Europe	Austria	Styria	B	O
hCoV-19/Austria/Graz-MUG16/2020|EPI_ISL_437302|2020-04-17	EPI_ISL_437302	2020-04-17	Other regions	Europe	Austria	Styria	B.1.22	O
hCoV-19/Belgium/030959/2020|EPI_ISL_420320|2020-03-09	EPI_ISL_420320	2020-03-09	Other regions	Europe	Belgium	Ukkel	B.1.1	GR
hCoV-19/Belgium/20A30/2020|EPI_ISL_451935|2020-03-18	EPI_ISL_451935	2020-03-18	Other regions	Europe	Belgium	Brussels	B.1	G
hCoV-19/Belgium/20A37/2020|EPI_ISL_452142|2020-03-30	EPI_ISL_452142	2020-03-30	Other regions	Europe	Belgium	Brussels	B.1	GH
hCoV-19/Belgium/20A42/2020|EPI_ISL_452140|2020-04-03	EPI_ISL_452140	2020-04-03	Other regions	Europe	Belgium	Brussels	B.1.1.1	GR
hCoV-19/Belgium/AC-030982/2020|EPI_ISL_420338|2020-03-09	EPI_ISL_420338	2020-03-09	Other regions	Europe	Belgium	Saive	B.3	L
hCoV-19/Belgium/BGM-030444/2020|EPI_ISL_420442|2020-03-04	EPI_ISL_420442	2020-03-04	Other regions	Europe	Belgium	Lubbeek	B.1.12	GH
hCoV-19/Belgium/BJ-0324192/2020|EPI_ISL_420412|2020-03-24	EPI_ISL_420412	2020-03-24	Other regions	Europe	Belgium	Koersel	B	O
hCoV-19/Belgium/CK-0324150/2020|EPI_ISL_420407|2020-03-24	EPI_ISL_420407	2020-03-24	Other regions	Europe	Belgium	Quevaucamps	B.1.6	G
hCoV-19/Belgium/CL-0330332/2020|EPI_ISL_462186|2020-03-30	EPI_ISL_462186	2020-03-30	Other regions	Europe	Belgium	Wijnegem	B.2	V
hCoV-19/Belgium/DV-0324117/2020|EPI_ISL_420374|2020-03-24	EPI_ISL_420374	2020-03-24	Other regions	Europe	Belgium	Beersel	B.2.1	V
hCoV-19/Belgium/GGO-0327349/2020|EPI_ISL_462203|2020-03-27	EPI_ISL_462203	2020-03-27	Other regions	Europe	Belgium	Brugge	B	L
hCoV-19/Belgium/HJ-0328338/2020|EPI_ISL_462192|2020-03-28	EPI_ISL_462192	2020-03-28	Other regions	Europe	Belgium	Asper	B.1.22	GH
hCoV-19/Belgium/PF-0326316/2020|EPI_ISL_462170|2020-03-26	EPI_ISL_462170	2020-03-26	Other regions	Europe	Belgium	Genval	B.1.5	G
hCoV-19/Belgium/rega-0411447/2020|EPI_ISL_476957|2020-04-11	EPI_ISL_476957	2020-04-11	Other regions	Europe	Belgium	Haasrode	B.1.1.5	GR
hCoV-19/Belgium/UGent-48/2020|EPI_ISL_434364|2020-03-30	EPI_ISL_434364	2020-03-30	Other regions	Europe	Belgium	Ghent	A.2	S
hCoV-19/Belgium/ULG-10080/2020|EPI_ISL_424641|2020-03-19	EPI_ISL_424641	2020-03-19	Other regions	Europe	Belgium	LiÃ¨ge	B.2.2	V
hCoV-19/Belgium/ULG-10217/2020|EPI_ISL_484705|2020-03-20	EPI_ISL_484705	2020-03-20	Other regions	Europe	Belgium		B.1.1	G
hCoV-19/Belgium/ULG-7019/2020|EPI_ISL_417025|2020-03-15	EPI_ISL_417025	2020-03-15	Other regions	Europe	Belgium	LiÃ¨ge	B.2.2	O
hCoV-19/Bosnia_and_Herzegovina/02-Banja_Luka/2020|EPI_ISL_462990|2020-04-29	EPI_ISL_462990	2020-04-29	Other regions	Europe	Bosnia_and_Herzegovina	ÄŒelinac	B.1.1	GR
hCoV-19/Bosnia_and_Herzegovina/04-Sarajevo/2020|EPI_ISL_467300|2020-04-08	EPI_ISL_467300	2020-04-08	Other regions	Europe	Bosnia_and_Herzegovina	Sarajevo	B.1	G
hCoV-19/Bosnia_and_Herzegovina/ChVir7360/2020|EPI_ISL_462463|2020-03-25	EPI_ISL_462463	2020-03-25	Other regions	Europe	Bosnia_and_Herzegovina		B.1	GH
hCoV-19/Bucuresti/ChVir7245/2020|EPI_ISL_467779|2020-04-27	EPI_ISL_467779	2020-04-27	Other regions	Europe	Romania	Bucuresti	B.1.1	GR
hCoV-19/Bulgaria/17/2020|EPI_ISL_480300|2020-04-14	EPI_ISL_480300	2020-04-14	Other regions	Europe	Bulgaria	Smolyan	B.1	G
hCoV-19/Bulgaria/18/2020|EPI_ISL_480301|2020-04-29	EPI_ISL_480301	2020-04-29	Other regions	Europe	Bulgaria	Vidin	B.1.1	GR
hCoV-19/Bulgaria/23/2020|EPI_ISL_480303|2020-03-30	EPI_ISL_480303	2020-03-30	Other regions	Europe	Bulgaria	Sofia	B.1	GH
hCoV-19/Croatia/1146_Split/2020|EPI_ISL_454581|2020-03-18	EPI_ISL_454581	2020-03-18	Other regions	Europe	Croatia	Split	B.1.1	O
hCoV-19/Croatia/1560_Split/2020|EPI_ISL_454583|2020-03-18	EPI_ISL_454583	2020-03-18	Other regions	Europe	Croatia	Split	B.1	G
hCoV-19/Croatia/1761_Dubrovnik/2020|EPI_ISL_454588|2020-03-20	EPI_ISL_454588	2020-03-20	Other regions	Europe	Croatia	Dubrovnik	B	O
hCoV-19/Croatia/ZG-297-20/2020|EPI_ISL_451934|2020-03-05	EPI_ISL_451934	2020-03-05	Other regions	Europe	Croatia	VaraÅ¾din County	B.1.1.1	GR
hCoV-19/Cyprus/001/2020|EPI_ISL_463741|2020-03-11	EPI_ISL_463741	2020-03-11	Other regions	Europe	Cyprus		B.1.1	GR
hCoV-19/Czech_Republic/2282/2020|EPI_ISL_426051|2020-03-20	EPI_ISL_426051	2020-03-20	Other regions	Europe	Czech_Republic	Prague	B.1	GH
hCoV-19/Czech_Republic/2308/2020|EPI_ISL_434572|2020-04-14	EPI_ISL_434572	2020-04-14	Other regions	Europe	Czech_Republic	Vysocina Region	B.1.1	GR
hCoV-19/Czech_Republic/951/2020|EPI_ISL_414477|2020-03-01	EPI_ISL_414477	2020-03-01	Other regions	Europe	Czech_Republic	Usti nad Labem	B.1	G
hCoV-19/Czech_Republic/IAB_15/2020|EPI_ISL_426890|2020-03-26	EPI_ISL_426890	2020-03-26	Other regions	Europe	Czech_Republic		B.1.1	G
hCoV-19/Czech_Republic/NRL_5240/2020|EPI_ISL_471550|2020-03-23	EPI_ISL_471550	2020-03-23	Other regions	Europe	Czech_Republic	Jihlava	B.3	L
hCoV-19/Czech_Republic/NRL_5556/2020|EPI_ISL_489708|2020-03-22	EPI_ISL_489708	2020-03-22	Other regions	Europe	Czech_Republic	Brno	A.2	S
hCoV-19/Denmark/ALAB-HH01/2020|EPI_ISL_429262|2020-03-10	EPI_ISL_429262	2020-03-10	Other regions	Europe	Denmark		B.1	GH
hCoV-19/Denmark/ALAB-HH-101/2020|EPI_ISL_451988|2020-03-09	EPI_ISL_451988	2020-03-09	Other regions	Europe	Denmark		B.1.1	GR
hCoV-19/Denmark/ALAB-HH-106/2020|EPI_ISL_451991|2020-03-09	EPI_ISL_451991	2020-03-09	Other regions	Europe	Denmark		B.1	G
hCoV-19/Denmark/ALAB-HH-123/2020|EPI_ISL_452004|2020-03-11	EPI_ISL_452004	2020-03-11	Other regions	Europe	Denmark		B.1.8	G
hCoV-19/Denmark/ALAB-HH-144/2020|EPI_ISL_452023|2020-03-11	EPI_ISL_452023	2020-03-11	Other regions	Europe	Denmark		B.3	L
hCoV-19/Denmark/ALAB-HH15/2020|EPI_ISL_429273|2020-03-10	EPI_ISL_429273	2020-03-10	Other regions	Europe	Denmark		B.1.1.1	GR
hCoV-19/Denmark/ALAB-HH36/2020|EPI_ISL_429292|2020-03-12	EPI_ISL_429292	2020-03-12	Other regions	Europe	Denmark		B.1.39	GH
hCoV-19/Denmark/ALAB-HH39/2020|EPI_ISL_429295|2020-03-13	EPI_ISL_429295	2020-03-13	Other regions	Europe	Denmark		B	L
hCoV-19/Denmark/ALAB-SSI103/2020|EPI_ISL_429335|2020-03-02	EPI_ISL_429335	2020-03-02	Other regions	Europe	Denmark		B.4	O
hCoV-19/Denmark/ALAB-SSI-635/2020|EPI_ISL_437011|2020-03-26	EPI_ISL_437011	2020-03-26	Other regions	Europe	Denmark		B.1.5	G
hCoV-19/Denmark/ALAB-SSI-827/2020|EPI_ISL_444925|2020-03-28	EPI_ISL_444925	2020-03-28	Other regions	Europe	Denmark		A.2	S
hCoV-19/Denmark/ALAB-SSI-855/2020|EPI_ISL_444943|2020-03-28	EPI_ISL_444943	2020-03-28	Other regions	Europe	Denmark		B.2.4	V
hCoV-19/Denmark/ALAB-SSI-861/2020|EPI_ISL_444946|2020-03-29	EPI_ISL_444946	2020-03-29	Other regions	Europe	Denmark		B	O
hCoV-19/England/09c/2020|EPI_ISL_412116|2020-02-09	EPI_ISL_412116	2020-02-09	Other regions	Europe	United Kingdom	England	B.2.1	O
hCoV-19/England/200641094/2020|EPI_ISL_414040|2020-02-05	EPI_ISL_414040	2020-02-05	Other regions	Europe	United Kingdom	England	B	L
hCoV-19/England/20078003804/2020|EPI_ISL_464169|2020-02-13	EPI_ISL_464169	2020-02-13	Other regions	Europe	United Kingdom	England	B.2.1	V
hCoV-19/England/20092000704/2020|EPI_ISL_464181|2020-02-24	EPI_ISL_464181	2020-02-24	Other regions	Europe	United Kingdom	England	B	O
hCoV-19/England/20096101804/2020|EPI_ISL_464189|2020-02-27	EPI_ISL_464189	2020-02-27	Other regions	Europe	United Kingdom	England	B.4	O
hCoV-19/England/20098017504/2020|EPI_ISL_464194|2020-02-27	EPI_ISL_464194	2020-02-27	Other regions	Europe	United Kingdom	England	B.1	G
hCoV-19/England/20099038206/2020|EPI_ISL_415129|2020-02-29	EPI_ISL_415129	2020-02-29	Other regions	Europe	United Kingdom	England	B.1.1	GR
hCoV-19/England/20099069904/2020|EPI_ISL_464216|2020-02-29	EPI_ISL_464216	2020-02-29	Other regions	Europe	United Kingdom	England	B.2	V
hCoV-19/England/20102000106/2020|EPI_ISL_415144|2020-02-27	EPI_ISL_415144	2020-02-27	Other regions	Europe	United Kingdom	England	B.2.5	V
hCoV-19/England/20102087902/2020|EPI_ISL_417215|2020-02-25	EPI_ISL_417215	2020-02-25	Other regions	Europe	United Kingdom	England	B.2.2	V
hCoV-19/England/20104015302/2020|EPI_ISL_417236|2020-03-01	EPI_ISL_417236	2020-03-01	Other regions	Europe	United Kingdom	England	B.1.1	G
hCoV-19/England/201060300/2020|EPI_ISL_464401|2020-03-03	EPI_ISL_464401	2020-03-03	Other regions	Europe	United Kingdom	England	B	V
hCoV-19/England/201090013/2020|EPI_ISL_464494|2020-03-03	EPI_ISL_464494	2020-03-03	Other regions	Europe	United Kingdom	England	B.1.1.1	GR
hCoV-19/England/20109016504/2020|EPI_ISL_464544|2020-03-06	EPI_ISL_464544	2020-03-06	Other regions	Europe	United Kingdom	England	B.1	GH
hCoV-19/England/201090779/2020|EPI_ISL_464604|2020-03-07	EPI_ISL_464604	2020-03-07	Other regions	Europe	United Kingdom	England	B.1.1.7	GR
hCoV-19/England/20109094506/2020|EPI_ISL_417292|2020-03-08	EPI_ISL_417292	2020-03-08	Other regions	Europe	United Kingdom	England	B.2.6	V
hCoV-19/England/201100211/2020|EPI_ISL_464646|2020-03-08	EPI_ISL_464646	2020-03-08	Other regions	Europe	United Kingdom	England	B.3	L
hCoV-19/England/20110136302/2020|EPI_ISL_418668|2020-03-09	EPI_ISL_418668	2020-03-09	Other regions	Europe	United Kingdom	England	B.1.13	GH
hCoV-19/England/201121374/2020|EPI_ISL_464695|2020-03-09	EPI_ISL_464695	2020-03-09	Other regions	Europe	United Kingdom	England	B.1	O
hCoV-19/England/201140327/2020|EPI_ISL_464722|2020-03-11	EPI_ISL_464722	2020-03-11	Other regions	Europe	United Kingdom	England	B.1.1.9	GR
hCoV-19/England/20119037304/2020|EPI_ISL_465052|2020-03-12	EPI_ISL_465052	2020-03-12	Other regions	Europe	United Kingdom	England	A.5	S
hCoV-19/England/20119059204/2020|EPI_ISL_465082|2020-03-12	EPI_ISL_465082	2020-03-12	Other regions	Europe	United Kingdom	England	B.1.5	G
hCoV-19/England/20119063104/2020|EPI_ISL_465086|2020-03-13	EPI_ISL_465086	2020-03-13	Other regions	Europe	United Kingdom	England	B.1.1.10	GR
hCoV-19/England/20119066104/2020|EPI_ISL_465092|2020-03-11	EPI_ISL_465092	2020-03-11	Other regions	Europe	United Kingdom	England	B.2.4	V
hCoV-19/England/20122007006/2020|EPI_ISL_465735|2020-03-16	EPI_ISL_465735	2020-03-16	Other regions	Europe	United Kingdom	England	B.2	O
hCoV-19/England/20126000104/2020|EPI_ISL_423859|2020-03-17	EPI_ISL_423859	2020-03-17	Other regions	Europe	United Kingdom	England	A.2	S
hCoV-19/England/20126027106/2020|EPI_ISL_423896|2020-03-18	EPI_ISL_423896	2020-03-18	Other regions	Europe	United Kingdom	England	B	G
hCoV-19/England/20129099904/2020|EPI_ISL_424087|2020-03-21	EPI_ISL_424087	2020-03-21	Other regions	Europe	United Kingdom	England	B.9	L
hCoV-19/England/20129127704/2020|EPI_ISL_424102|2020-03-13	EPI_ISL_424102	2020-03-13	Other regions	Europe	United Kingdom	England	B.1.1.1	G
hCoV-19/England/20129176002/2020|EPI_ISL_424154|2020-03-20	EPI_ISL_424154	2020-03-20	Other regions	Europe	United Kingdom	England	B.1.1	O
hCoV-19/England/20132017104/2020|EPI_ISL_423726|2020-03-22	EPI_ISL_423726	2020-03-22	Other regions	Europe	United Kingdom	England	B.3	O
hCoV-19/England/201360492/2020|EPI_ISL_421780|2020-03-24	EPI_ISL_421780	2020-03-24	Other regions	Europe	United Kingdom	England	B.6	O
hCoV-19/England/20139027604/2020|EPI_ISL_421905|2020-03-26	EPI_ISL_421905	2020-03-26	Other regions	Europe	United Kingdom	England	B.1.1.5	GR
hCoV-19/England/20139046504/2020|EPI_ISL_420688|2020-03-28	EPI_ISL_420688	2020-03-28	Other regions	Europe	United Kingdom	England	B.1.1.8	GR
hCoV-19/England/20140007702/2020|EPI_ISL_421926|2020-03-28	EPI_ISL_421926	2020-03-28	Other regions	Europe	United Kingdom	England	B.1.1.4	GR
hCoV-19/England/20144022904/2020|EPI_ISL_423523|2020-03-30	EPI_ISL_423523	2020-03-30	Other regions	Europe	United Kingdom	England	A.1	S
hCoV-19/England/20149007604/2020|EPI_ISL_466129|2020-03-31	EPI_ISL_466129	2020-03-31	Other regions	Europe	United Kingdom	England	B.1.30	GH
hCoV-19/England/20149042204/2020|EPI_ISL_466192|2020-04-02	EPI_ISL_466192	2020-04-02	Other regions	Europe	United Kingdom	England	B.1.72	G
hCoV-19/England/20154092104/2020|EPI_ISL_466277|2020-04-07	EPI_ISL_466277	2020-04-07	Other regions	Europe	United Kingdom	England	B.9	O
hCoV-19/England/20156000204/2020|EPI_ISL_466278|2020-04-09	EPI_ISL_466278	2020-04-09	Other regions	Europe	United Kingdom	England	B.1.13	G
hCoV-19/England/20156047304/2020|EPI_ISL_466323|2020-04-06	EPI_ISL_466323	2020-04-06	Other regions	Europe	United Kingdom	England	B.1.5.4	G
hCoV-19/England/20156048904/2020|EPI_ISL_466331|2020-04-03	EPI_ISL_466331	2020-04-03	Other regions	Europe	United Kingdom	England	B.15	L
hCoV-19/England/201580159/2020|EPI_ISL_466355|2020-04-09	EPI_ISL_466355	2020-04-09	Other regions	Europe	United Kingdom	England	B.1.1.3	GR
hCoV-19/England/20166071704/2020|EPI_ISL_466583|2020-04-16	EPI_ISL_466583	2020-04-16	Other regions	Europe	United Kingdom	England	B.2.5	O
hCoV-19/England/20169018304/2020|EPI_ISL_465202|2020-04-17	EPI_ISL_465202	2020-04-17	Other regions	Europe	United Kingdom	England	B.1.1.1	O
hCoV-19/England/BRIS-121A64/2020|EPI_ISL_440269|2020-03-13	EPI_ISL_440269	2020-03-13	Other regions	Europe	United Kingdom	England	B.10	L
hCoV-19/England/CAMB-1AA2C5/2020|EPI_ISL_443414|2020-04-17	EPI_ISL_443414	2020-04-17	Other regions	Europe	United Kingdom	England	B.1.35	G
hCoV-19/England/CAMB-1AB886/2020|EPI_ISL_470259|2020-04-21	EPI_ISL_470259	2020-04-21	Other regions	Europe	United Kingdom	England	B.1.5.2	G
hCoV-19/England/CAMB-1ABE93/2020|EPI_ISL_444339|2020-04-28	EPI_ISL_444339	2020-04-28	Other regions	Europe	United Kingdom	England	B.1.66	GH
hCoV-19/England/CAMB-1ADDC1/2020|EPI_ISL_459478|2020-04-25	EPI_ISL_459478	2020-04-25	Other regions	Europe	United Kingdom	England	B.1.36	GH
hCoV-19/England/CAMB-71CBB/2020|EPI_ISL_439947|2020-03-30	EPI_ISL_439947	2020-03-30	Other regions	Europe	United Kingdom	England	B.1.1.13	GR
hCoV-19/England/CAMB-74E85/2020|EPI_ISL_425382|2020-03-18	EPI_ISL_425382	2020-03-18	Other regions	Europe	United Kingdom	England	B.2.6	O
hCoV-19/England/CAMB-7DE31/2020|EPI_ISL_470509|2020-04-06	EPI_ISL_470509	2020-04-06	Other regions	Europe	United Kingdom	England	B.2.2	O
hCoV-19/England/CAMB-817F3/2020|EPI_ISL_442595|2020-04-12	EPI_ISL_442595	2020-04-12	Other regions	Europe	United Kingdom	England	B.1.3	GH
hCoV-19/England/GSTT-265DFCF/2020|EPI_ISL_484135|2020-03-30	EPI_ISL_484135	2020-03-30	Other regions	Europe	United Kingdom	England	B.1.22	GH
hCoV-19/England/LIVE-99F1E/2020|EPI_ISL_439829|2020-04-13	EPI_ISL_439829	2020-04-13	Other regions	Europe	United Kingdom	England	B.16	L
hCoV-19/England/LIVE-9D5CD/2020|EPI_ISL_453214|2020-04-14	EPI_ISL_453214	2020-04-14	Other regions	Europe	United Kingdom	England	B.15	O
hCoV-19/England/LOND-D604F/2020|EPI_ISL_453464|2020-04-19	EPI_ISL_453464	2020-04-19	Other regions	Europe	United Kingdom	England	A	S
hCoV-19/England/NORT-2841E1/2020|EPI_ISL_478535|2020-03-14	EPI_ISL_478535	2020-03-14	Other regions	Europe	United Kingdom	England	A.3	S
hCoV-19/England/NORW-E6EBB/2020|EPI_ISL_448988|2020-04-21	EPI_ISL_448988	2020-04-21	Other regions	Europe	United Kingdom	England	B.1.5.5	G
hCoV-19/England/NOTT-10E04D/2020|EPI_ISL_425487|2020-03-17	EPI_ISL_425487	2020-03-17	Other regions	Europe	United Kingdom	England	B.1.34	G
hCoV-19/England/NOTT-10E20B/2020|EPI_ISL_425512|2020-03-19	EPI_ISL_425512	2020-03-19	Other regions	Europe	United Kingdom	England	B.1.8	G
hCoV-19/England/OXON-AC983/2020|EPI_ISL_448498|2020-04-07	EPI_ISL_448498	2020-04-07	Other regions	Europe	United Kingdom	England	B.1.1.2	GR
hCoV-19/England/SHEF-CB906/2020|EPI_ISL_442393|2020-04-09	EPI_ISL_442393	2020-04-09	Other regions	Europe	United Kingdom	England	B.1.6	G
hCoV-19/Finland/1/2020|EPI_ISL_407079|2020-01-29	EPI_ISL_407079	2020-01-29	Other regions	Europe	Finland	Lapland	B	L
hCoV-19/Finland/10A10S14/2020|EPI_ISL_481514|2020-04-10	EPI_ISL_481514	2020-04-10	Other regions	Europe	Finland	Uusimaa	B.1	GH
hCoV-19/Finland/11A36S7/2020|EPI_ISL_481533|2020-04-11	EPI_ISL_481533	2020-04-11	Other regions	Europe	Finland	Uusimaa	B.2	V
hCoV-19/Finland/12A46SVI/2020|EPI_ISL_481540|2020-04-12	EPI_ISL_481540	2020-04-12	Other regions	Europe	Finland	Uusimaa	B.1	G
hCoV-19/Finland/13M3/2020|EPI_ISL_418389|2020-03-13	EPI_ISL_418389	2020-03-13	Other regions	Europe	Finland		B.1.1.1	GR
hCoV-19/Finland/13M57/2020|EPI_ISL_418391|2020-03-13	EPI_ISL_418391	2020-03-13	Other regions	Europe	Finland		B.1.5	G
hCoV-19/Finland/14M20/2020|EPI_ISL_418405|2020-03-14	EPI_ISL_418405	2020-03-14	Other regions	Europe	Finland		B.2.1	V
hCoV-19/Finland/14M74/2020|EPI_ISL_418409|2020-03-14	EPI_ISL_418409	2020-03-14	Other regions	Europe	Finland	Helsinki	B.3	L
hCoV-19/Finland/15A602/2020|EPI_ISL_481559|2020-04-15	EPI_ISL_481559	2020-04-15	Other regions	Europe	Finland	Uusimaa	B.1.1	GR
hCoV-19/Finland/FIN-114/2020|EPI_ISL_414640|2020-03-01	EPI_ISL_414640	2020-03-01	Other regions	Europe	Finland		B	G
hCoV-19/France/B2334/2020|EPI_ISL_416503|2020-03-01	EPI_ISL_416503	2020-03-01	Other regions	Europe	France	Bretagne	B	V
hCoV-19/France/GE1583/2020|EPI_ISL_414600|2020-02-26	EPI_ISL_414600	2020-02-26	Other regions	Europe	France	Grand-Est	A.2	S
hCoV-19/France/IDF3577/2020|EPI_ISL_428354|2020-03-25	EPI_ISL_428354	2020-03-25	Other regions	Europe	France	Ile De France	B.1.1.9	GR
hCoV-19/France/Lyon_06464_/2020|EPI_ISL_416753|2020-03-06	EPI_ISL_416753	2020-03-06	Other regions	Europe	France	ARA	B.1	GH
hCoV-19/France/OCC-15/2020|EPI_ISL_434630|2020-04-08	EPI_ISL_434630	2020-04-08	Other regions	Europe	France	Occitanie	B.1	GR
hCoV-19/Germany/BAV-MVP0002/2020|EPI_ISL_437204|2020-03-05	EPI_ISL_437204	2020-03-05	Other regions	Europe	Germany	Bavaria	B.1.1	GR
hCoV-19/Germany/BAV-MVP0008/2020|EPI_ISL_437209|2020-04-13	EPI_ISL_437209	2020-04-13	Other regions	Europe	Germany	Bavaria	B.1	G
hCoV-19/Germany/BAV-MVP0012/2020|EPI_ISL_437213|2020-04-05	EPI_ISL_437213	2020-04-05	Other regions	Europe	Germany	Bavaria	B.1	GH
hCoV-19/Germany/BAV-MVP0018/2020|EPI_ISL_452103|2020-03-25	EPI_ISL_452103	2020-03-25	Other regions	Europe	Germany	Bavaria	B	L
hCoV-19/Germany/BAV-MVP0032/2020|EPI_ISL_437231|2020-03-25	EPI_ISL_437231	2020-03-25	Other regions	Europe	Germany	Bavaria	B.2.1	V
hCoV-19/Germany/BAV-MVP0079/2020|EPI_ISL_437273|2020-03-30	EPI_ISL_437273	2020-03-30	Other regions	Europe	Germany	Bavaria	B.3	L
hCoV-19/Germany/BAV-MVP0173/2020|EPI_ISL_451947|2020-04-08	EPI_ISL_451947	2020-04-08	Other regions	Europe	Germany	Bavaria	A	S
hCoV-19/Germany/BavPat1/2020|EPI_ISL_406862|2020-01-28	EPI_ISL_406862	2020-01-28	Other regions	Europe	Germany	Bavaria	B	G
hCoV-19/Germany/BavPat2/2020|EPI_ISL_414520|2020-03-02	EPI_ISL_414520	2020-03-02	Other regions	Europe	Germany	Munich	B.4	O
hCoV-19/Germany/BE-RKI-N-0025/2020|EPI_ISL_481264|2020-03-27	EPI_ISL_481264	2020-03-27	Other regions	Europe	Germany	Berlin	B.1	O
hCoV-19/Germany/BE-RKI-Z-0006/2020|EPI_ISL_483141|2020-04-20	EPI_ISL_483141	2020-04-20	Other regions	Europe	Germany	Berlin	B	O
hCoV-19/Germany/BE-RKI-Z-0014/2020|EPI_ISL_483149|2020-04-27	EPI_ISL_483149	2020-04-27	Other regions	Europe	Germany	Berlin	B.1.1	O
hCoV-19/Germany/Cento-70002372/2020|EPI_ISL_459964|2020-03-28	EPI_ISL_459964	2020-03-28	Other regions	Europe	Germany	Rostock	B.2.2	V
hCoV-19/Germany/NRW-33/2020|EPI_ISL_419550|2020-03-16	EPI_ISL_419550	2020-03-16	Other regions	Europe	Germany	North Rhine Westphalia	B.1.8	G
hCoV-19/Germany/NRW-35/2020|EPI_ISL_419552|2020-03-16	EPI_ISL_419552	2020-03-16	Other regions	Europe	Germany	North Rhine Westphalia	B.2.1	O
hCoV-19/Germany/NRW-39/2020|EPI_ISL_425123|2020-03-17	EPI_ISL_425123	2020-03-17	Other regions	Europe	Germany	North Rhine Westphalia	A.5	S
hCoV-19/Greece/127_HPI/2020|EPI_ISL_430469|2020-02-29	EPI_ISL_430469	2020-02-29	Other regions	Europe	Greece	Athens	B.1	G
hCoV-19/Greece/133/2020|EPI_ISL_434455|2020-03-09	EPI_ISL_434455	2020-03-09	Other regions	Europe	Greece	Athens	B.1	GH
hCoV-19/Greece/135/2020|EPI_ISL_434476|2020-03-10	EPI_ISL_434476	2020-03-10	Other regions	Europe	Greece	Athens	B.1.1	GR
hCoV-19/Greece/146/2020|EPI_ISL_434481|2020-03-19	EPI_ISL_434481	2020-03-19	Other regions	Europe	Greece	Athens	B.2.1	V
hCoV-19/Greece/149/2020|EPI_ISL_434471|2020-03-11	EPI_ISL_434471	2020-03-11	Other regions	Europe	Greece	Athens	B.3	L
hCoV-19/Greece/16/2020|EPI_ISL_418265|2020-03-18	EPI_ISL_418265	2020-03-18	Other regions	Europe	Greece	Athens	A.2	S
hCoV-19/Greece/209_33926/2020|EPI_ISL_437879|2020-03-14	EPI_ISL_437879	2020-03-14	Other regions	Europe	Greece	Athens	B.1.1.1	GR
hCoV-19/Greece/214_34505/2020|EPI_ISL_437883|2020-03-15	EPI_ISL_437883	2020-03-15	Other regions	Europe	Greece	Athens	B	L
hCoV-19/Hungary/MBL-003/2020|EPI_ISL_435421|2020-03-25	EPI_ISL_435421	2020-03-25	Other regions	Europe	Hungary	Balatonfured	B.1	G
hCoV-19/Hungary/mbl49/2020|EPI_ISL_416744|2020-03-20	EPI_ISL_416744	2020-03-20	Other regions	Europe	Hungary	Baranya	B.1.1.5	GR
hCoV-19/Hungary/SRC-00067/2020|EPI_ISL_435404|2020-03-20	EPI_ISL_435404	2020-03-20	Other regions	Europe	Hungary	Baranya	B.1	GH
hCoV-19/Hungary/SRC-00105w/2020|EPI_ISL_435426|2020-03-21	EPI_ISL_435426	2020-03-21	Other regions	Europe	Hungary	Kecskemet	B.1.1	GR
hCoV-19/Hungary/US-2901w/2020|EPI_ISL_477620|2020-03-26	EPI_ISL_477620	2020-03-26	Other regions	Europe	Hungary	BÃ©kÃ©s County	B.1.8	G
hCoV-19/Iceland/101/2020|EPI_ISL_417682|2020-03-10	EPI_ISL_417682	2020-03-10	Other regions	Europe	Iceland	Reykjavik	B.1	GH
hCoV-19/Iceland/102/2020|EPI_ISL_417777|2020-03-10	EPI_ISL_417777	2020-03-10	Other regions	Europe	Iceland	Reykjavik	B.1.5	G
hCoV-19/Iceland/107/2020|EPI_ISL_417780|2020-03-11	EPI_ISL_417780	2020-03-11	Other regions	Europe	Iceland	Reykjavik	B.1	G
hCoV-19/Iceland/11/2020|EPI_ISL_417539|2020-03-16	EPI_ISL_417539	2020-03-16	Other regions	Europe	Iceland	Reykjavik	B.1.1.1	GR
hCoV-19/Iceland/113/2020|EPI_ISL_417781|2020-03-11	EPI_ISL_417781	2020-03-11	Other regions	Europe	Iceland	Reykjavik	B.1.1	GR
hCoV-19/Iceland/119/2020|EPI_ISL_417544|2020-03-17	EPI_ISL_417544	2020-03-17	Other regions	Europe	Iceland	Reykjavik	B.2.7	V
hCoV-19/Iceland/13/2020|EPI_ISL_417765|2020-02-27	EPI_ISL_417765	2020-02-27	Other regions	Europe	Iceland	Reykjavik	B	V
hCoV-19/Iceland/136/2020|EPI_ISL_417789|2020-03-12	EPI_ISL_417789	2020-03-12	Other regions	Europe	Iceland	Reykjavik	A.1.1	S
hCoV-19/Iceland/137/2020|EPI_ISL_417744|2020-03-13	EPI_ISL_417744	2020-03-13	Other regions	Europe	Iceland	Reykjavik	B	O
hCoV-19/Iceland/157/2020|EPI_ISL_417804|2020-03-13	EPI_ISL_417804	2020-03-13	Other regions	Europe	Iceland	Reykjavik	B.1.8	G
hCoV-19/Iceland/166/2020|EPI_ISL_417759|2020-03-13	EPI_ISL_417759	2020-03-13	Other regions	Europe	Iceland	Reykjavik	B.3	L
hCoV-19/Iceland/225/2020|EPI_ISL_417554|2020-03-16	EPI_ISL_417554	2020-03-16	Other regions	Europe	Iceland	Reykjavik	B.2	V
hCoV-19/Iceland/256/2020|EPI_ISL_417584|2020-03-17	EPI_ISL_417584	2020-03-17	Other regions	Europe	Iceland	Reykjavik	B.2.1	V
hCoV-19/Iceland/259/2020|EPI_ISL_417587|2020-03-17	EPI_ISL_417587	2020-03-17	Other regions	Europe	Iceland	Reykjavik	A.1	S
hCoV-19/Iceland/263/2020|EPI_ISL_417591|2020-03-17	EPI_ISL_417591	2020-03-17	Other regions	Europe	Iceland	Reykjavik	B	L
hCoV-19/Iceland/303/2020|EPI_ISL_417632|2020-03-18	EPI_ISL_417632	2020-03-18	Other regions	Europe	Iceland	Reykjavik	B.1.1.17	GR
hCoV-19/Iceland/339/2020|EPI_ISL_417668|2020-03-15	EPI_ISL_417668	2020-03-15	Other regions	Europe	Iceland	Reykjavik	B.2.2	V
hCoV-19/Iceland/384/2020|EPI_ISL_424408|2020-03-19	EPI_ISL_424408	2020-03-19	Other regions	Europe	Iceland	Reykjavik	B.1	O
hCoV-19/Iceland/439/2020|EPI_ISL_424463|2020-03-20	EPI_ISL_424463	2020-03-20	Other regions	Europe	Iceland	Reykjavik	B.1.1.10	GR
hCoV-19/Iceland/507/2020|EPI_ISL_424529|2020-03-20	EPI_ISL_424529	2020-03-20	Other regions	Europe	Iceland	Reykjavik	B.1.1.5	GR
hCoV-19/Iceland/508/2020|EPI_ISL_424530|2020-03-20	EPI_ISL_424530	2020-03-20	Other regions	Europe	Iceland	Reykjavik	B.1.1.7	GR
hCoV-19/Iceland/530/2020|EPI_ISL_424551|2020-03-25	EPI_ISL_424551	2020-03-25	Other regions	Europe	Iceland	Reykjavik	B.2.6	V
hCoV-19/Ireland/21023/2020|EPI_ISL_418516|2020-03-06	EPI_ISL_418516	2020-03-06	Other regions	Europe	Ireland	Tipperary	B.1.1	GR
hCoV-19/Italy/206/2020|EPI_ISL_457699|2020-02-22	EPI_ISL_457699	2020-02-22	Other regions	Europe	Italy	Emilia-Romagna	B.1	G
hCoV-19/Italy/2389/2020|EPI_ISL_457728|2020-03-04	EPI_ISL_457728	2020-03-04	Other regions	Europe	Italy	Molise	B.1.1	GR
hCoV-19/Italy/Hsacco-5/2020|EPI_ISL_486661|2020-03-02	EPI_ISL_486661	2020-03-02	Other regions	Europe	Italy	Lombardy	B	G
hCoV-19/Italy/INMI1-B1/2020|EPI_ISL_451298|2020-02-12	EPI_ISL_451298	2020-02-12	Other regions	Europe	Italy	Lazio	B	V
hCoV-19/Italy/INMI1-isl/2020|EPI_ISL_410545|2020-01-29	EPI_ISL_410545	2020-01-29	Other regions	Europe	Italy	Rome	B	O
hCoV-19/Italy/IZSPB_1259/2020|EPI_ISL_451962|2020-03-20	EPI_ISL_451962	2020-03-20	Other regions	Europe	Italy	Apulia	B.1	G
hCoV-19/Italy/IZSPB_4162/2020|EPI_ISL_477195|2020-04-07	EPI_ISL_477195	2020-04-07	Other regions	Europe	Italy	Basilicata	B.1.1.1	GR
hCoV-19/ITALY/SardiniaNuoro04039046/2020|EPI_ISL_458084|2020-04-03	EPI_ISL_458084	2020-04-03	Other regions	Europe	Italy	Sardinia	B.1.1	GR
hCoV-19/Latvia/01/2020|EPI_ISL_421653|2020-03-25	EPI_ISL_421653	2020-03-25	Other regions	Europe	Latvia		B.1	G
hCoV-19/Latvia/011/2020|EPI_ISL_437090|2020-03-24	EPI_ISL_437090	2020-03-24	Other regions	Europe	Latvia		B.1.1	GR
hCoV-19/Latvia/016/2020|EPI_ISL_437095|2020-03-23	EPI_ISL_437095	2020-03-23	Other regions	Europe	Latvia		B.1	GH
hCoV-19/Latvia/03/2020|EPI_ISL_421655|2020-03-25	EPI_ISL_421655	2020-03-25	Other regions	Europe	Latvia		B	O
hCoV-19/Latvia/045/2020|EPI_ISL_486428|2020-03-22	EPI_ISL_486428	2020-03-22	Other regions	Europe	Latvia		B.1.5	G
hCoV-19/Luxembourg/LNS0001029/2020|EPI_ISL_445064|2020-04-28	EPI_ISL_445064	2020-04-28	Other regions	Europe	Luxembourg		B.1.1	GR
hCoV-19/Luxembourg/LNS0074148/2020|EPI_ISL_421763|2020-03-17	EPI_ISL_421763	2020-03-17	Other regions	Europe	Luxembourg		B.1	G
hCoV-19/Luxembourg/LNS0188413/2020|EPI_ISL_434495|2020-04-12	EPI_ISL_434495	2020-04-12	Other regions	Europe	Luxembourg		B.1	GH
hCoV-19/Luxembourg/LNS0641910/2020|EPI_ISL_419566|2020-03-05	EPI_ISL_419566	2020-03-05	Other regions	Europe	Luxembourg		B.2	V
hCoV-19/Luxembourg/LNS0756265/2020|EPI_ISL_429725|2020-03-30	EPI_ISL_429725	2020-03-30	Other regions	Europe	Luxembourg		B.1.5	G
hCoV-19/Luxembourg/LNS3307371/2020|EPI_ISL_421735|2020-03-17	EPI_ISL_421735	2020-03-17	Other regions	Europe	Luxembourg		A.2	S
hCoV-19/Luxembourg/LNS7841004/2020|EPI_ISL_428940|2020-04-02	EPI_ISL_428940	2020-04-02	Other regions	Europe	Luxembourg		B.2.2	V
hCoV-19/Netherlands/Andel_1365066/2020|EPI_ISL_413564|2020-03-01	EPI_ISL_413564	2020-03-01	Other regions	Europe	Netherlands	Andel	B	L
hCoV-19/Netherlands/Berlicum_1363564/2020|EPI_ISL_413565|2020-02-24	EPI_ISL_413565	2020-02-24	Other regions	Europe	Netherlands	Berlicum	B.1.1	GR
hCoV-19/Netherlands/Blaricum_1364780/2020|EPI_ISL_413566|2020-03-02	EPI_ISL_413566	2020-03-02	Other regions	Europe	Netherlands	Blaricum	B.1	G
hCoV-19/Netherlands/Drente_1/2020|EPI_ISL_423034|2020-03-25	EPI_ISL_423034	2020-03-25	Other regions	Europe	Netherlands	Drente	B.1	GH
hCoV-19/Netherlands/Drenthe_2/2020|EPI_ISL_460636|2020-04-04	EPI_ISL_460636	2020-04-04	Other regions	Europe	Netherlands	Drenthe	B.1.5.2	G
hCoV-19/Netherlands/Flevoland_2/2020|EPI_ISL_422637|2020-03-25	EPI_ISL_422637	2020-03-25	Other regions	Europe	Netherlands	Flevoland	B	O
hCoV-19/Netherlands/Flevoland_7/2020|EPI_ISL_460640|2020-04-15	EPI_ISL_460640	2020-04-15	Other regions	Europe	Netherlands	Flevoland	B.1.5	G
hCoV-19/Netherlands/Friesland_12/2020|EPI_ISL_455115|2020-03-31	EPI_ISL_455115	2020-03-31	Other regions	Europe	Netherlands	Friesland	B.1.22	GH
hCoV-19/Netherlands/Friesland_16/2020|EPI_ISL_455119|2020-04-01	EPI_ISL_455119	2020-04-01	Other regions	Europe	Netherlands	Friesland	A.2	S
hCoV-19/Netherlands/Gelderland_11/2020|EPI_ISL_422639|2020-03-21	EPI_ISL_422639	2020-03-21	Other regions	Europe	Netherlands	Gelderland	B.3	L
hCoV-19/Netherlands/Gelderland_1-2/2020|EPI_ISL_415461|2020-03-10	EPI_ISL_415461	2020-03-10	Other regions	Europe	Netherlands	Gelderland	A	S
hCoV-19/Netherlands/Limburg_10/2020|EPI_ISL_422646|2020-03-20	EPI_ISL_422646	2020-03-20	Other regions	Europe	Netherlands	Limburg	B.1.8	G
hCoV-19/Netherlands/NA_120/2020|EPI_ISL_422667|2020-03-16	EPI_ISL_422667	2020-03-16	Other regions	Europe	Netherlands		B.2.1	V
hCoV-19/Netherlands/NA_129/2020|EPI_ISL_422673|2020-03-17	EPI_ISL_422673	2020-03-17	Other regions	Europe	Netherlands		B.2	V
hCoV-19/Netherlands/NA_138/2020|EPI_ISL_422682|2020-03-19	EPI_ISL_422682	2020-03-19	Other regions	Europe	Netherlands		B.1.1.1	GR
hCoV-19/Netherlands/NA_17/2020|EPI_ISL_415473|2020-03-09	EPI_ISL_415473	2020-03-09	Other regions	Europe	Netherlands		B.1.22	G
hCoV-19/Netherlands/NA_392/2020|EPI_ISL_455194|2020-04-07	EPI_ISL_455194	2020-04-07	Other regions	Europe	Netherlands		B.1.5	GR
hCoV-19/Netherlands/NA_403/2020|EPI_ISL_455205|2020-03-27	EPI_ISL_455205	2020-03-27	Other regions	Europe	Netherlands		B.1.1	G
hCoV-19/Netherlands/ZuidHolland_113/2020|EPI_ISL_455302|2020-04-07	EPI_ISL_455302	2020-04-07	Other regions	Europe	Netherlands	Zuid Holland	B.1.36	GH
hCoV-19/Netherlands/ZuidHolland_152/2020|EPI_ISL_461325|2020-04-28	EPI_ISL_461325	2020-04-28	Other regions	Europe	Netherlands	Zuid Holland	B.1.1.10	GR
hCoV-19/Netherlands/ZuidHolland_16/2020|EPI_ISL_414558|2020-03-06	EPI_ISL_414558	2020-03-06	Other regions	Europe	Netherlands	Zuid Holland	B.4	O
hCoV-19/Northern_Ireland/NIRE-10000F/2020|EPI_ISL_489167|2020-05-03	EPI_ISL_489167	2020-05-03	Other regions	Europe	United Kingdom	Northern_Ireland	B.1.1	GR
hCoV-19/Northern_Ireland/NIRE-100087/2020|EPI_ISL_489233|2020-05-03	EPI_ISL_489233	2020-05-03	Other regions	Europe	United Kingdom	Northern_Ireland	B.1	GH
hCoV-19/Northern_Ireland/NIRE-1000B4/2020|EPI_ISL_489330|2020-05-02	EPI_ISL_489330	2020-05-02	Other regions	Europe	United Kingdom	Northern_Ireland	B.1	G
hCoV-19/Northern_Ireland/NIRE-100F4E/2020|EPI_ISL_482151|2020-05-01	EPI_ISL_482151	2020-05-01	Other regions	Europe	United Kingdom	Northern_Ireland	B.2.1	V
hCoV-19/Northern_Ireland/NIRE-100F7B/2020|EPI_ISL_482144|2020-04-27	EPI_ISL_482144	2020-04-27	Other regions	Europe	United Kingdom	Northern_Ireland	B.10	L
hCoV-19/Northern_Ireland/NIRE-10101D/2020|EPI_ISL_482097|2020-04-30	EPI_ISL_482097	2020-04-30	Other regions	Europe	United Kingdom	Northern_Ireland	B.10	O
hCoV-19/Northern_Ireland/NIRE-1010D1/2020|EPI_ISL_469883|2020-04-29	EPI_ISL_469883	2020-04-29	Other regions	Europe	United Kingdom	Northern_Ireland	B.1.5	G
hCoV-19/Northern_Ireland/NIRE-101EB9/2020|EPI_ISL_453474|2020-03-23	EPI_ISL_453474	2020-03-23	Other regions	Europe	United Kingdom	Northern_Ireland	B	O
hCoV-19/Northern_Ireland/NIRE-102270/2020|EPI_ISL_441394|2020-03-10	EPI_ISL_441394	2020-03-10	Other regions	Europe	United Kingdom	Northern_Ireland	B.3	L
hCoV-19/Northern_Ireland/NIRE-1023C8/2020|EPI_ISL_441409|2020-03-18	EPI_ISL_441409	2020-03-18	Other regions	Europe	United Kingdom	Northern_Ireland	B.2.2	V
hCoV-19/Northern_Ireland/NIRE-1023F5/2020|EPI_ISL_441412|2020-03-11	EPI_ISL_441412	2020-03-11	Other regions	Europe	United Kingdom	Northern_Ireland	B.1.1.1	GR
hCoV-19/Northern_Ireland/NIRE-1053C5/2020|EPI_ISL_472148|2020-03-29	EPI_ISL_472148	2020-03-29	Other regions	Europe	United Kingdom	Northern_Ireland	B.1.1.7	GR
hCoV-19/Northern_Ireland/NIRE-FA87A/2020|EPI_ISL_441704|2020-03-31	EPI_ISL_441704	2020-03-31	Other regions	Europe	United Kingdom	Northern_Ireland	B	L
hCoV-19/Northern_Ireland/NIRE-FADB7/2020|EPI_ISL_448919|2020-03-26	EPI_ISL_448919	2020-03-26	Other regions	Europe	United Kingdom	Northern_Ireland	B.3	O
hCoV-19/Northern_Ireland/NIRE-FC27A/2020|EPI_ISL_459371|2020-04-13	EPI_ISL_459371	2020-04-13	Other regions	Europe	United Kingdom	Northern_Ireland	B.1.1	G
hCoV-19/Northern_Ireland/NIRE-FC33B/2020|EPI_ISL_470058|2020-04-12	EPI_ISL_470058	2020-04-12	Other regions	Europe	United Kingdom	Northern_Ireland	B.9	L
hCoV-19/Norway/1380/2020|EPI_ISL_417484|2020-02-26	EPI_ISL_417484	2020-02-26	Other regions	Europe	Norway	Oslo	B.4	O
hCoV-19/Norway/1443/2020|EPI_ISL_417490|2020-02-27	EPI_ISL_417490	2020-02-27	Other regions	Europe	Norway	Oslo	B	V
hCoV-19/Norway/1772/2020|EPI_ISL_420137|2020-03-08	EPI_ISL_420137	2020-03-08	Other regions	Europe	Norway		B.1	G
hCoV-19/Norway/1781/2020|EPI_ISL_420138|2020-03-05	EPI_ISL_420138	2020-03-05	Other regions	Europe	Norway		B.1	GH
hCoV-19/Norway/2087/2020|EPI_ISL_420151|2020-03-17	EPI_ISL_420151	2020-03-17	Other regions	Europe	Norway		B	L
hCoV-19/Norway/2088/2020|EPI_ISL_420152|2020-03-17	EPI_ISL_420152	2020-03-17	Other regions	Europe	Norway		B.1.5	G
hCoV-19/Norway/2485/2020|EPI_ISL_481209|2020-04-23	EPI_ISL_481209	2020-04-23	Other regions	Europe	Norway		B.1.1.1	GR
hCoV-19/Poland/1104795/2020|EPI_ISL_428232|2020-03-18	EPI_ISL_428232	2020-03-18	Other regions	Europe	Poland	Pomorskie	B.1	GH
hCoV-19/Poland/1109171/2020|EPI_ISL_428236|2020-03-27	EPI_ISL_428236	2020-03-27	Other regions	Europe	Poland	Pomorskie	B.1.1.1	GR
hCoV-19/Poland/1109500/2020|EPI_ISL_450526|2020-03-29	EPI_ISL_450526	2020-03-29	Other regions	Europe	Poland	Pomorskie	B	O
hCoV-19/Poland/IHG_PAS_1_69/2020|EPI_ISL_450294|2020-04-11	EPI_ISL_450294	2020-04-11	Other regions	Europe	Poland	Wielkopolskie	B.1.1	GR
hCoV-19/Poland/PL_P11/2020|EPI_ISL_451972|2020-04-02	EPI_ISL_451972	2020-04-02	Other regions	Europe	Poland	Malopolska	B.1	G
hCoV-19/Poland/PL_P39/2020|EPI_ISL_455452|2020-03-28	EPI_ISL_455452	2020-03-28	Other regions	Europe	Poland	Mazowieckie	B	V
hCoV-19/Poland/PL_P7/2020|EPI_ISL_428930|2020-03-29	EPI_ISL_428930	2020-03-29	Other regions	Europe	Poland	Malopolskie	B.1.13	GH
hCoV-19/Poland/Wro-02/2020|EPI_ISL_437625|2020-03-18	EPI_ISL_437625	2020-03-18	Other regions	Europe	Poland	Dolnoslakie	A.2	S
hCoV-19/Portugal/CV62/2020|EPI_ISL_413647|2020-03-01	EPI_ISL_413647	2020-03-01	Other regions	Europe	Portugal		B.1.1	GR
hCoV-19/Portugal/IGC00009/2020|EPI_ISL_419386|2020-03-18	EPI_ISL_419386	2020-03-18	Other regions	Europe	Portugal	Lisbon	B.2.1	V
hCoV-19/Portugal/PT0003/2020|EPI_ISL_417987|2020-03-03	EPI_ISL_417987	2020-03-03	Other regions	Europe	Portugal		B.1	G
hCoV-19/Portugal/PT0015/2020|EPI_ISL_418000|2020-03-10	EPI_ISL_418000	2020-03-10	Other regions	Europe	Portugal		B	L
hCoV-19/Portugal/PT0020/2020|EPI_ISL_418005|2020-03-12	EPI_ISL_418005	2020-03-12	Other regions	Europe	Portugal		B.2	V
hCoV-19/Portugal/PT0021/2020|EPI_ISL_418006|2020-03-13	EPI_ISL_418006	2020-03-13	Other regions	Europe	Portugal		B.1	GH
hCoV-19/Portugal/PT0024/2020|EPI_ISL_418009|2020-03-15	EPI_ISL_418009	2020-03-15	Other regions	Europe	Portugal		B.1.5.4	G
hCoV-19/Portugal/PT0040/2020|EPI_ISL_418025|2020-03-17	EPI_ISL_418025	2020-03-17	Other regions	Europe	Portugal		B	V
hCoV-19/Portugal/PT0042/2020|EPI_ISL_418027|2020-03-17	EPI_ISL_418027	2020-03-17	Other regions	Europe	Portugal		A.2	S
hCoV-19/Portugal/PT0054/2020|EPI_ISL_421457|2020-03-18	EPI_ISL_421457	2020-03-18	Other regions	Europe	Portugal		B.3	L
hCoV-19/Portugal/PT0060/2020|EPI_ISL_421463|2020-03-20	EPI_ISL_421463	2020-03-20	Other regions	Europe	Portugal		B.1.22	GH
hCoV-19/Portugal/PT0151/2020|EPI_ISL_453867|2020-03-25	EPI_ISL_453867	2020-03-25	Other regions	Europe	Portugal		B.2.1	O
hCoV-19/Portugal/PT0201/2020|EPI_ISL_455625|2020-03-29	EPI_ISL_455625	2020-03-29	Other regions	Europe	Portugal		B	O
hCoV-19/Portugal/PT0323/2020|EPI_ISL_454039|2020-03-15	EPI_ISL_454039	2020-03-15	Other regions	Europe	Portugal		B.2.2	V
hCoV-19/Portugal/PT0328/2020|EPI_ISL_454044|2020-03-16	EPI_ISL_454044	2020-03-16	Other regions	Europe	Portugal		B.1.1.1	GR
hCoV-19/Portugal/PT0435/2020|EPI_ISL_454159|2020-03-20	EPI_ISL_454159	2020-03-20	Other regions	Europe	Portugal		B.1.5	G
hCoV-19/Portugal/PT0575/2020|EPI_ISL_454298|2020-04-11	EPI_ISL_454298	2020-04-11	Other regions	Europe	Portugal		B.1.13	GH
hCoV-19/Romania/278406/2020|EPI_ISL_445220|2020-04-30	EPI_ISL_445220	2020-04-30	Other regions	Europe	ÔÇÄRomania	Bucharest	B.1.1	GR
hCoV-19/Romania/279067/2020|EPI_ISL_445243|2020-04-30	EPI_ISL_445243	2020-04-30	Other regions	Europe	Romania	Constanta	B.1	GH
hCoV-19/Romania/Focsani-268927/2020|EPI_ISL_471418|2020-04-09	EPI_ISL_471418	2020-04-09	Other regions	Europe	Romania	Vrancea	B	O
hCoV-19/Romania_/ChVir7246/2020|EPI_ISL_467780|2020-04-26	EPI_ISL_467780	2020-04-26	Other regions	Europe	Romania	Teleorman	B.1.1	GR
hCoV-19/Russia/Buryatia-84506/2020|EPI_ISL_428894|2020-03-27	EPI_ISL_428894	2020-03-27	Other regions	Europe	Russia	Republic of Buryatia	B.1.1	GR
hCoV-19/Russia/Chechenya-83803/2020|EPI_ISL_428916|2020-03-26	EPI_ISL_428916	2020-03-26	Other regions	Europe	Russia	Chechen Republic	B.1	GH
hCoV-19/Russia/CRIE164399/2020|EPI_ISL_486823|2020-03-31	EPI_ISL_486823	2020-03-31	Other regions	Europe	Russia	Moscow	B.1	GR
hCoV-19/Russia/Kabardino-Balkaria-80501/2020|EPI_ISL_428893|2020-03-23	EPI_ISL_428893	2020-03-23	Other regions	Europe	Russia	Republic of Kabardino-Balkaria	A	S
hCoV-19/Russia/Khabarovsk-88201/2020|EPI_ISL_428910|2020-03-31	EPI_ISL_428910	2020-03-31	Other regions	Europe	Russia	Khabarovsk Region	B.1.1.1	GR
hCoV-19/Russia/Moscow-62501/2020|EPI_ISL_428861|2020-03-11	EPI_ISL_428861	2020-03-11	Other regions	Europe	Russia	Moscow	B.1	G
hCoV-19/Russia/StPetersburg-73603/2020|EPI_ISL_428883|2020-03-20	EPI_ISL_428883	2020-03-20	Other regions	Europe	Russia	Saint Petersburg	B	L
hCoV-19/Scotland/CVR02/2020|EPI_ISL_414024|2020-03-02	EPI_ISL_414024	2020-03-02	Other regions	Europe	United Kingdom	Scotland	B	L
hCoV-19/Scotland/CVR07/2020|EPI_ISL_415630|2020-03-09	EPI_ISL_415630	2020-03-09	Other regions	Europe	United Kingdom	Scotland	B.2.1	V
hCoV-19/Scotland/CVR09/2020|EPI_ISL_473508|2020-03-09	EPI_ISL_473508	2020-03-09	Other regions	Europe	United Kingdom	Scotland	B.1.1	GR
hCoV-19/Scotland/CVR10/2020|EPI_ISL_415631|2020-03-10	EPI_ISL_415631	2020-03-10	Other regions	Europe	United Kingdom	Scotland	B.2	V
hCoV-19/Scotland/CVR1000/2020|EPI_ISL_433498|2020-03-29	EPI_ISL_433498	2020-03-29	Other regions	Europe	United Kingdom	Scotland	B.1.70	G
hCoV-19/Scotland/CVR1014/2020|EPI_ISL_438752|2020-03-29	EPI_ISL_438752	2020-03-29	Other regions	Europe	United Kingdom	Scotland	B.2.5	V
hCoV-19/Scotland/CVR102/2020|EPI_ISL_425649|2020-03-13	EPI_ISL_425649	2020-03-13	Other regions	Europe	United Kingdom	Scotland	B.1.69	G
hCoV-19/Scotland/CVR1043/2020|EPI_ISL_438757|2020-03-29	EPI_ISL_438757	2020-03-29	Other regions	Europe	United Kingdom	Scotland	A.2	S
hCoV-19/Scotland/CVR1079/2020|EPI_ISL_438763|2020-03-29	EPI_ISL_438763	2020-03-29	Other regions	Europe	United Kingdom	Scotland	B.16	L
hCoV-19/Scotland/CVR113/2020|EPI_ISL_425658|2020-03-15	EPI_ISL_425658	2020-03-15	Other regions	Europe	United Kingdom	Scotland	A.3	S
hCoV-19/Scotland/CVR1145/2020|EPI_ISL_433519|2020-03-29	EPI_ISL_433519	2020-03-29	Other regions	Europe	United Kingdom	Scotland	B.3	L
hCoV-19/Scotland/CVR1148/2020|EPI_ISL_438769|2020-03-30	EPI_ISL_438769	2020-03-30	Other regions	Europe	United Kingdom	Scotland	A.5	S
hCoV-19/Scotland/CVR120/2020|EPI_ISL_425664|2020-03-14	EPI_ISL_425664	2020-03-14	Other regions	Europe	United Kingdom	Scotland	B.10	L
hCoV-19/Scotland/CVR1250/2020|EPI_ISL_438780|2020-03-31	EPI_ISL_438780	2020-03-31	Other regions	Europe	United Kingdom	Scotland	B.1.5	G
hCoV-19/Scotland/CVR1252/2020|EPI_ISL_433524|2020-03-31	EPI_ISL_433524	2020-03-31	Other regions	Europe	United Kingdom	Scotland	B.1	GH
hCoV-19/Scotland/CVR1349/2020|EPI_ISL_438794|2020-03-31	EPI_ISL_438794	2020-03-31	Other regions	Europe	United Kingdom	Scotland	B.10	O
hCoV-19/Scotland/CVR1425/2020|EPI_ISL_438805|2020-04-02	EPI_ISL_438805	2020-04-02	Other regions	Europe	United Kingdom	Scotland	B	O
hCoV-19/Scotland/CVR1476/2020|EPI_ISL_438822|2020-04-01	EPI_ISL_438822	2020-04-01	Other regions	Europe	United Kingdom	Scotland	B.1.1.1	GR
hCoV-19/Scotland/CVR1498/2020|EPI_ISL_433602|2020-04-02	EPI_ISL_433602	2020-04-02	Other regions	Europe	United Kingdom	Scotland	B.1.1.13	GR
hCoV-19/Scotland/CVR1523/2020|EPI_ISL_453011|2020-04-03	EPI_ISL_453011	2020-04-03	Other regions	Europe	United Kingdom	Scotland	B.16	O
hCoV-19/Scotland/CVR171/2020|EPI_ISL_425711|2020-03-17	EPI_ISL_425711	2020-03-17	Other regions	Europe	United Kingdom	Scotland	B.2.6	V
hCoV-19/Scotland/CVR1898/2020|EPI_ISL_477828|2020-04-08	EPI_ISL_477828	2020-04-08	Other regions	Europe	United Kingdom	Scotland	B.1.1.14	GR
hCoV-19/Scotland/CVR2376/2020|EPI_ISL_490688|2020-04-13	EPI_ISL_490688	2020-04-13	Other regions	Europe	United Kingdom	Scotland	A.2	O
hCoV-19/Scotland/CVR3132/2020|EPI_ISL_439044|2020-04-26	EPI_ISL_439044	2020-04-26	Other regions	Europe	United Kingdom	Scotland	B.1.1.8	GR
hCoV-19/Scotland/CVR336/2020|EPI_ISL_439055|2020-03-21	EPI_ISL_439055	2020-03-21	Other regions	Europe	United Kingdom	Scotland	B.2.2	V
hCoV-19/Scotland/EDB038/2020|EPI_ISL_425844|2020-03-11	EPI_ISL_425844	2020-03-11	Other regions	Europe	United Kingdom	Scotland	B.1.1	O
hCoV-19/Scotland/EDB058/2020|EPI_ISL_425862|2020-03-18	EPI_ISL_425862	2020-03-18	Other regions	Europe	United Kingdom	Scotland	B.1.71	G
hCoV-19/Scotland/EDB067/2020|EPI_ISL_425866|2020-03-19	EPI_ISL_425866	2020-03-19	Other regions	Europe	United Kingdom	Scotland	B.1.40	GH
hCoV-19/Scotland/EDB1005/2020|EPI_ISL_433375|2020-04-06	EPI_ISL_433375	2020-04-06	Other regions	Europe	United Kingdom	Scotland	A.5	O
hCoV-19/Scotland/EDB1078/2020|EPI_ISL_433386|2020-04-07	EPI_ISL_433386	2020-04-07	Other regions	Europe	United Kingdom	Scotland	B.1.5.6	G
hCoV-19/Scotland/EDB1819/2020|EPI_ISL_433141|2020-04-16	EPI_ISL_433141	2020-04-16	Other regions	Europe	United Kingdom	Scotland	B.1.1.4	GR
hCoV-19/Scotland/EDB3961/2020|EPI_ISL_449261|2020-05-03	EPI_ISL_449261	2020-05-03	Other regions	Europe	United Kingdom	Scotland	B.1	O
hCoV-19/Scotland/EDB3983/2020|EPI_ISL_449271|2020-05-03	EPI_ISL_449271	2020-05-03	Other regions	Europe	United Kingdom	Scotland	B.1.5	O
hCoV-19/Scotland/EDB5438/2020|EPI_ISL_473820|2020-04-11	EPI_ISL_473820	2020-04-11	Other regions	Europe	United Kingdom	Scotland	B.1	GR
hCoV-19/Scotland/EDB6418/2020|EPI_ISL_487729|2020-04-17	EPI_ISL_487729	2020-04-17	Other regions	Europe	United Kingdom	Scotland	B.1.1.5	GR
hCoV-19/Scotland/EDB828/2020|EPI_ISL_433252|2020-04-03	EPI_ISL_433252	2020-04-03	Other regions	Europe	United Kingdom	Scotland	B.1.13	GH
hCoV-19/Scotland/GCVR-170653/2020|EPI_ISL_459652|2020-03-24	EPI_ISL_459652	2020-03-24	Other regions	Europe	United Kingdom	Scotland	A.1	S
hCoV-19/Scotland/GCVR-1708A8/2020|EPI_ISL_459531|2020-03-25	EPI_ISL_459531	2020-03-25	Other regions	Europe	United Kingdom	Scotland	B.2.2	O
hCoV-19/Scotland/GCVR-171160/2020|EPI_ISL_459577|2020-03-26	EPI_ISL_459577	2020-03-26	Other regions	Europe	United Kingdom	Scotland	B.9	L
hCoV-19/Serbia/CA3002-04/2020|EPI_ISL_455480|2020-04-07	EPI_ISL_455480	2020-04-07	Other regions	Europe	Serbia	Cacak	B.1	GH
hCoV-19/Serbia/KV27-04/2020|EPI_ISL_462437|2020-04-23	EPI_ISL_462437	2020-04-23	Other regions	Europe	Serbia	Kraljevo	B.1	G
hCoV-19/Serbia/Novi_Pazar-363/2020|EPI_ISL_445087|2020-04-04	EPI_ISL_445087	2020-04-04	Other regions	Europe	Serbia	Kraljevo	B.1.1	GR
hCoV-19/Serbia/UE92/2020|EPI_ISL_482744|2020-04-03	EPI_ISL_482744	2020-04-03	Other regions	Europe	Serbia		B.1.1.1	GR
hCoV-19/Slovakia/SK-BMC2/2020|EPI_ISL_417878|2020-03-07	EPI_ISL_417878	2020-03-07	Other regions	Europe	Slovakia	Bratislava	B.1	GH
hCoV-19/Slovakia/SK-BMC6/2020|EPI_ISL_417880|2020-03-08	EPI_ISL_417880	2020-03-08	Other regions	Europe	Slovakia	Martin	B	L
hCoV-19/Slovenia/4584/2020|EPI_ISL_420294|2020-03-06	EPI_ISL_420294	2020-03-06	Other regions	Europe	Slovenia		B.1	G
hCoV-19/Slovenia/808/2020|EPI_ISL_420541|2020-03-05	EPI_ISL_420541	2020-03-05	Other regions	Europe	Slovenia		B.2.5	V
hCoV-19/Slovenia/MB0329/2020|EPI_ISL_426379|2020-03-29	EPI_ISL_426379	2020-03-29	Other regions	Europe	Slovenia		B.6	O
hCoV-19/Spain/ACoruna_005/2020|EPI_ISL_468335|2020-04-29	EPI_ISL_468335	2020-04-29	Other regions	Europe	Spain	Galicia	B.1.5	G
hCoV-19/Spain/ACoruna_007/2020|EPI_ISL_468337|2020-04-29	EPI_ISL_468337	2020-04-29	Other regions	Europe	Spain	Galicia	A.2	S
hCoV-19/Spain/Alcaniz2469/2020|EPI_ISL_468790|2020-03-27	EPI_ISL_468790	2020-03-27	Other regions	Europe	Spain	Aragon	A.5	S
hCoV-19/Spain/Almeria-COV002863/2020|EPI_ISL_474843|2020-03-13	EPI_ISL_474843	2020-03-13	Other regions	Europe	Spain	Andalusia	B.1	G
hCoV-19/Spain/Andalucia201272/2020|EPI_ISL_418243|2020-02-28	EPI_ISL_418243	2020-02-28	Other regions	Europe	Spain	Andalusia	B.2.5	V
hCoV-19/Spain/Andalucia201488/2020|EPI_ISL_455315|2020-03-04	EPI_ISL_455315	2020-03-04	Other regions	Europe	Spain	Andalusia	B.1	GH
hCoV-19/Spain/Canarias201939/2020|EPI_ISL_455326|2020-02-29	EPI_ISL_455326	2020-02-29	Other regions	Europe	Spain	Canary Islands	B.1.1	GR
hCoV-19/Spain/COV000867/2020|EPI_ISL_452688|2020-03-25	EPI_ISL_452688	2020-03-25	Other regions	Europe	Spain	Basque_Country	B.2.1	V
hCoV-19/Spain/COV001373/2020|EPI_ISL_452528|2020-03-13	EPI_ISL_452528	2020-03-13	Other regions	Europe	Spain	Navarra	B	V
hCoV-19/Spain/COV001418/2020|EPI_ISL_452483|2020-03-21	EPI_ISL_452483	2020-03-21	Other regions	Europe	Spain	Navarra	B.1.1.1	GR
hCoV-19/Spain/COV001925/2020|EPI_ISL_452449|2020-03-11	EPI_ISL_452449	2020-03-11	Other regions	Europe	Spain	Andalusia	B	L
hCoV-19/Spain/COV002041/2020|EPI_ISL_452385|2020-03-16	EPI_ISL_452385	2020-03-16	Other regions	Europe	Spain	Andalusia	B.1.5.4	G
hCoV-19/Spain/Madrid_COV004907/2020|EPI_ISL_481097|2020-03-10	EPI_ISL_481097	2020-03-10	Other regions	Europe	Spain	Madrid	B.2	V
hCoV-19/Spain/Madrid_LP10_12/2020|EPI_ISL_417969|2020-03-09	EPI_ISL_417969	2020-03-09	Other regions	Europe	Spain	Madrid	B	G
hCoV-19/Spain/PaisVasco201493/2020|EPI_ISL_419238|2020-03-05	EPI_ISL_419238	2020-03-05	Other regions	Europe	Spain	Basque Country	A.2	O
hCoV-19/Spain/PaisVasco201920/2020|EPI_ISL_455354|2020-03-05	EPI_ISL_455354	2020-03-05	Other regions	Europe	Spain	Basque Country	B	O
hCoV-19/Sweden/20-05627/2020|EPI_ISL_434645|2020-03-13	EPI_ISL_434645	2020-03-13	Other regions	Europe	Sweden	Dalarna	B.1	G
hCoV-19/Sweden/20-05653/2020|EPI_ISL_434646|2020-03-12	EPI_ISL_434646	2020-03-12	Other regions	Europe	Sweden	Uppsala	B.1	GH
hCoV-19/Sweden/20-05983/2020|EPI_ISL_475562|2020-03-18	EPI_ISL_475562	2020-03-18	Other regions	Europe	Sweden	Vastra Gotaland	B	L
hCoV-19/Sweden/20-06169/2020|EPI_ISL_452232|2020-03-23	EPI_ISL_452232	2020-03-23	Other regions	Europe	Sweden	Halland	B	O
hCoV-19/Sweden/20-06376/2020|EPI_ISL_434653|2020-03-24	EPI_ISL_434653	2020-03-24	Other regions	Europe	Sweden	Stockholm	B.1.1	GR
hCoV-19/Sweden/20-06459/2020|EPI_ISL_445224|2020-03-25	EPI_ISL_445224	2020-03-25	Other regions	Europe	Sweden	Vastra Gotaland	B.3	L
hCoV-19/Sweden/20-07394/2020|EPI_ISL_452236|2020-04-14	EPI_ISL_452236	2020-04-14	Other regions	Europe	Sweden	Skane	A	S
hCoV-19/Sweden/20-08134/2020|EPI_ISL_469074|2020-03-09	EPI_ISL_469074	2020-03-09	Other regions	Europe	Sweden	Halland	B.1.1.1	GR
hCoV-19/Sweden/20-08144/2020|EPI_ISL_430848|2020-03-11	EPI_ISL_430848	2020-03-11	Other regions	Europe	Sweden	Halland	B.3	O
hCoV-19/Sweden/20-08174/2020|EPI_ISL_475085|2020-03-12	EPI_ISL_475085	2020-03-12	Other regions	Europe	Sweden	Sormland	B.1.5	G
hCoV-19/Sweden/20-50043/2020|EPI_ISL_430860|2020-03-04	EPI_ISL_430860	2020-03-04	Other regions	Europe	Sweden	Varmland	B.1.32	G
hCoV-19/Sweden/20-50210/2020|EPI_ISL_475559|2020-03-09	EPI_ISL_475559	2020-03-09	Other regions	Europe	Sweden	Stockholm	B.4	O
hCoV-19/Sweden/20-50863/2020|EPI_ISL_475158|2020-04-18	EPI_ISL_475158	2020-04-18	Other regions	Europe	Sweden	Halland	B.1	O
hCoV-19/Sweden/COV001953/2020|EPI_ISL_452426|2020-03-13	EPI_ISL_452426	2020-03-13	Other regions	Europe	Sweden	Andalusia	A.2	S
hCoV-19/Switzerland/100002/2020|EPI_ISL_466927|2020-03-05	EPI_ISL_466927	2020-03-05	Other regions	Europe	Switzerland	Basel Stadt	B.1	G
hCoV-19/Switzerland/100019/2020|EPI_ISL_466943|2020-03-09	EPI_ISL_466943	2020-03-09	Other regions	Europe	Switzerland	Solothurn	B.1.1	GR
hCoV-19/Switzerland/100053/2020|EPI_ISL_466975|2020-03-12	EPI_ISL_466975	2020-03-12	Other regions	Europe	Switzerland	Bern	B.1	GH
hCoV-19/Switzerland/100057/2020|EPI_ISL_466979|2020-03-12	EPI_ISL_466979	2020-03-12	Other regions	Europe	Switzerland	ZÃ¼rich	B.1.5	G
hCoV-19/Switzerland/100143/2020|EPI_ISL_451727|2020-03-16	EPI_ISL_451727	2020-03-16	Other regions	Europe	Switzerland	Graubunden	A.2	S
hCoV-19/Switzerland/100801/2020|EPI_ISL_451751|2020-03-25	EPI_ISL_451751	2020-03-25	Other regions	Europe	Switzerland	Bern	B.1.1.1	GR
hCoV-19/Switzerland/100808/2020|EPI_ISL_451758|2020-03-26	EPI_ISL_451758	2020-03-26	Other regions	Europe	Switzerland	Schaffhausen	B.2.1	V
hCoV-19/Switzerland/100825/2020|EPI_ISL_451774|2020-03-26	EPI_ISL_451774	2020-03-26	Other regions	Europe	Switzerland	Basel Stadt	B	O
hCoV-19/Switzerland/101127/2020|EPI_ISL_451795|2020-03-30	EPI_ISL_451795	2020-03-30	Other regions	Europe	Switzerland	Zurich	B.1.1	G
hCoV-19/Switzerland/110034_162_A8/2020|EPI_ISL_486470|2020-04-01	EPI_ISL_486470	2020-04-01	Other regions	Europe	Switzerland	Basel-Landschaft	B.1.3	GH
hCoV-19/Switzerland/120174/2020|EPI_ISL_468251|2020-04-27	EPI_ISL_468251	2020-04-27	Other regions	Europe	Switzerland	Basel-Landschaft	B.1.1	O
hCoV-19/Switzerland/120195/2020|EPI_ISL_468269|2020-04-27	EPI_ISL_468269	2020-04-27	Other regions	Europe	Switzerland	Luzern	B.1	O
hCoV-19/Switzerland/120208/2020|EPI_ISL_468281|2020-04-28	EPI_ISL_468281	2020-04-28	Other regions	Europe	Switzerland	Valais	B.1.1.1	O
hCoV-19/Switzerland/120224/2020|EPI_ISL_468286|2020-04-30	EPI_ISL_468286	2020-04-30	Other regions	Europe	Switzerland	Bern	B.1.8	G
hCoV-19/Turkey/GLAB-CoV003/2020|EPI_ISL_480228|2020-04-13	EPI_ISL_480228	2020-04-13	Other regions	Europe	Turkey	Istanbul	B.1	GH
hCoV-19/Turkey/GLAB-CoV004/2020|EPI_ISL_480229|2020-04-13	EPI_ISL_480229	2020-04-13	Other regions	Europe	Turkey	Istanbul	B.1.1	GR
hCoV-19/Turkey/GLAB-CoV063/2020|EPI_ISL_480239|2020-04-22	EPI_ISL_480239	2020-04-22	Other regions	Europe	Turkey	Istanbul	B.1.36	GH
hCoV-19/Turkey/GLAB-CoV114/2020|EPI_ISL_480246|2020-04-26	EPI_ISL_480246	2020-04-26	Other regions	Europe	Turkey	Istanbul	B.4	O
hCoV-19/Turkey/HSGM-1027/2020|EPI_ISL_437317|2020-03-27	EPI_ISL_437317	2020-03-27	Other regions	Europe	Turkey	Ankara	A	S
hCoV-19/Turkey/HSGM-11640/2020|EPI_ISL_437333|2020-03-25	EPI_ISL_437333	2020-03-25	Other regions	Europe	Turkey	Ankara	B.1.1	O
hCoV-19/Turkey/HSGM-4698/2020|EPI_ISL_437332|2020-03-18	EPI_ISL_437332	2020-03-18	Other regions	Europe	Turkey	Istanbul	B.1	O
hCoV-19/Turkey/HSGM-4701/2020|EPI_ISL_429869|2020-03-17	EPI_ISL_429869	2020-03-17	Other regions	Europe	Turkey	Konya	B.1.36	G
hCoV-19/Turkey/HSGM-4706/2020|EPI_ISL_428712|2020-03-17	EPI_ISL_428712	2020-03-17	Other regions	Europe	Turkey	Karaman	B.1	G
hCoV-19/Turkey/HSGM-8990/2020|EPI_ISL_429870|2020-03-22	EPI_ISL_429870	2020-03-22	Other regions	Europe	Turkey	Sakarya	B.1.1	G
hCoV-19/Turkey/KOU-MG/2020|EPI_ISL_476832|2020-04-27	EPI_ISL_476832	2020-04-27	Other regions	Europe	Turkey	Kocaeli	B	O
hCoV-19/Turkey/VETAL1902_2/2020|EPI_ISL_455719|2020-04-09	EPI_ISL_455719	2020-04-09	Other regions	Europe	Turkey	Mardin	B.6	O
hCoV-19/Wales/PHW03/2020|EPI_ISL_414486|2020-03-07	EPI_ISL_414486	2020-03-07	Other regions	Europe	United Kingdom	Wales	B.1.1	GR
hCoV-19/Wales/PHW06/2020|EPI_ISL_415435|2020-03-06	EPI_ISL_415435	2020-03-06	Other regions	Europe	United Kingdom	Wales	B.1	G
hCoV-19/Wales/PHW07/2020|EPI_ISL_415977|2020-03-08	EPI_ISL_415977	2020-03-08	Other regions	Europe	United Kingdom	Wales	B.1.1.1	GR
hCoV-19/Wales/PHW29/2020|EPI_ISL_415919|2020-03-11	EPI_ISL_415919	2020-03-11	Other regions	Europe	United Kingdom	Wales	B.3	L
hCoV-19/Wales/PHW35/2020|EPI_ISL_416024|2020-03-11	EPI_ISL_416024	2020-03-11	Other regions	Europe	United Kingdom	Wales	B	L
hCoV-19/Wales/PHWC-15C0C8/2020|EPI_ISL_472435|2020-03-31	EPI_ISL_472435	2020-03-31	Other regions	Europe	United Kingdom	Wales	B.1.1.2	GR
hCoV-19/Wales/PHWC-15C0D7/2020|EPI_ISL_472436|2020-05-05	EPI_ISL_472436	2020-05-05	Other regions	Europe	United Kingdom	Wales	B.1	GH
hCoV-19/Wales/PHWC-15C392/2020|EPI_ISL_472478|2020-03-31	EPI_ISL_472478	2020-03-31	Other regions	Europe	United Kingdom	Wales	B.1.44	GH
hCoV-19/Wales/PHWC-15C5C9/2020|EPI_ISL_472511|2020-03-26	EPI_ISL_472511	2020-03-26	Other regions	Europe	United Kingdom	Wales	B	O
hCoV-19/Wales/PHWC-15C893/2020|EPI_ISL_472551|2020-04-20	EPI_ISL_472551	2020-04-20	Other regions	Europe	United Kingdom	Wales	B.2	V
hCoV-19/Wales/PHWC-15CB9A/2020|EPI_ISL_472590|2020-05-04	EPI_ISL_472590	2020-05-04	Other regions	Europe	United Kingdom	Wales	B.3	O
hCoV-19/Wales/PHWC-15D1F1/2020|EPI_ISL_472683|2020-05-04	EPI_ISL_472683	2020-05-04	Other regions	Europe	United Kingdom	Wales	B.1.5	G
hCoV-19/Wales/PHWC-160A1E/2020|EPI_ISL_473004|2020-04-09	EPI_ISL_473004	2020-04-09	Other regions	Europe	United Kingdom	Wales	B.1.1.2	G
hCoV-19/Wales/PHWC-160F6A/2020|EPI_ISL_473070|2020-04-23	EPI_ISL_473070	2020-04-23	Other regions	Europe	United Kingdom	Wales	B.1.1.10	GR
hCoV-19/Wales/PHWC-1636CC/2020|EPI_ISL_473981|2020-04-29	EPI_ISL_473981	2020-04-29	Other regions	Europe	United Kingdom	Wales	B.1.1.7	GR
hCoV-19/Wales/PHWC-164106/2020|EPI_ISL_474129|2020-05-02	EPI_ISL_474129	2020-05-02	Other regions	Europe	United Kingdom	Wales	B.1.1.9	GR
hCoV-19/Wales/PHWC-164546/2020|EPI_ISL_474192|2020-04-23	EPI_ISL_474192	2020-04-23	Other regions	Europe	United Kingdom	Wales	B.2.1	V
hCoV-19/Wales/PHWC-23DB5/2020|EPI_ISL_418113|2020-03-13	EPI_ISL_418113	2020-03-13	Other regions	Europe	United Kingdom	Wales	A.1	S
hCoV-19/Wales/PHWC-23E94/2020|EPI_ISL_418123|2020-03-14	EPI_ISL_418123	2020-03-14	Other regions	Europe	United Kingdom	Wales	B.2.1	O
hCoV-19/Wales/PHWC-24112/2020|EPI_ISL_418146|2020-03-14	EPI_ISL_418146	2020-03-14	Other regions	Europe	United Kingdom	Wales	A.2	S
hCoV-19/Wales/PHWC-2469B/2020|EPI_ISL_419438|2020-03-18	EPI_ISL_419438	2020-03-18	Other regions	Europe	United Kingdom	Wales	B.1	O
hCoV-19/Wales/PHWC-255F7/2020|EPI_ISL_421011|2020-03-24	EPI_ISL_421011	2020-03-24	Other regions	Europe	United Kingdom	Wales	B.1.67	G
hCoV-19/Wales/PHWC-257B5/2020|EPI_ISL_422071|2020-03-24	EPI_ISL_422071	2020-03-24	Other regions	Europe	United Kingdom	Wales	B.2.6	V
hCoV-19/Wales/PHWC-261E3/2020|EPI_ISL_422323|2020-03-25	EPI_ISL_422323	2020-03-25	Other regions	Europe	United Kingdom	Wales	B.9	L
hCoV-19/Wales/PHWC-2711F/2020|EPI_ISL_422017|2020-03-29	EPI_ISL_422017	2020-03-29	Other regions	Europe	United Kingdom	Wales	B.15	L
hCoV-19/Wales/PHWC-282C0/2020|EPI_ISL_432118|2020-03-27	EPI_ISL_432118	2020-03-27	Other regions	Europe	United Kingdom	Wales	B.9	O
hCoV-19/Wales/PHWC-28451/2020|EPI_ISL_432342|2020-03-28	EPI_ISL_432342	2020-03-28	Other regions	Europe	United Kingdom	Wales	B.1.71	G
hCoV-19/Wales/PHWC-289BC/2020|EPI_ISL_432157|2020-04-03	EPI_ISL_432157	2020-04-03	Other regions	Europe	United Kingdom	Wales	B.2.2	V
hCoV-19/Wales/PHWC-29089/2020|EPI_ISL_432129|2020-04-03	EPI_ISL_432129	2020-04-03	Other regions	Europe	United Kingdom	Wales	B.1.1	G
hCoV-19/Wales/PHWC-29FC8/2020|EPI_ISL_432313|2020-04-03	EPI_ISL_432313	2020-04-03	Other regions	Europe	United Kingdom	Wales	B.1.8	G
hCoV-19/Wales/PHWC-2C0B3/2020|EPI_ISL_474272|2020-04-04	EPI_ISL_474272	2020-04-04	Other regions	Europe	United Kingdom	Wales	B.1.13	GH
hCoV-19/Wales/PHWC-321D5/2020|EPI_ISL_446617|2020-04-14	EPI_ISL_446617	2020-04-14	Other regions	Europe	United Kingdom	Wales	B.2.5	V
hCoV-19/Japan/NA-20-05-1/2020|EPI_ISL_410531|2020-01-25	EPI_ISL_410531	2020-01-25	Other regions	Asia	Japan	Nara	B	L
hCoV-19/Singapore/4/2020|EPI_ISL_410535|2020-02-03	EPI_ISL_410535	2020-02-03	Other regions	Asia	Singapore		A	O
hCoV-19/Hong_Kong/HKPU2_1801/2020|EPI_ISL_417177|2020-01-23	EPI_ISL_417177	2020-01-23	Other regions	Asia	Hong_Kong		B	O
hCoV-19/Hong_Kong/HKPU23_2601/2020|EPI_ISL_417183|2020-01-30	EPI_ISL_417183	2020-01-30	Other regions	Asia	Hong_Kong		B.7	O
hCoV-19/Korea/BA-ACH_2604/2020|EPI_ISL_420799|2020-02-27	EPI_ISL_420799	2020-02-27	Other regions	Asia	South Korea		B.2	V
hCoV-19/Hangzhou/HZCDC0167/2020|EPI_ISL_421223|2020-01-23	EPI_ISL_421223	2020-01-23	Other regions	Asia	China	Hangzhou	B	V
hCoV-19/Hangzhou/HZCDC0162/2020|EPI_ISL_421224|2020-01-23	EPI_ISL_421224	2020-01-23	Other regions	Asia	China	Hangzhou	B	L
hCoV-19/Taiwan/TSGH-05/2020|EPI_ISL_427392|2020-03-14	EPI_ISL_427392	2020-03-14	Other regions	Asia	Taiwan	New Taipei City	B.1.1	GR
hCoV-19/Taiwan/TSGH-06/2020|EPI_ISL_427393|2020-03-15	EPI_ISL_427393	2020-03-15	Other regions	Asia	Taiwan	Taipei	B	V
hCoV-19/Taiwan/TSGH-07/2020|EPI_ISL_427394|2020-03-22	EPI_ISL_427394	2020-03-22	Other regions	Asia	Taiwan	New Taipei City	B.1	G
hCoV-19/Taiwan/TSGH-08/2020|EPI_ISL_427395|2020-03-23	EPI_ISL_427395	2020-03-23	Other regions	Asia	Taiwan	Keelung	B.1.3	GH
hCoV-19/Sri_Lanka/COV53/2020|EPI_ISL_428671|2020-03-10	EPI_ISL_428671	2020-03-10	Other regions	Asia	Sri_Lanka		B.1.1	GR
hCoV-19/Thailand/Bangkok-0025/2020|EPI_ISL_429164|2020-03-13	EPI_ISL_429164	2020-03-13	Other regions	Asia	Thailand	Bangkok	A.6	S
hCoV-19/Thailand/Bangkok-0036/2020|EPI_ISL_429172|2020-03-21	EPI_ISL_429172	2020-03-21	Other regions	Asia	Thailand	Bangkok	B.1.1	GR
hCoV-19/Thailand/Bangkok-0038/2020|EPI_ISL_429174|2020-03-25	EPI_ISL_429174	2020-03-25	Other regions	Asia	Thailand	Bangkok	B.1	GH
hCoV-19/Jordan/SR-032/2020|EPI_ISL_429992|2020-03-22	EPI_ISL_429992	2020-03-22	Other regions	Asia	Jordan	Amman	B.1	G
hCoV-19/Jordan/SR-034/2020|EPI_ISL_429994|2020-03-17	EPI_ISL_429994	2020-03-17	Other regions	Asia	Jordan	Amman	B.1.1	G
hCoV-19/Jordan/SR-035/2020|EPI_ISL_429995|2020-03-30	EPI_ISL_429995	2020-03-30	Other regions	Asia	Jordan	Amman	B.2.6	O
hCoV-19/Beijing/DT-travelES02/2020|EPI_ISL_452344|2020-03-12	EPI_ISL_452344	2020-03-12	Other regions	Asia	China	Beijing	A.2	O
hCoV-19/Beijing/DT-travelES04/2020|EPI_ISL_452346|2020-03-19	EPI_ISL_452346	2020-03-19	Other regions	Asia	China	Beijing	B.1	G
hCoV-19/Beijing/DT-travelGR01/2020|EPI_ISL_452347|2020-03-15	EPI_ISL_452347	2020-03-15	Other regions	Asia	China	Beijing	B	G
hCoV-19/Beijing/DT-travelHU02/2020|EPI_ISL_452348|2020-03-18	EPI_ISL_452348	2020-03-18	Other regions	Asia	China	Beijing	B.1.1	GR
hCoV-19/Beijing/DT-travelIT04/2020|EPI_ISL_452351|2020-03-04	EPI_ISL_452351	2020-03-04	Other regions	Asia	China	Beijing	B	L
hCoV-19/Wuhan/HB-WH2-167/2020|EPI_ISL_454933|2020-02-11	EPI_ISL_454933	2020-02-11	Other regions	Asia	China	Hubei	B	L
hCoV-19/Wuhan/HB-WH3-183/2020|EPI_ISL_454944|2020-03-12	EPI_ISL_454944	2020-03-12	Other regions	Asia	China	Hubei	B	O
hCoV-19/Wuhan/HB-WH5-227/2020|EPI_ISL_454972|2020-03-17	EPI_ISL_454972	2020-03-17	Other regions	Asia	China	Hubei	A	O
hCoV-19/Wuhan/HB-WHCM-118/2020|EPI_ISL_455406|2020-03-02	EPI_ISL_455406	2020-03-02	Other regions	Asia	China	Hubei	A	S
hCoV-19/Yichun/JX2325/2020|EPI_ISL_455460|2020-02-09	EPI_ISL_455460	2020-02-09	Other regions	Asia	China	Jiangxi	A	S
hCoV-19/Taiwan/NTU29/2020|EPI_ISL_463007|2020-04-12	EPI_ISL_463007	2020-04-12	Other regions	Asia	Taiwan	Taipei	B	L
hCoV-19/India/ILSCV20165/2020|EPI_ISL_463073|2020-05-05	EPI_ISL_463073	2020-05-05	Other regions	Asia	India	Odisha	A	S
hCoV-19/Shaoxing/01/2020|EPI_ISL_463889|2020-01-27	EPI_ISL_463889	2020-01-27	Other regions	Asia	China	Zhejiang	A	S
hCoV-19/Israel/CVL-n-6105/2020|EPI_ISL_475000|2020-03-15	EPI_ISL_475000	2020-03-15	Other regions	Asia	Israel	Gedera	B.1	GH
hCoV-19/Israel/CVL-n-6132/2020|EPI_ISL_475002|2020-03-15	EPI_ISL_475002	2020-03-15	Other regions	Asia	Israel	Elad	B	L
hCoV-19/Israel/CVL-n-7920/2020|EPI_ISL_475007|2020-04-13	EPI_ISL_475007	2020-04-13	Other regions	Asia	Israel	Jerusalem	B.1.3	GH
hCoV-19/Israel/CVL-n-5999/2020|EPI_ISL_475014|2020-03-15	EPI_ISL_475014	2020-03-15	Other regions	Asia	Israel		B.1	O
hCoV-19/Israel/CVL-n-10253/2020|EPI_ISL_475016|2020-04-21	EPI_ISL_475016	2020-04-21	Other regions	Asia	Israel		B.1.1	GR
hCoV-19/Taiwan/NTU03/2020|EPI_ISL_413592|2020-03-02	EPI_ISL_413592	2020-03-02	Other regions	Asia	Taiwan	Taipei	B.1	GH
hCoV-19/Japan/DP0462/2020|EPI_ISL_416602|2020-02-16	EPI_ISL_416602	2020-02-16	Other regions	Asia	Japan		B.5	O
hCoV-19/Taiwan/TSGH-11/2020|EPI_ISL_427398|2020-03-25	EPI_ISL_427398	2020-03-25	Other regions	Asia	Taiwan	New Taipei City	B.6	O
hCoV-19/Guangzhou/GZMU0045/2020|EPI_ISL_429092|2020-02-08	EPI_ISL_429092	2020-02-08	Other regions	Asia	China	Guangzhou	A	S
hCoV-19/Vietnam/IBT-14Mar/2020|EPI_ISL_448222|2020-03-15	EPI_ISL_448222	2020-03-15	Other regions	Asia	Vietnam	Ho Chi Minh City	B.1	GH
hCoV-19/Lebanon/S1_758/2020|EPI_ISL_450508|2020-03-04	EPI_ISL_450508	2020-03-04	Other regions	Asia	Lebanon	Beirut	B.1	GH
hCoV-19/Lebanon/S4_761/2020|EPI_ISL_450511|2020-03-04	EPI_ISL_450511	2020-03-04	Other regions	Asia	Lebanon	Beirut	B.1.1	GR
hCoV-19/Beijing/DT-travelAT01/2020|EPI_ISL_452327|2020-03-13	EPI_ISL_452327	2020-03-13	Other regions	Asia	China	Beijing	B.1	GH
hCoV-19/Beijing/DT-travelPAK01/2020|EPI_ISL_452328|2020-03-16	EPI_ISL_452328	2020-03-16	Other regions	Asia	China	Beijing	B	O
hCoV-19/Beijing/DT-travelIRI01/2020|EPI_ISL_452333|2020-03-12	EPI_ISL_452333	2020-03-12	Other regions	Asia	China	Beijing	B.4	L
hCoV-19/Beijing/DT-travelNO01/2020|EPI_ISL_452342|2020-03-12	EPI_ISL_452342	2020-03-12	Other regions	Asia	China	Beijing	B.1	O
hCoV-19/Singapore/354/2020|EPI_ISL_469109|2020-04-07	EPI_ISL_469109	2020-04-07	Other regions	Asia	Singapore		B.6	O
hCoV-19/Singapore/374/2020|EPI_ISL_469123|2020-04-06	EPI_ISL_469123	2020-04-06	Other regions	Asia	Singapore		B.1	G
hCoV-19/Singapore/383/2020|EPI_ISL_469132|2020-02-15	EPI_ISL_469132	2020-02-15	Other regions	Asia	Singapore		A	S
hCoV-19/Singapore/394/2020|EPI_ISL_469143|2020-03-09	EPI_ISL_469143	2020-03-09	Other regions	Asia	Singapore		B	L
hCoV-19/Foshan/20SF207/2020|EPI_ISL_406534|2020-01-22	EPI_ISL_406534	2020-01-22	Other regions	Asia	China	Guangdong	B	L
hCoV-19/Guangdong/20SF201/2020|EPI_ISL_406538|2020-01-23	EPI_ISL_406538	2020-01-23	Other regions	Asia	China	Guangdong	B	L
hCoV-19/Shenzhen/SZTH-002/2020|EPI_ISL_406593|2020-01-13	EPI_ISL_406593	2020-01-13	Other regions	Asia	China	Guangdong	A	S
hCoV-19/Shenzhen/SZTH-003/2020|EPI_ISL_406594|2020-01-16	EPI_ISL_406594	2020-01-16	Other regions	Asia	China	Guangdong	B	L
hCoV-19/Jiangsu/JS01/2020|EPI_ISL_411950|2020-01-23	EPI_ISL_411950	2020-01-23	Other regions	Asia	China	Jiangsu	B	L
hCoV-19/China/WH-09/2020|EPI_ISL_411957|2020-01-08	EPI_ISL_411957	2020-01-08	Other regions	Asia	China		B	L
hCoV-19/South_Korea/KUMC03/2020|EPI_ISL_413513|2020-02-27	EPI_ISL_413513	2020-02-27	Other regions	Asia	South_Korea		A	S
hCoV-19/Beijing/105/2020|EPI_ISL_413518|2020-01-26	EPI_ISL_413518	2020-01-26	Other regions	Asia	China	Beijing	A	S
hCoV-19/Malaysia/189332/2020|EPI_ISL_417917|2020-03-20	EPI_ISL_417917	2020-03-20	Other regions	Asia	Malaysia	Kuala Lumpur	B.6	O
hCoV-19/Korea/KCDC2004/2020|EPI_ISL_426164|2020-02-02	EPI_ISL_426164	2020-02-02	Other regions	Asia	South Korea		B	L
hCoV-19/Korea/KCDC2006/2020|EPI_ISL_426168|2020-02-02	EPI_ISL_426168	2020-02-02	Other regions	Asia	South Korea		A	S
hCoV-19/Guangzhou/GZMU0019/2020|EPI_ISL_429080|2020-02-05	EPI_ISL_429080	2020-02-05	Other regions	Asia	China	Guangzhou	B	G
hCoV-19/India/NCDC-01710/2020|EPI_ISL_435070|2020-03-18	EPI_ISL_435070	2020-03-18	Other regions	Asia	India	Delhi	B.1.1	GR
hCoV-19/India/NCDC-02250/2020|EPI_ISL_435074|2020-03-28	EPI_ISL_435074	2020-03-28	Other regions	Asia	India	West Bengal	B.6	O
hCoV-19/India/NCDC-02311/2020|EPI_ISL_435078|2020-03-29	EPI_ISL_435078	2020-03-29	Other regions	Asia	India	Tamil Nadu	B	O
hCoV-19/India/GBRC74/2020|EPI_ISL_447052|2020-05-02	EPI_ISL_447052	2020-05-02	Other regions	Asia	India	Gujarat	B.1	G
hCoV-19/Georgia/Tb-6598/2020|EPI_ISL_447055|2020-04-29	EPI_ISL_447055	2020-04-29	Other regions	Asia	Georgia	Tbilisi	B.1	GH
hCoV-19/Thailand/Nonthaburi_59/2020|EPI_ISL_447909|2020-01-13	EPI_ISL_447909	2020-01-13	Other regions	Asia	Thailand	Nonthaburi	B	L
hCoV-19/Thailand/Nonthaburi_193/2020|EPI_ISL_447911|2020-01-24	EPI_ISL_447911	2020-01-24	Other regions	Asia	Thailand	Nonthaburi	A	S
hCoV-19/Thailand/Samut_prakarn_840/2020|EPI_ISL_447919|2020-02-04	EPI_ISL_447919	2020-02-04	Other regions	Asia	Thailand	Samut Prakarn	B	O
hCoV-19/Thailand/Bangkok_2294/2020|EPI_ISL_447921|2020-03-13	EPI_ISL_447921	2020-03-13	Other regions	Asia	Thailand	Bangkok	B.6	O
hCoV-19/Wuhan/HB-WH6-245/2020|EPI_ISL_455398|2020-03-15	EPI_ISL_455398	2020-03-15	Other regions	Asia	China	Hubei	B	V
hCoV-19/Singapore/453/2020|EPI_ISL_475984|2020-03-19	EPI_ISL_475984	2020-03-19	Other regions	Asia	Singapore		B.1.1	GR
hCoV-19/Singapore/455/2020|EPI_ISL_475986|2020-03-19	EPI_ISL_475986	2020-03-19	Other regions	Asia	Singapore		B.1	GH
hCoV-19/Singapore/468/2020|EPI_ISL_475999|2020-02-14	EPI_ISL_475999	2020-02-14	Other regions	Asia	Singapore		B	O
hCoV-19/South_Korea/A6/2020|EPI_ISL_485390|2020-04-06	EPI_ISL_485390	2020-04-06	Other regions	Asia	South_Korea	Seoul	B.2.1	V
hCoV-19/South_Korea/CoV55/2020|EPI_ISL_485398|2020-02-26	EPI_ISL_485398	2020-02-26	Other regions	Asia	South_Korea		B.2	V
hCoV-19/Taiwan/3/2020|EPI_ISL_411926|2020-01-24	EPI_ISL_411926	2020-01-24	Other regions	Asia	Taiwan	Taipei	A	S
hCoV-19/Iran/HGRC-01-IPI-8206/2020|EPI_ISL_424349|2020-03-09	EPI_ISL_424349	2020-03-09	Other regions	Asia	Iran		B	O
hCoV-19/Fuyang/FY002/2020|EPI_ISL_424352|2020-03-10	EPI_ISL_424352	2020-03-10	Other regions	Asia	China	Anhui	B	V
hCoV-19/India/1063/2020|EPI_ISL_424361|2020-03-10	EPI_ISL_424361	2020-03-10	Other regions	Asia	India		B.4	O
hCoV-19/Qatar/QA08/2020|EPI_ISL_427405|2020-03-23	EPI_ISL_427405	2020-03-23	Other regions	Asia	Qatar	Doha	B	O
hCoV-19/India/GBRC4/2020|EPI_ISL_435051|2020-04-13	EPI_ISL_435051	2020-04-13	Other regions	Asia	India	Gujarat	B.1	GH
hCoV-19/India/GBRC8/2020|EPI_ISL_435055|2020-04-22	EPI_ISL_435055	2020-04-22	Other regions	Asia	India	Gujarat	B.1.36	GH
hCoV-19/Saudi_Arabia/KAUST-Makkah139/2020|EPI_ISL_437694|2020-04-05	EPI_ISL_437694	2020-04-05	Other regions	Asia	Saudi_Arabia	Makkah	B.1	GH
hCoV-19/Saudi_Arabia/KAUST-Makkah166/2020|EPI_ISL_437698|2020-04-09	EPI_ISL_437698	2020-04-09	Other regions	Asia	Saudi_Arabia	Makkah	A	S
hCoV-19/Thailand/Bangkok-0062/2020|EPI_ISL_447004|2020-03-29	EPI_ISL_447004	2020-03-29	Other regions	Asia	Thailand	Bangkok	B.1	O
hCoV-19/Thailand/Bangkok-0073/2020|EPI_ISL_447014|2020-03-03	EPI_ISL_447014	2020-03-03	Other regions	Asia	Thailand	Bangkok	B.1	G
hCoV-19/Thailand/Bangkok-0088/2020|EPI_ISL_447028|2020-04-07	EPI_ISL_447028	2020-04-07	Other regions	Asia	Thailand	Bangkok	B.1.1.7	GR
hCoV-19/Hong_Kong/HKSH0007/2020|EPI_ISL_451957|2020-04-01	EPI_ISL_451957	2020-04-01	Other regions	Asia	Hong_Kong		B.1.1	GR
hCoV-19/Saudi_Arabia/4637/2020|EPI_ISL_469241|2020-03-15	EPI_ISL_469241	2020-03-15	Other regions	Asia	Saudi_Arabia	Jeddah	B.1.36	GH
hCoV-19/Saudi_Arabia/86327/2020|EPI_ISL_469248|2020-03-15	EPI_ISL_469248	2020-03-15	Other regions	Asia	Saudi_Arabia	Jeddah	B.1.1	GR
hCoV-19/United_Arab_Emirates/L4711/2020|EPI_ISL_469278|2020-03-24	EPI_ISL_469278	2020-03-24	Other regions	Asia	United_Arab_Emirates		B.4	O
hCoV-19/United_Arab_Emirates/L9119/2020|EPI_ISL_469281|2020-03-28	EPI_ISL_469281	2020-03-28	Other regions	Asia	United_Arab_Emirates		B.1	G
hCoV-19/Singapore/421/2020|EPI_ISL_475952|2020-04-09	EPI_ISL_475952	2020-04-09	Other regions	Asia	Singapore		A.3	S
hCoV-19/Singapore/432/2020|EPI_ISL_475963|2020-03-18	EPI_ISL_475963	2020-03-18	Other regions	Asia	Singapore		A.6	S
hCoV-19/Bahrein/BAH-03/2020|EPI_ISL_483544|2020-03-17	EPI_ISL_483544	2020-03-17	Other regions	Asia	Bahrain		B.4	O
hCoV-19/Bahrein/BAH-04/2020|EPI_ISL_483545|2020-03-13	EPI_ISL_483545	2020-03-13	Other regions	Asia	Bahrain		B.1.1	GR
hCoV-19/Bahrein/BAH-22/2020|EPI_ISL_483563|2020-04-08	EPI_ISL_483563	2020-04-08	Other regions	Asia	Bahrain		B.1	GH
hCoV-19/Oman/C-3240/2020|EPI_ISL_491143|2020-04-22	EPI_ISL_491143	2020-04-22	Other regions	Asia	Oman	South Batinah	B.1.1	GR
hCoV-19/Oman/14233/2020|EPI_ISL_491149|2020-04-10	EPI_ISL_491149	2020-04-10	Other regions	Asia	Oman	South Batinah	B.1.36	GH
hCoV-19/Hangzhou/HZCDC0013/2020|EPI_ISL_421235|2020-01-20	EPI_ISL_421235	2020-01-20	Other regions	Asia	China	Hangzhou	B	O
hCoV-19/Jiujiang/JX22/2020|EPI_ISL_421237|2020-01-22	EPI_ISL_421237	2020-01-22	Other regions	Asia	China	Jiangxi	A	S
hCoV-19/Nanchang/JX174/2020|EPI_ISL_421238|2020-01-29	EPI_ISL_421238	2020-01-29	Other regions	Asia	China	Jiangxi	A	S
hCoV-19/Shangrao/JX1948/2020|EPI_ISL_421240|2020-02-05	EPI_ISL_421240	2020-02-05	Other regions	Asia	China	Jiangxi	A	S
hCoV-19/Ganzhou/JX81/2020|EPI_ISL_421242|2020-01-25	EPI_ISL_421242	2020-01-25	Other regions	Asia	China	Jiangxi	A	S
hCoV-19/Shangrao/JX1177/2020|EPI_ISL_421250|2020-02-03	EPI_ISL_421250	2020-02-03	Other regions	Asia	China	Jiangxi	B	L
hCoV-19/Philippines/PGC02/2020|EPI_ISL_434554|2020-03-26	EPI_ISL_434554	2020-03-26	Other regions	Asia	Philippines	Manila	B.6	O
hCoV-19/Hong_Kong/HKU-907a/2020|EPI_ISL_434567|2020-01-27	EPI_ISL_434567	2020-01-27	Other regions	Asia	Hong_Kong		A	S
hCoV-19/Kazakhstan/NCB-1/2020|EPI_ISL_435045|2020-03-22	EPI_ISL_435045	2020-03-22	Other regions	Asia	Kazakhstan	Nur-Sultan	B.4	O
hCoV-19/Kazakhstan/NCB-5/2020|EPI_ISL_435048|2020-04-21	EPI_ISL_435048	2020-04-21	Other regions	Asia	Kazakhstan	Nur-Sultan	A.2	S
hCoV-19/Thailand/SI205529-NT/2020|EPI_ISL_437606|2020-03-18	EPI_ISL_437606	2020-03-18	Other regions	Asia	Thailand		B.1.8	G
hCoV-19/Thailand/SI204487-NT/2020|EPI_ISL_437611|2020-03-11	EPI_ISL_437611	2020-03-11	Other regions	Asia	Thailand		B.2.2	V
hCoV-19/Bangladesh/DNAS_CPH_471/2020|EPI_ISL_445214|2020-04-28	EPI_ISL_445214	2020-04-28	Other regions	Asia	Bangladesh	Dhaka	B.1.1	GR
hCoV-19/Bangladesh/DNAS_CPH_466/2020|EPI_ISL_445216|2020-04-28	EPI_ISL_445216	2020-04-28	Other regions	Asia	Bangladesh	Dhaka	B.1	G
hCoV-19/Bahrein/BAH-12/2020|EPI_ISL_483553|2020-03-30	EPI_ISL_483553	2020-03-30	Other regions	Asia	Bahrain		A	S
hCoV-19/Bahrein/BAH-20/2020|EPI_ISL_483561|2020-04-08	EPI_ISL_483561	2020-04-08	Other regions	Asia	Bahrain		B.2	V
hCoV-19/Oman/6991/2020|EPI_ISL_491134|2020-03-30	EPI_ISL_491134	2020-03-30	Other regions	Asia	Oman	Dakhiliyah	B.1	G
hCoV-19/Kuwait/KU12/2020|EPI_ISL_416458|2020-03-02	EPI_ISL_416458	2020-03-02	Other regions	Asia	Kuwait	Hawali	B.4	O
hCoV-19/Georgia/Tb-390/2020|EPI_ISL_416477|2020-03-08	EPI_ISL_416477	2020-03-08	Other regions	Asia	Georgia	Tbilisi	A.2	S
hCoV-19/Georgia/Tb-273/2020|EPI_ISL_416479|2020-03-05	EPI_ISL_416479	2020-03-05	Other regions	Asia	Georgia	Tbilisi	B.1.1	GR
hCoV-19/Georgia/Tb-537/2020|EPI_ISL_416480|2020-03-11	EPI_ISL_416480	2020-03-11	Other regions	Asia	Georgia	Tbilisi	B	V
hCoV-19/Guangdong/20SF2546/2020|EPI_ISL_428458|2020-02-06	EPI_ISL_428458	2020-02-06	Other regions	Asia	China	Guangdong	A	S
hCoV-19/Guangdong/20SF629/2020|EPI_ISL_428466|2020-01-26	EPI_ISL_428466	2020-01-26	Other regions	Asia	China	Guangdong	B	O
hCoV-19/Taiwan/TSGH-32/2020|EPI_ISL_447591|2020-03-20	EPI_ISL_447591	2020-03-20	Other regions	Asia	Taiwan	Taipei	B.1.1	O
hCoV-19/Taiwan/TSGH-33/2020|EPI_ISL_447592|2020-03-29	EPI_ISL_447592	2020-03-29	Other regions	Asia	Taiwan	New Taipei City	A.1	O
hCoV-19/Taiwan/TSGH-34/2020|EPI_ISL_447593|2020-04-01	EPI_ISL_447593	2020-04-01	Other regions	Asia	Taiwan	New Taipei City	A.1	S
hCoV-19/Bangladesh/BARJ_CVASU_CTG_517/2020|EPI_ISL_450344|2020-05-03	EPI_ISL_450344	2020-05-03	Other regions	Asia	Bangladesh	Chattogram	B.1.36	G
hCoV-19/Singapore/221/2020|EPI_ISL_462339|2020-03-23	EPI_ISL_462339	2020-03-23	Other regions	Asia	Singapore		B.2.5	V
hCoV-19/Singapore/248/2020|EPI_ISL_462366|2020-03-21	EPI_ISL_462366	2020-03-21	Other regions	Asia	Singapore		B.1.5.4	G
hCoV-19/Singapore/267/2020|EPI_ISL_462385|2020-03-21	EPI_ISL_462385	2020-03-21	Other regions	Asia	Singapore		B.1.1.10	GR
hCoV-19/Singapore/272/2020|EPI_ISL_462390|2020-03-21	EPI_ISL_462390	2020-03-21	Other regions	Asia	Singapore		B.1.1.9	GR
hCoV-19/Singapore/273/2020|EPI_ISL_462391|2020-03-21	EPI_ISL_462391	2020-03-21	Other regions	Asia	Singapore		B.1.1.1	GR
hCoV-19/Japan/PG-0522/2020|EPI_ISL_480180|2020-03-27	EPI_ISL_480180	2020-03-27	Other regions	Asia	Japan	Kanto	B.1	G
hCoV-19/Hefei/2/2020|EPI_ISL_412026|2020-02-23	EPI_ISL_412026	2020-02-23	Other regions	Asia	China	Anhui	B	L
hCoV-19/Guangzhou/GZMU0031/2020|EPI_ISL_414687|2020-02-25	EPI_ISL_414687	2020-02-25	Other regions	Asia	China	Guangdong	B	L
hCoV-19/Shanghai/SH0117/2020|EPI_ISL_416403|2020-02-02	EPI_ISL_416403	2020-02-02	Other regions	Asia	China	Shanghai	A	S
hCoV-19/Shanghai/SH0119/2020|EPI_ISL_416404|2020-02-09	EPI_ISL_416404	2020-02-09	Other regions	Asia	China	Shanghai	B	L
hCoV-19/Vietnam/39607/2020|EPI_ISL_416428|2020-03-07	EPI_ISL_416428	2020-03-07	Other regions	Asia	Vietnam	Quangning	B.1.1	GR
hCoV-19/Saudi_Arabia/KAIMRC-Alghoribi/2020|EPI_ISL_416432|2020-03-07	EPI_ISL_416432	2020-03-07	Other regions	Asia	Saudi_Arabia	Riyadh	B.6	O
hCoV-19/Beijing/BJ416/2020|EPI_ISL_430723|2020-02-01	EPI_ISL_430723	2020-02-01	Other regions	Asia	China	Beijing	A	O
hCoV-19/Taiwan/TSGH-25/2020|EPI_ISL_437336|2020-03-22	EPI_ISL_437336	2020-03-22	Other regions	Asia	Taiwan	New Taipei City	B	O
hCoV-19/Taiwan/CGMH-CGU-29/2020|EPI_ISL_464093|2020-04-02	EPI_ISL_464093	2020-04-02	Other regions	Asia	Taiwan	Taoyuan	A.3	S
hCoV-19/Japan/PG-0441/2020|EPI_ISL_480106|2020-03-19	EPI_ISL_480106	2020-03-19	Other regions	Asia	Japan	Kanto	B.1	GH
hCoV-19/Japan/PG-0448/2020|EPI_ISL_480111|2020-03-21	EPI_ISL_480111	2020-03-21	Other regions	Asia	Japan	Kyusyu	A	S
hCoV-19/Taiwan/NTU06/2020|EPI_ISL_422409|2020-03-13	EPI_ISL_422409	2020-03-13	Other regions	Asia	Taiwan	Taipei	B.2.2	V
hCoV-19/Taiwan/NTU11/2020|EPI_ISL_422413|2020-03-16	EPI_ISL_422413	2020-03-16	Other regions	Asia	Taiwan	Taipei	B.4	O
hCoV-19/Kuwait/KU006/2020|EPI_ISL_422424|2020-03-15	EPI_ISL_422424	2020-03-15	Other regions	Asia	Kuwait	Dasman	B.1	O
hCoV-19/Kuwait/KU008/2020|EPI_ISL_422427|2020-03-16	EPI_ISL_422427	2020-03-16	Other regions	Asia	Kuwait	Dasman	B.1.1	GR
hCoV-19/Brunei/1/2020|EPI_ISL_443187|2020-03-11	EPI_ISL_443187	2020-03-11	Other regions	Asia	Brunei		B.6	O
hCoV-19/India/CCMB_J278/2020|EPI_ISL_447565|2020-04-01	EPI_ISL_447565	2020-04-01	Other regions	Asia	India	Telangana	B	L
hCoV-19/India/NIV-2810/2020|EPI_ISL_452202|2020-03-16	EPI_ISL_452202	2020-03-16	Other regions	Asia	India	Maharashtra	A.1	S
hCoV-19/Timor-Leste/TL25/2020|EPI_ISL_456600|2020-03-30	EPI_ISL_456600	2020-03-30	Other regions	Asia	Timor-Leste		B.2.6	O
hCoV-19/Timor-Leste/TL14/2020|EPI_ISL_456601|2020-04-12	EPI_ISL_456601	2020-04-12	Other regions	Asia	Timor-Leste		B.6	O
hCoV-19/Oman/RESP-20-1857/2020|EPI_ISL_457937|2020-03-15	EPI_ISL_457937	2020-03-15	Other regions	Asia	Oman	Muscat	B.4	O
hCoV-19/Oman/RESP-20-1976/2020|EPI_ISL_457938|2020-03-15	EPI_ISL_457938	2020-03-15	Other regions	Asia	Oman	Muscat	A	S
hCoV-19/Oman/RESP-20-2850/2020|EPI_ISL_457977|2020-03-18	EPI_ISL_457977	2020-03-18	Other regions	Asia	Oman	Muscat	B.6	O
hCoV-19/Oman/RESP-20-5505/2020|EPI_ISL_457994|2020-03-25	EPI_ISL_457994	2020-03-25	Other regions	Asia	Oman	Muscat	B	O
hCoV-19/Oman/RESP-20-6417/2020|EPI_ISL_457996|2020-03-29	EPI_ISL_457996	2020-03-29	Other regions	Asia	Oman	Muscat	B.1	GH
hCoV-19/Anhui/SZ005/2020|EPI_ISL_413485|2020-01-24	EPI_ISL_413485	2020-01-24	Other regions	Asia	China	Anhui	A	O
hCoV-19/Lishui/LS559/2020|EPI_ISL_429855|2020-01-31	EPI_ISL_429855	2020-01-31	Other regions	Asia	China	Zhejiang	A	S
hCoV-19/Singapore/93/2020|EPI_ISL_435698|2020-03-18	EPI_ISL_435698	2020-03-18	Other regions	Asia	Singapore		B.2.1	V
hCoV-19/Taiwan/TSGH-17/2020|EPI_ISL_436102|2020-03-19	EPI_ISL_436102	2020-03-19	Other regions	Asia	Taiwan	New Taipei City	B.2	O
hCoV-19/Saudi_Arabia/KAUST-Madinah41/2020|EPI_ISL_437472|2020-03-29	EPI_ISL_437472	2020-03-29	Other regions	Asia	Saudi_Arabia	Madinah	B	O
hCoV-19/Hong_Kong/HKU-913a/2020|EPI_ISL_450410|2020-01-31	EPI_ISL_450410	2020-01-31	Other regions	Asia	Hong_Kong		B	L
hCoV-19/Henan/HN03/2020|EPI_ISL_450442|2020-02-24	EPI_ISL_450442	2020-02-24	Other regions	Asia	China	Henan	A	S
hCoV-19/Singapore/302/2020|EPI_ISL_462420|2020-03-21	EPI_ISL_462420	2020-03-21	Other regions	Asia	Singapore		A.1	S
hCoV-19/Singapore/311/2020|EPI_ISL_462429|2020-03-17	EPI_ISL_462429	2020-03-17	Other regions	Asia	Singapore		B.1.1.7	GR
hCoV-19/United_Arab_Emirates/P1/2020|EPI_ISL_463740|2020-03-30	EPI_ISL_463740	2020-03-30	Other regions	Asia	United_Arab_Emirates		A.3	S
hCoV-19/Japan/PG-0198/2020|EPI_ISL_480226|2020-03-23	EPI_ISL_480226	2020-03-23	Other regions	Asia	Japan	Kanto	B.6	O
hCoV-19/Zhejiang/WZ-02/2020|EPI_ISL_404228|2020-01-17	EPI_ISL_404228	2020-01-17	Other regions	Asia	China	Zhejiang	B	L
hCoV-19/Pakistan/Manga-KPK/2020|EPI_ISL_419313|2020-03-12	EPI_ISL_419313	2020-03-12	Other regions	Asia	Pakistan	KPK	B	L
hCoV-19/Jordan/SR-0336/2020|EPI_ISL_450188|2020-04-06	EPI_ISL_450188	2020-04-06	Other regions	Asia	Jordan	Amman	A	S
hCoV-19/India/NIV-815_3/2020|EPI_ISL_454562|2020-04-07	EPI_ISL_454562	2020-04-07	Other regions	Asia	India	Maharashtra	B	G
hCoV-19/Kazakhstan/33496/2020|EPI_ISL_454585|2020-05-04	EPI_ISL_454585	2020-05-04	Other regions	Asia	Kazakhstan	Nur-Sultan	B.1.3	GH
hCoV-19/Taiwan/CGMH-CGU-09/2020|EPI_ISL_417522|2020-03-13	EPI_ISL_417522	2020-03-13	Other regions	Asia	Taiwan	Taoyuan	B.2	V
hCoV-19/Israel/51140028/2020|EPI_ISL_447328|2020-03-17	EPI_ISL_447328	2020-03-17	Other regions	Asia	Israel	North District	B.3	L
hCoV-19/Israel/2107132/2020|EPI_ISL_447352|2020-04-14	EPI_ISL_447352	2020-04-14	Other regions	Asia	Israel	Jerusalem District	B.1	G
hCoV-19/Israel/CVL-n-6744/2020|EPI_ISL_474958|2020-04-09	EPI_ISL_474958	2020-04-09	Other regions	Asia	Israel	Bat-Yam	B.1.1	O
hCoV-19/Israel/CVL-n-5939/2020|EPI_ISL_474965|2020-03-15	EPI_ISL_474965	2020-03-15	Other regions	Asia	Israel	Netanya	B.1.1.1	GR
hCoV-19/Japan/NGS-CD-010/2020|EPI_ISL_481255|2020-04-23	EPI_ISL_481255	2020-04-23	Other regions	Asia	Japan	Nagasaki	B.1.1.7	GR
hCoV-19/Hangzhou/HZCDC7155/2020|EPI_ISL_482581|2020-03-21	EPI_ISL_482581	2020-03-21	Other regions	Asia	China	Zhejiang	B	G
hCoV-19/Hangzhou/HZCDCp145/2020|EPI_ISL_482582|2020-03-21	EPI_ISL_482582	2020-03-21	Other regions	Asia	China	Zhejiang	B.1.1	GR
hCoV-19/Hangzhou/HZCDC7184F/2020|EPI_ISL_482583|2020-03-22	EPI_ISL_482583	2020-03-22	Other regions	Asia	China	Zhejiang	B.1	G
hCoV-19/Hangzhou/HZCDC7328/2020|EPI_ISL_482584|2020-03-24	EPI_ISL_482584	2020-03-24	Other regions	Asia	China	Zhejiang	B.1	GH
hCoV-19/South_Korea/KCDC12/2020|EPI_ISL_412872|2020-02-01	EPI_ISL_412872	2020-02-01	Other regions	Asia	South_Korea	Gyeonggi-do	B	L
hCoV-19/Vietnam/VNHN_0837/2020|EPI_ISL_435315|2020-03-15	EPI_ISL_435315	2020-03-15	Other regions	Asia	Vietnam		B.1.1.1	GR
hCoV-19/Oman/RESP-20-1189/2020|EPI_ISL_457706|2020-03-02	EPI_ISL_457706	2020-03-02	Other regions	Asia	Oman	Muscat	B.4	L
hCoV-19/Singapore/160/2020|EPI_ISL_462278|2020-03-19	EPI_ISL_462278	2020-03-19	Other regions	Asia	Singapore		B.2.1	O
hCoV-19/Singapore/162/2020|EPI_ISL_462280|2020-03-19	EPI_ISL_462280	2020-03-19	Other regions	Asia	Singapore		B.4	O
hCoV-19/Bangladesh/CHRF_0015/2020|EPI_ISL_477128|2020-05-02	EPI_ISL_477128	2020-05-02	Other regions	Asia	Bangladesh		B.1	GH
hCoV-19/Philippines/PH-RITM-0010/2020|EPI_ISL_491466|2020-01-29	EPI_ISL_491466	2020-01-29	Other regions	Asia	Philippines	NCR	B	O
hCoV-19/Shanghai/SH0014/2020|EPI_ISL_416327|2020-01-28	EPI_ISL_416327	2020-01-28	Other regions	Asia	China	Shanghai	B	G
hCoV-19/Shanghai/SH0033/2020|EPI_ISL_416342|2020-02-04	EPI_ISL_416342	2020-02-04	Other regions	Asia	China	Shanghai	B	O
hCoV-19/Fujian/IM3520001T/2020|EPI_ISL_431118|2020-03-13	EPI_ISL_431118	2020-03-13	Other regions	Asia	China	Fujian	B.1	GH
hCoV-19/Hong_Kong/VM20004178/2020|EPI_ISL_476804|2020-03-19	EPI_ISL_476804	2020-03-19	Other regions	Asia	Hong_Kong		B.1	G
hCoV-19/Japan/PG-0254/2020|EPI_ISL_479939|2020-03-17	EPI_ISL_479939	2020-03-17	Other regions	Asia	Japan	Kanto	A.6	S
hCoV-19/Israel/2020069/2020|EPI_ISL_447412|2020-03-17	EPI_ISL_447412	2020-03-17	Other regions	Asia	Israel	Jerusalem District	B.6	O
hCoV-19/Singapore/274nan/2020|EPI_ISL_476819|2020-03-22	EPI_ISL_476819	2020-03-22	Other regions	Asia	Singapore		B	G
hCoV-19/Chongqing/ZX01/2020|EPI_ISL_408479|2020-01-23	EPI_ISL_408479	2020-01-23	Other regions	Asia	China	Chongqing	B	L
hCoV-19/Chongqing/IVDC-CQ-001/2020|EPI_ISL_408481|2020-01-18	EPI_ISL_408481	2020-01-18	Other regions	Asia	China	Chongqing	B	O
hCoV-19/Singapore/27/2020|EPI_ISL_420104|2020-03-05	EPI_ISL_420104	2020-03-10	Other regions	Asia	Singapore		B.2.6	V
hCoV-19/India/NCDC-01638/2020|EPI_ISL_435109|2020-03-17	EPI_ISL_435109	2020-03-28	Other regions	Asia	India	Delhi	B.2.1	V
hCoV-19/India/NCDC-02415/2020|EPI_ISL_435111|2020-03-30	EPI_ISL_435111	2020-03-12	Other regions	Asia	India	Delhi	A.2	S
hCoV-19/United_Arab_Emirates/L0/2020|EPI_ISL_435119|2020-03-12	EPI_ISL_435119	2020-03-14	Other regions	Asia	United_Arab_Emirates		B.1	GH
hCoV-19/United_Arab_Emirates/L0231/2020|EPI_ISL_435122|2020-03-14	EPI_ISL_435122	2020-03-16	Other regions	Asia	United_Arab_Emirates		B.4	L
hCoV-19/United_Arab_Emirates/L0881/2020|EPI_ISL_435125|2020-03-16	EPI_ISL_435125	2020-03-10	Other regions	Asia	United_Arab_Emirates		B.1.1	GR
hCoV-19/United_Arab_Emirates/L5630/2020|EPI_ISL_435137|2020-01-29	EPI_ISL_435137	2020-04-09	Other regions	Asia	United_Arab_Emirates		A	S
hCoV-19/Guangdong/SYSU-IHV/2020|EPI_ISL_444969|2020-04-16	EPI_ISL_444969	2020-03-26	Other regions	Asia	China	Guangdong	B.1	G
hCoV-19/Vietnam/HCMC-35016/2020|EPI_ISL_450741|2020-03-20	EPI_ISL_450741	2020-03-25	Other regions	Asia	Vietnam	Ho Chi Minh City	A.2	S
hCoV-19/Changzhou/JS27/2020|EPI_ISL_455680|2020-01-26	EPI_ISL_455680	2020-03-24	Other regions	Asia	China	Jiangsu	B	O
hCoV-19/Zhejiang/CN1/2020|EPI_ISL_455683|2020-01-22	EPI_ISL_455683	2020-03-24	Other regions	Asia	China	Zhejiang	A	S
hCoV-19/Zhejiang/OS1/2020|EPI_ISL_455688|2020-03-24	EPI_ISL_455688	2020-03-24	Other regions	Asia	China	Zhejiang	B	V
hCoV-19/Zhejiang/OS4/2020|EPI_ISL_455693|2020-03-24	EPI_ISL_455693	2020-02-11	Other regions	Asia	China	Zhejiang	B.1.1	GR
hCoV-19/Malaysia/MKAK-CL-2020-5096/2020|EPI_ISL_416885|2020-01-30	EPI_ISL_416885	2020-02-17	Other regions	Asia	Malaysia	Selangor	A	S
hCoV-19/India/NCDC-3279/2020|EPI_ISL_436434|2020-04-05	EPI_ISL_436434	2020-04-08	Other regions	Asia	India	Delhi	A.3	O
hCoV-19/Saudi_Arabia/KAUST-Makkah236/2020|EPI_ISL_437731|2020-04-16	EPI_ISL_437731	2020-04-20	Other regions	Asia	Saudi_Arabia	Makkah	B.1.36	O
hCoV-19/Saudi_Arabia/KAUST-Jeddah61/2020|EPI_ISL_437754|2020-04-01	EPI_ISL_437754	2020-04-01	Other regions	Asia	Saudi_Arabia	Jeddah	B.1	G
hCoV-19/Sichuan/SC-YB-085/2020|EPI_ISL_451398|2020-01-31	EPI_ISL_451398	2020-03-20	Other regions	Asia	China	Sichuan	B	L
hCoV-19/Bangladesh/CHRF_0004/2020|EPI_ISL_468072|2020-04-17	EPI_ISL_468072	2020-04-20	Other regions	Asia	Bangladesh	Dhaka	B.1.1	O
hCoV-19/NanChang/JX216/2020|EPI_ISL_417420|2020-03-23	EPI_ISL_417420	2020-03-23	Other regions	Asia	China	NanChang	B.1.3	O
hCoV-19/Pakistan/Gilgit1/2020|EPI_ISL_417444|2020-03-04	EPI_ISL_417444	2020-03-04	Other regions	Asia	Pakistan	Gilgit	B	O
hCoV-19/Hong_Kong/HKPU64-1202/2020|EPI_ISL_419232|2020-02-19	EPI_ISL_419232	2020-02-19	Other regions	Asia	Hong_Kong		B.7	V
hCoV-19/Hong_Kong/HKPU65-1202/2020|EPI_ISL_419241|2020-02-19	EPI_ISL_419241	2020-02-19	Other regions	Asia	Hong_Kong		B	V
hCoV-19/Malaysia/IMR_WC1177/2020|EPI_ISL_430439|2020-03-05	EPI_ISL_430439	2020-03-05	Other regions	Asia	Malaysia		B	L
hCoV-19/Fujian/IM3520016T/2020|EPI_ISL_431783|2020-03-19	EPI_ISL_431783	2020-03-19	Other regions	Asia	China	Fujian	B.6	O
hCoV-19/Fujian/3520022Y/2020|EPI_ISL_431785|2020-01-23	EPI_ISL_431785	2020-01-23	Other regions	Asia	China	Fujian	A	S
hCoV-19/Sichuan/SC-NC-075/2020|EPI_ISL_451334|2020-01-30	EPI_ISL_451334	2020-01-30	Other regions	Asia	China	Sichuan	B	O
hCoV-19/Sichuan/SC-PHCC1-022/2020|EPI_ISL_451345|2020-01-24	EPI_ISL_451345	2020-01-24	Other regions	Asia	China	Sichuan	B	G
hCoV-19/Sichuan/SC-PHCC1-025/2020|EPI_ISL_451346|2020-02-04	EPI_ISL_451346	2020-02-04	Other regions	Asia	China	Sichuan	A	S
hCoV-19/Georgia/Tb-477/2020|EPI_ISL_415642|2020-03-10	EPI_ISL_415642	2020-03-10	Other regions	Asia	Georgia	Tbilisi	B.1	G
hCoV-19/Georgia/Tb-82/2020|EPI_ISL_415644|2020-02-28	EPI_ISL_415644	2020-02-28	Other regions	Asia	Georgia	Tbilisi	B.4	O
hCoV-19/Indonesia/JKT-EIJK2444/2020|EPI_ISL_435283|2020-03-30	EPI_ISL_435283	2020-03-30	Other regions	Asia	Indonesia	Jakarta	B	O
hCoV-19/Taiwan/TSGH-28/2020|EPI_ISL_447254|2020-03-16	EPI_ISL_447254	2020-03-16	Other regions	Asia	Taiwan	Taipei	B	G
hCoV-19/Israel/990300681/2020|EPI_ISL_447267|2020-03-30	EPI_ISL_447267	2020-03-30	Other regions	Asia	Israel	South Coast District	B	V
hCoV-19/Israel/n14268/2020|EPI_ISL_483708|2020-03-17	EPI_ISL_483708	2020-03-17	Other regions	Asia	Israel	Kfar Saba	A.2	S
hCoV-19/Malaysia/IMR_WC12897/2020|EPI_ISL_490015|2020-04-10	EPI_ISL_490015	2020-04-10	Other regions	Asia	Malaysia	Selangor	B.1	G
hCoV-19/Algeria/G0638_2264/2020|EPI_ISL_418241|2020-03-02	EPI_ISL_418241	2020-03-02	Other regions	Africa	Algeria	Boufarik	B.1	GH
hCoV-19/SouthAfrica/KRISP-02/2020|EPI_ISL_421572|2020-03-23	EPI_ISL_421572	2020-03-23	Other regions	Africa	SouthAfrica	KZN	B.2	V
hCoV-19/SouthAfrica/KRISP-06/2020|EPI_ISL_421573|2020-03-31	EPI_ISL_421573	2020-03-31	Other regions	Africa	SouthAfrica	KZN	B	O
hCoV-19/Ghana/2986_S10/2020|EPI_ISL_422401|2020-03-31	EPI_ISL_422401	2020-03-31	Other regions	Africa	Ghana	Greater Accra	B.1	GH
hCoV-19/Ghana/3176_S11/2020|EPI_ISL_422402|2020-03-30	EPI_ISL_422402	2020-03-30	Other regions	Africa	Ghana	Greater Accra	A	S
hCoV-19/Ghana/1565_S13/2020|EPI_ISL_422404|2020-03-24	EPI_ISL_422404	2020-03-24	Other regions	Africa	Ghana	Greater Accra	B.1.1	GR
hCoV-19/Ghana/1659_S14/2020|EPI_ISL_422405|2020-03-25	EPI_ISL_422405	2020-03-25	Other regions	Africa	Ghana	Greater Accra	B.1	G
hCoV-19/DRC/998/2020|EPI_ISL_429254|2020-04-03	EPI_ISL_429254	2020-04-03	Other regions	Africa	Democratic Republic of the Congo	Kinshasa	B.1	G
hCoV-19/SouthAfrica/R02827/2020|EPI_ISL_430297|2020-03-06	EPI_ISL_430297	2020-03-06	Other regions	Africa	SouthAfrica	GP	B	L
hCoV-19/DRC/1376/2020|EPI_ISL_431012|2020-04-07	EPI_ISL_431012	2020-04-07	Other regions	Africa	Democratic Republic of the Congo	Kinshasa	B.1.1.1	GR
hCoV-19/SouthAfrica/R07552/2020|EPI_ISL_450299|2020-03-31	EPI_ISL_450299	2020-03-31	Other regions	Africa	SouthAfrica	GP	B.1	G
hCoV-19/Uganda/UG001/2020|EPI_ISL_451183|2020-03-25	EPI_ISL_451183	2020-03-25	Other regions	Africa	Uganda		A	S
hCoV-19/Uganda/UG003/2020|EPI_ISL_451185|2020-03-27	EPI_ISL_451185	2020-03-27	Other regions	Africa	Uganda		B.1.1	O
hCoV-19/Uganda/UG004/2020|EPI_ISL_451186|2020-03-27	EPI_ISL_451186	2020-03-27	Other regions	Africa	Uganda		B.1.1.1	GR
hCoV-19/Uganda/UG005/2020|EPI_ISL_451187|2020-03-27	EPI_ISL_451187	2020-03-27	Other regions	Africa	Uganda		B	G
hCoV-19/Uganda/UG011/2020|EPI_ISL_451193|2020-03-30	EPI_ISL_451193	2020-03-30	Other regions	Africa	Uganda		B.4	O
hCoV-19/Uganda/UG013/2020|EPI_ISL_451195|2020-03-22	EPI_ISL_451195	2020-03-22	Other regions	Africa	Uganda		B	O
hCoV-19/Uganda/UG015/2020|EPI_ISL_451197|2020-04-27	EPI_ISL_451197	2020-04-27	Other regions	Africa	Uganda		B.1	G
hCoV-19/Nigeria/OG007-CV22/2020|EPI_ISL_455412|2020-03-29	EPI_ISL_455412	2020-03-29	Other regions	Africa	Nigeria	Ogun State	B.2.1	V
hCoV-19/Nigeria/OS029-CV4/2020|EPI_ISL_455414|2020-03-29	EPI_ISL_455414	2020-03-29	Other regions	Africa	Nigeria	Osun State	A	S
hCoV-19/Nigeria/OS060-CV9/2020|EPI_ISL_455419|2020-03-29	EPI_ISL_455419	2020-03-29	Other regions	Africa	Nigeria	Osun State	B.1	GH
hCoV-19/SouthAfrica/KRISP-107/2020|EPI_ISL_455637|2020-05-04	EPI_ISL_455637	2020-05-04	Other regions	Africa	SouthAfrica	KZN	B.1.1	GR
hCoV-19/Kenya/NIC_196/2020|EPI_ISL_457834|2020-03-21	EPI_ISL_457834	2020-03-21	Other regions	Africa	Kenya		B.1.1	GR
hCoV-19/Kenya/NIC_228/2020|EPI_ISL_457835|2020-03-22	EPI_ISL_457835	2020-03-22	Other regions	Africa	Kenya		B.1	G
hCoV-19/Kenya/NIC_266/2020|EPI_ISL_457838|2020-03-24	EPI_ISL_457838	2020-03-24	Other regions	Africa	Kenya		B.6	O
hCoV-19/Kenya/P209/2020|EPI_ISL_457871|2020-04-04	EPI_ISL_457871	2020-04-04	Other regions	Africa	Kenya		A	S
hCoV-19/Kenya/P225/2020|EPI_ISL_457873|2020-04-04	EPI_ISL_457873	2020-04-04	Other regions	Africa	Kenya		B.4	O
hCoV-19/Kenya/S299/2020|EPI_ISL_457934|2020-03-29	EPI_ISL_457934	2020-03-29	Other regions	Africa	Kenya		B.1.1.1	GR
hCoV-19/Tunisia/COV1339/2020|EPI_ISL_463003|2020-03-30	EPI_ISL_463003	2020-03-30	Other regions	Africa	Tunisia		B.1	GH
hCoV-19/Tunisia/COV1663/2020|EPI_ISL_463004|2020-04-01	EPI_ISL_463004	2020-04-01	Other regions	Africa	Tunisia		B.1	G
hCoV-19/SouthAfrica/Tygerberg_02/2020|EPI_ISL_464113|2020-03-27	EPI_ISL_464113	2020-03-27	Other regions	Africa	SouthAfrica	Western Cape Province	B.1.5	G
hCoV-19/SouthAfrica/Tygerberg_06/2020|EPI_ISL_464117|2020-03-20	EPI_ISL_464117	2020-03-20	Other regions	Africa	SouthAfrica	Western Cape Province	B.2.1	V
hCoV-19/SouthAfrica/Tygerberg_29/2020|EPI_ISL_464140|2020-03-26	EPI_ISL_464140	2020-03-26	Other regions	Africa	SouthAfrica	Western Cape Province	B.1.1	O
hCoV-19/SouthAfrica/Tygerberg_30/2020|EPI_ISL_464141|2020-03-29	EPI_ISL_464141	2020-03-29	Other regions	Africa	SouthAfrica	Western Cape Province	B.1.1.1	GR
hCoV-19/SouthAfrica/Tygerberg_31/2020|EPI_ISL_464142|2020-03-29	EPI_ISL_464142	2020-03-29	Other regions	Africa	SouthAfrica	Western Cape Province	B.2.2	O
hCoV-19/Morocco/moh100/2020|EPI_ISL_476024|2020-05-05	EPI_ISL_476024	2020-05-05	Other regions	Africa	Morocco		B.1.1	GR
hCoV-19/Morocco/refstage1/2020|EPI_ISL_476559|2020-02-27	EPI_ISL_476559	2020-02-27	Other regions	Africa	Morocco		B.1	G
hCoV-19/Nigeria/EK084-CV50/2020|EPI_ISL_487105|2020-04-23	EPI_ISL_487105	2020-04-23	Other regions	Africa	Nigeria	Ekiti State	B.1.1	GR
hCoV-19/Mali/M002593/2020|EPI_ISL_487446|2020-04-06	EPI_ISL_487446	2020-04-06	Other regions	Africa	Mali	Mopti	A	S
hCoV-19/Mali/M002667/2020|EPI_ISL_487453|2020-04-10	EPI_ISL_487453	2020-04-10	Other regions	Africa	Mali	Bamako	B.1	GH
hCoV-19/Mali/M002700/2020|EPI_ISL_487458|2020-04-12	EPI_ISL_487458	2020-04-12	Other regions	Africa	Mali	Bamako	B.1	O
hCoV-19/Mali/M002703/2020|EPI_ISL_487459|2020-04-12	EPI_ISL_487459	2020-04-12	Other regions	Africa	Mali	Bamako	B.1	G
hCoV-19/DRC/KN-0059/2020|EPI_ISL_417439|2020-03-17	EPI_ISL_417439	2020-03-17	Other regions	Africa	Democratic Republic of the Congo	Kinshasa	B.2.1	O
hCoV-19/DRC/158/2020|EPI_ISL_417950|2020-03-20	EPI_ISL_417950	2020-03-20	Other regions	Africa	Democratic Republic of the Congo	Kinshasa	B.2.1	V
hCoV-19/Senegal/003/2020|EPI_ISL_418206|2020-02-28	EPI_ISL_418206	2020-02-28	Other regions	Africa	Senegal	Dakar	B.1	GH
hCoV-19/Senegal/094/2020|EPI_ISL_418213|2020-03-12	EPI_ISL_418213	2020-03-12	Other regions	Africa	Senegal	Touba	B.1	G
hCoV-19/Senegal/136/2020|EPI_ISL_418216|2020-03-13	EPI_ISL_418216	2020-03-13	Other regions	Africa	Senegal	Dakar	A.2	S
hCoV-19/DRC/299/2020|EPI_ISL_420840|2020-03-20	EPI_ISL_420840	2020-03-20	Other regions	Africa	Democratic Republic of the Congo	Sud Kivu	B.4	O
hCoV-19/DRC/300/2020|EPI_ISL_420841|2020-03-22	EPI_ISL_420841	2020-03-22	Other regions	Africa	Democratic Republic of the Congo	Sud Kivu	A	S
hCoV-19/DRC/397/2020|EPI_ISL_420845|2020-03-26	EPI_ISL_420845	2020-03-26	Other regions	Africa	Democratic Republic of the Congo	Kinshasa	B.1.6	G
hCoV-19/Gambia/GC19-015/2020|EPI_ISL_428855|2020-03-17	EPI_ISL_428855	2020-03-17	Other regions	Africa	Gambia	West Coast Region	B.1.1.8	GR
hCoV-19/Gambia/GC19-026/2020|EPI_ISL_428856|2020-03-21	EPI_ISL_428856	2020-03-21	Other regions	Africa	Gambia	West Coast Region	B.6	O
hCoV-19/Gambia/GC19-029/2020|EPI_ISL_428857|2020-04-20	EPI_ISL_428857	2020-04-20	Other regions	Africa	Gambia	West Coast Region	B.1	GH
hCoV-19/Egypt/NRC-01/2020|EPI_ISL_430820|2020-03-18	EPI_ISL_430820	2020-03-18	Other regions	Africa	Egypt		B.1	GH
hCoV-19/SouthAfrica/R05204/2020|EPI_ISL_450297|2020-03-19	EPI_ISL_450297	2020-03-19	Other regions	Africa	SouthAfrica	MP	B.9	L
hCoV-19/Kenya/P572/2020|EPI_ISL_457915|2020-04-13	EPI_ISL_457915	2020-04-13	Other regions	Africa	Kenya		B.1	O
hCoV-19/Kenya/P573/2020|EPI_ISL_457916|2020-04-13	EPI_ISL_457916	2020-04-13	Other regions	Africa	Kenya		B.4	L
hCoV-19/Tunisia/MHT_2/2020|EPI_ISL_458286|2020-03-24	EPI_ISL_458286	2020-03-24	Other regions	Africa	Tunisia	Ben Arous	A	S
hCoV-19/Tunisia/COV0880/2020|EPI_ISL_463002|2020-03-28	EPI_ISL_463002	2020-03-28	Other regions	Africa	Tunisia		B.4	O
hCoV-19/Egypt/CUNCI-HGC004/2020|EPI_ISL_468048|2020-05-02	EPI_ISL_468048	2020-05-02	Other regions	Africa	Egypt		B.1	G
hCoV-19/Morocco/RMPS-01/2020|EPI_ISL_469017|2020-04-13	EPI_ISL_469017	2020-04-13	Other regions	Africa	Morocco		B.1	GH
hCoV-19/Gambia/0214/2020|EPI_ISL_471158|2020-03-29	EPI_ISL_471158	2020-03-29	Other regions	Africa	Gambia	Kombo	B.1.1	G
hCoV-19/Gambia/0268/2020|EPI_ISL_471159|2020-03-21	EPI_ISL_471159	2020-03-21	Other regions	Africa	Gambia	Kombo	B.1.1	GR
hCoV-19/Benin/197/2020|EPI_ISL_476822|2020-03-15	EPI_ISL_476822	2020-03-15	Other regions	Africa	Benin	Oueme	B.1	G
hCoV-19/Benin/260/2020|EPI_ISL_476823|2020-03-17	EPI_ISL_476823	2020-03-17	Other regions	Africa	Benin	Cotonou	B.1	GH
hCoV-19/Benin/1092/2020|EPI_ISL_476827|2020-03-27	EPI_ISL_476827	2020-03-27	Other regions	Africa	Benin	Cotonou	B.1	O
hCoV-19/Benin/843/2020|EPI_ISL_476829|2020-03-19	EPI_ISL_476829	2020-03-19	Other regions	Africa	Benin	Cotonou	A	O
hCoV-19/Benin/1950/2020|EPI_ISL_476830|2020-04-15	EPI_ISL_476830	2020-04-15	Other regions	Africa	Benin	Cotonou	A	S
hCoV-19/Senegal/6751/2020|EPI_ISL_486859|2020-04-21	EPI_ISL_486859	2020-04-21	Other regions	Africa	Senegal	Dakar	B.1.1	GR
hCoV-19/DRC/241/2020|EPI_ISL_420033|2020-03-22	EPI_ISL_420033	2020-03-22	Other regions	Africa	Democratic Republic of the Congo	Kinshasa	B.1.1	GR
hCoV-19/Senegal/306/2020|EPI_ISL_420069|2020-03-17	EPI_ISL_420069	2020-03-17	Other regions	Africa	Senegal	Dakar	B.3	L
hCoV-19/Senegal/618/2020|EPI_ISL_420077|2020-03-20	EPI_ISL_420077	2020-03-20	Other regions	Africa	Senegal	Dakar	A	S
hCoV-19/Ghana/2333_S5/2020|EPI_ISL_422394|2020-03-27	EPI_ISL_422394	2020-03-27	Other regions	Africa	Ghana	Greater Accra	B.1.3	GH
hCoV-19/SouthAfrica/R09085/2020|EPI_ISL_470878|2020-04-28	EPI_ISL_470878	2020-04-28	Other regions	Africa	SouthAfrica	NW	B.6	O
hCoV-19/Senegal/1351/2020|EPI_ISL_480556|2020-03-28	EPI_ISL_480556	2020-03-28	Other regions	Africa	Senegal	St Louis (RTL)	B.6	O
hCoV-19/Chile/Talca-2/2020|EPI_ISL_414578|2020-03-04	EPI_ISL_414578	2020-03-04	South America	South America	Chile	Maule	A.5	S
hCoV-19/Chile/Santiago-2/2020|EPI_ISL_414580|2020-03-05	EPI_ISL_414580	2020-03-05	South America	South America	Chile	Region Metropolitana de Santiago	B.1.1.119	GR
hCoV-19/Chile/Santiago_op2d1/2020|EPI_ISL_415658|2020-03-06	EPI_ISL_415658	2020-03-06	South America	South America	Chile	Region Metropolitana de Santiago	A.2	S
hCoV-19/Chile/Santiago_op3d1/2020|EPI_ISL_415660|2020-03-07	EPI_ISL_415660	2020-03-07	South America	South America	Chile	Region Metropolitana de Santiago	A.2	S
hCoV-19/Chile/Santiago_op4d1/2020|EPI_ISL_415661|2020-03-08	EPI_ISL_415661	2020-03-08	South America	South America	Chile	Region Metropolitana de Santiago	A.2	S
hCoV-19/Chile/Santiago_3/2020|EPI_ISL_445245|2020-03-06	EPI_ISL_445245	2020-03-06	South America	South America	Chile	Region Metropolitana de Santiago	A.2	S
hCoV-19/Chile/Puerto_Montt_1/2020|EPI_ISL_445246|2020-03-05	EPI_ISL_445246	2020-03-05	South America	South America	Chile	Los Lagos	B.1	G
hCoV-19/Chile/Santiago_4/2020|EPI_ISL_445247|2020-03-08	EPI_ISL_445247	2020-03-08	South America	South America	Chile	Region Metropolitana de Santiago	A.2	S
hCoV-19/Chile/Santiago_5/2020|EPI_ISL_445248|2020-03-09	EPI_ISL_445248	2020-03-09	South America	South America	Chile	Region Metropolitana de Santiago	B.1	G
hCoV-19/Chile/Santiago_8/2020|EPI_ISL_445251|2020-03-10	EPI_ISL_445251	2020-03-10	South America	South America	Chile	Region Metropolitana de Santiago	B.1.1.282	GR
hCoV-19/Chile/Santiago_10/2020|EPI_ISL_445253|2020-03-10	EPI_ISL_445253	2020-03-10	South America	South America	Chile	Region Metropolitana de Santiago	B.1	GH
hCoV-19/Chile/Santiago_11/2020|EPI_ISL_445254|2020-03-11	EPI_ISL_445254	2020-03-11	South America	South America	Chile	Region Metropolitana de Santiago	B.1.74	G
hCoV-19/Chile/Santiago_12/2020|EPI_ISL_445255|2020-03-10	EPI_ISL_445255	2020-03-10	South America	South America	Chile	Region Metropolitana de Santiago	B.1.1.10	GR
hCoV-19/Chile/Santiago_13/2020|EPI_ISL_445256|2020-03-10	EPI_ISL_445256	2020-03-10	South America	South America	Chile	Region Metropolitana de Santiago	B.1.1.282	GR
hCoV-19/Chile/Santiago_14/2020|EPI_ISL_445257|2020-03-10	EPI_ISL_445257	2020-03-10	South America	South America	Chile	Region Metropolitana de Santiago	A.5	S
hCoV-19/Chile/Santiago_15/2020|EPI_ISL_445258|2020-03-11	EPI_ISL_445258	2020-03-11	South America	South America	Chile	Region Metropolitana de Santiago	A.2	S
hCoV-19/Chile/Santiago_16/2020|EPI_ISL_445259|2020-03-10	EPI_ISL_445259	2020-03-10	South America	South America	Chile	Region Metropolitana de Santiago	A.2	S
hCoV-19/Chile/Santiago_17/2020|EPI_ISL_445260|2020-03-11	EPI_ISL_445260	2020-03-11	South America	South America	Chile	Region Metropolitana de Santiago	A.2	S
hCoV-19/Chile/Santiago_18/2020|EPI_ISL_445261|2020-03-11	EPI_ISL_445261	2020-03-11	South America	South America	Chile	Region Metropolitana de Santiago	B.1	G
hCoV-19/Chile/Santiago_19/2020|EPI_ISL_445262|2020-03-11	EPI_ISL_445262	2020-03-11	South America	South America	Chile	Region Metropolitana de Santiago	B.1	G
hCoV-19/Chile/Santiago_20/2020|EPI_ISL_445263|2020-03-11	EPI_ISL_445263	2020-03-11	South America	South America	Chile	Region Metropolitana de Santiago	B.1	G
hCoV-19/Chile/Antofagasta_1/2020|EPI_ISL_445266|2020-03-12	EPI_ISL_445266	2020-03-12	South America	South America	Chile	Antofagasta	A.5	S
hCoV-19/Chile/Antofagasta_2/2020|EPI_ISL_445267|2020-03-12	EPI_ISL_445267	2020-03-12	South America	South America	Chile	Antofagasta	A.5	S
hCoV-19/Chile/Punta_Arenas_2/2020|EPI_ISL_445269|2020-03-15	EPI_ISL_445269	2020-03-15	South America	South America	Chile	Magallanes	B.1	G
hCoV-19/Chile/Temuco_1/2020|EPI_ISL_445270|2020-03-14	EPI_ISL_445270	2020-03-14	South America	South America	Chile	La Araucania	B.1.1.300	GR
hCoV-19/Chile/Valparaiso_1/2020|EPI_ISL_445272|2020-03-15	EPI_ISL_445272	2020-03-15	South America	South America	Chile	Valparaiso	B.1	G
hCoV-19/Chile/Rancagua_1/2020|EPI_ISL_445273|2020-03-16	EPI_ISL_445273	2020-03-16	South America	South America	Chile	O'Higgins	B.1	G
hCoV-19/Chile/Rancagua_2/2020|EPI_ISL_445274|2020-03-15	EPI_ISL_445274	2020-03-15	South America	South America	Chile	O'Higgins	B	L
hCoV-19/Chile/Rancagua_4/2020|EPI_ISL_445276|2020-03-15	EPI_ISL_445276	2020-03-15	South America	South America	Chile	O'Higgins	B.1.1.300	GR
hCoV-19/Chile/Rancagua_6/2020|EPI_ISL_445278|2020-03-16	EPI_ISL_445278	2020-03-16	South America	South America	Chile	O'Higgins	B.1	G
hCoV-19/Chile/Concepcion_1/2020|EPI_ISL_445281|2020-03-17	EPI_ISL_445281	2020-03-17	South America	South America	Chile	Biobio	B.1.1.300	GR
hCoV-19/Chile/Punta_Arenas_4/2020|EPI_ISL_445282|2020-03-19	EPI_ISL_445282	2020-03-19	South America	South America	Chile	Magallanes	B.1	G
hCoV-19/Chile/Punta_Arenas_5/2020|EPI_ISL_445283|2020-03-19	EPI_ISL_445283	2020-03-19	South America	South America	Chile	Magallanes	B.1	GH
hCoV-19/Chile/Valparaiso_2/2020|EPI_ISL_445285|2020-03-14	EPI_ISL_445285	2020-03-14	South America	South America	Chile	Valparaiso	B.1	GH
hCoV-19/Chile/Valparaiso_3/2020|EPI_ISL_445286|2020-03-19	EPI_ISL_445286	2020-03-19	South America	South America	Chile	Valparaiso	B.1	GH
hCoV-19/Chile/Punta_Arenas_7/2020|EPI_ISL_445288|2020-03-20	EPI_ISL_445288	2020-03-20	South America	South America	Chile	Magallanes	B.1	GH
hCoV-19/Chile/Punta_Arenas_11/2020|EPI_ISL_445292|2020-03-22	EPI_ISL_445292	2020-03-22	South America	South America	Chile	Magallanes	B.1	GH
hCoV-19/Chile/Punta_Arenas_12/2020|EPI_ISL_445293|2020-03-20	EPI_ISL_445293	2020-03-20	South America	South America	Chile	Magallanes	B.1.98	G
hCoV-19/Chile/Punta_Arenas_13/2020|EPI_ISL_445294|2020-03-21	EPI_ISL_445294	2020-03-21	South America	South America	Chile	Magallanes	B.1	GH
hCoV-19/Chile/Punta_Arenas_14/2020|EPI_ISL_445295|2020-03-21	EPI_ISL_445295	2020-03-21	South America	South America	Chile	Magallanes	B.1	G
hCoV-19/Chile/Coyhaique_1/2020|EPI_ISL_445296|2020-03-21	EPI_ISL_445296	2020-03-21	South America	South America	Chile	Aisen	B.1.98	G
hCoV-19/Chile/Rancagua_7/2020|EPI_ISL_445297|2020-03-21	EPI_ISL_445297	2020-03-21	South America	South America	Chile	O'Higgins	B.1.110	GH
hCoV-19/Chile/Rancagua_8/2020|EPI_ISL_445298|2020-03-23	EPI_ISL_445298	2020-03-23	South America	South America	Chile	O'Higgins	B.1.1.300	GR
hCoV-19/Chile/Punta_Arenas_15/2020|EPI_ISL_445299|2020-03-22	EPI_ISL_445299	2020-03-22	South America	South America	Chile	Magallanes	B.1	GH
hCoV-19/Chile/Rancagua_9/2020|EPI_ISL_445300|2020-03-23	EPI_ISL_445300	2020-03-23	South America	South America	Chile	O'Higgins	B.1.1.119	GR
hCoV-19/Chile/Punta_Arenas_16/2020|EPI_ISL_445301|2020-03-20	EPI_ISL_445301	2020-03-20	South America	South America	Chile	Magallanes	B.1.110	GH
hCoV-19/Chile/Santiago_23/2020|EPI_ISL_445302|2020-03-21	EPI_ISL_445302	2020-03-21	South America	South America	Chile	Region Metropolitana de Santiago	B.1.1.119	GR
hCoV-19/Chile/Santiago_24/2020|EPI_ISL_445303|2020-03-14	EPI_ISL_445303	2020-03-14	South America	South America	Chile	Region Metropolitana de Santiago	B	V
hCoV-19/Chile/Santiago_25/2020|EPI_ISL_445304|2020-03-15	EPI_ISL_445304	2020-03-15	South America	South America	Chile	Region Metropolitana de Santiago	B.1.110	GH
hCoV-19/Chile/Santiago_27/2020|EPI_ISL_445306|2020-03-16	EPI_ISL_445306	2020-03-16	South America	South America	Chile	Region Metropolitana de Santiago	A.5	S
hCoV-19/Chile/Santiago_28/2020|EPI_ISL_445307|2020-03-16	EPI_ISL_445307	2020-03-16	South America	South America	Chile	Region Metropolitana de Santiago	B.1	G
hCoV-19/Chile/Santiago_29/2020|EPI_ISL_445308|2020-03-16	EPI_ISL_445308	2020-03-16	South America	South America	Chile	Region Metropolitana de Santiago	B.1	G
hCoV-19/Chile/Santiago_34/2020|EPI_ISL_445313|2020-03-17	EPI_ISL_445313	2020-03-17	South America	South America	Chile	Region Metropolitana de Santiago	B.1	G
hCoV-19/Chile/Santiago_35/2020|EPI_ISL_445314|2020-03-17	EPI_ISL_445314	2020-03-17	South America	South America	Chile	Region Metropolitana de Santiago	B.1	G
hCoV-19/Chile/Santiago_37/2020|EPI_ISL_445316|2020-03-17	EPI_ISL_445316	2020-03-17	South America	South America	Chile	Region Metropolitana de Santiago	B.1.110	GH
hCoV-19/Chile/Santiago_39/2020|EPI_ISL_445318|2020-03-19	EPI_ISL_445318	2020-03-19	South America	South America	Chile	Region Metropolitana de Santiago	B	V
hCoV-19/Chile/Santiago_42/2020|EPI_ISL_445321|2020-03-17	EPI_ISL_445321	2020-03-17	South America	South America	Chile	Region Metropolitana de Santiago	B.1.1.119	GR
hCoV-19/Chile/Santiago_43/2020|EPI_ISL_445322|2020-03-16	EPI_ISL_445322	2020-03-16	South America	South America	Chile	Region Metropolitana de Santiago	A.1	S
hCoV-19/Chile/Santiago_46/2020|EPI_ISL_445325|2020-03-21	EPI_ISL_445325	2020-03-21	South America	South America	Chile	Region Metropolitana de Santiago	B.1.111	GH
hCoV-19/Chile/Santiago_47/2020|EPI_ISL_445326|2020-03-21	EPI_ISL_445326	2020-03-21	South America	South America	Chile	Region Metropolitana de Santiago	B.1	G
hCoV-19/Chile/Santiago_48/2020|EPI_ISL_445327|2020-03-21	EPI_ISL_445327	2020-03-21	South America	South America	Chile	Region Metropolitana de Santiago	B.1.74	G
hCoV-19/Chile/Santiago_50/2020|EPI_ISL_445329|2020-03-23	EPI_ISL_445329	2020-03-23	South America	South America	Chile	Region Metropolitana de Santiago	B	L
hCoV-19/Chile/Santiago_51/2020|EPI_ISL_445330|2020-03-23	EPI_ISL_445330	2020-03-23	South America	South America	Chile	Region Metropolitana de Santiago	B.1	G
hCoV-19/Chile/Chillan_3/2020|EPI_ISL_445332|2020-03-11	EPI_ISL_445332	2020-03-11	South America	South America	Chile	Biobio	B.1	G
hCoV-19/Chile/Concepcion_2/2020|EPI_ISL_445333|2020-03-12	EPI_ISL_445333	2020-03-12	South America	South America	Chile	Biobio	B.1	G
hCoV-19/Chile/Puerto_Montt_2/2020|EPI_ISL_445334|2020-03-29	EPI_ISL_445334	2020-03-29	South America	South America	Chile	Los Lagos	B.1.98	G
hCoV-19/Chile/Puerto_Montt_3/2020|EPI_ISL_445335|2020-03-29	EPI_ISL_445335	2020-03-29	South America	South America	Chile	Los Lagos	B.1.110	GH
hCoV-19/Chile/Valparaiso_5/2020|EPI_ISL_445337|2020-03-30	EPI_ISL_445337	2020-03-30	South America	South America	Chile	Valparaiso	B.1	GH
hCoV-19/Chile/Temuco_3/2020|EPI_ISL_445338|2020-03-25	EPI_ISL_445338	2020-03-25	South America	South America	Chile	La Araucania	B.1.110	GH
hCoV-19/Chile/Temuco_4/2020|EPI_ISL_445339|2020-03-25	EPI_ISL_445339	2020-03-25	South America	South America	Chile	La Araucania	B.1.110	GH
hCoV-19/Chile/Temuco_5/2020|EPI_ISL_445340|2020-03-25	EPI_ISL_445340	2020-03-25	South America	South America	Chile	La Araucania	B.1.110	GH
hCoV-19/Chile/Temuco_7/2020|EPI_ISL_445342|2020-03-25	EPI_ISL_445342	2020-03-25	South America	South America	Chile	La Araucania	B.1.110	GH
hCoV-19/Chile/Temuco_10/2020|EPI_ISL_445344|2020-03-26	EPI_ISL_445344	2020-03-26	South America	South America	Chile	La Araucania	B.1.110	GH
hCoV-19/Chile/Temuco_13/2020|EPI_ISL_445347|2020-03-25	EPI_ISL_445347	2020-03-25	South America	South America	Chile	La Araucania	B.1.110	GH
hCoV-19/Chile/Temuco_14/2020|EPI_ISL_445348|2020-03-25	EPI_ISL_445348	2020-03-25	South America	South America	Chile	La Araucania	B.1	GH
hCoV-19/Chile/Santiago_52/2020|EPI_ISL_445349|2020-04-01	EPI_ISL_445349	2020-04-01	South America	South America	Chile	Region Metropolitana de Santiago	N.4	GR
hCoV-19/Chile/Santiago_55/2020|EPI_ISL_445351|2020-04-02	EPI_ISL_445351	2020-04-02	South America	South America	Chile	Region Metropolitana de Santiago	B.40	V
hCoV-19/Chile/Santiago_57/2020|EPI_ISL_445353|2020-04-02	EPI_ISL_445353	2020-04-02	South America	South America	Chile	Region Metropolitana de Santiago	B.1.1.119	GR
hCoV-19/Chile/Santiago_58/2020|EPI_ISL_445354|2020-04-02	EPI_ISL_445354	2020-04-02	South America	South America	Chile	Region Metropolitana de Santiago	B.1.110	GH
hCoV-19/Chile/Santiago_59/2020|EPI_ISL_445355|2020-03-22	EPI_ISL_445355	2020-03-22	South America	South America	Chile	Region Metropolitana de Santiago	B.1	G
hCoV-19/Chile/Santiago_61/2020|EPI_ISL_445357|2020-03-12	EPI_ISL_445357	2020-03-12	South America	South America	Chile	Region Metropolitana de Santiago	B.1.110	GH
hCoV-19/Chile/Santiago_62/2020|EPI_ISL_445358|2020-03-13	EPI_ISL_445358	2020-03-13	South America	South America	Chile	Region Metropolitana de Santiago	A.5	S
hCoV-19/Chile/Santiago_64/2020|EPI_ISL_445360|2020-03-18	EPI_ISL_445360	2020-03-18	South America	South America	Chile	Region Metropolitana de Santiago	B.1.110	GH
hCoV-19/Chile/Santiago_65/2020|EPI_ISL_445361|2020-03-18	EPI_ISL_445361	2020-03-18	South America	South America	Chile	Region Metropolitana de Santiago	B.1.1.119	GR
hCoV-19/Chile/Santiago_67/2020|EPI_ISL_445363|2020-03-20	EPI_ISL_445363	2020-03-20	South America	South America	Chile	Region Metropolitana de Santiago	B.1.110	GH
hCoV-19/Chile/Santiago_71/2020|EPI_ISL_445367|2020-03-21	EPI_ISL_445367	2020-03-21	South America	South America	Chile	Region Metropolitana de Santiago	B.1.1.33	GR
hCoV-19/Chile/Santiago_72/2020|EPI_ISL_445368|2020-03-22	EPI_ISL_445368	2020-03-22	South America	South America	Chile	Region Metropolitana de Santiago	B.1.110	GH
hCoV-19/Chile/Santiago_73/2020|EPI_ISL_445369|2020-04-06	EPI_ISL_445369	2020-04-06	South America	South America	Chile	Region Metropolitana de Santiago	B.1.1.33	GR
hCoV-19/Chile/Santiago_75/2020|EPI_ISL_445371|2020-03-28	EPI_ISL_445371	2020-03-28	South America	South America	Chile	Region Metropolitana de Santiago	B.1	G
hCoV-19/Chile/Santiago_76/2020|EPI_ISL_445373|2020-04-03	EPI_ISL_445373	2020-04-03	South America	South America	Chile	Region Metropolitana de Santiago	B.1.1.33	GR
hCoV-19/Chile/Santiago_77/2020|EPI_ISL_445374|2020-04-04	EPI_ISL_445374	2020-04-04	South America	South America	Chile	Region Metropolitana de Santiago	B.1.1.1	GR
hCoV-19/Chile/Santiago_78/2020|EPI_ISL_445375|2020-04-04	EPI_ISL_445375	2020-04-04	South America	South America	Chile	Region Metropolitana de Santiago	B.1.1.1	GR
hCoV-19/Chile/Santiago_79/2020|EPI_ISL_445376|2020-04-04	EPI_ISL_445376	2020-04-04	South America	South America	Chile	Region Metropolitana de Santiago	B.1	G
hCoV-19/Chile/Santiago_80/2020|EPI_ISL_445377|2020-04-05	EPI_ISL_445377	2020-04-05	South America	South America	Chile	Region Metropolitana de Santiago	B.1.1.119	GR
hCoV-19/Chile/Chillan_4/2020|EPI_ISL_445378|2020-04-04	EPI_ISL_445378	2020-04-04	South America	South America	Chile	Biobio	B.1.1.300	GR
hCoV-19/Chile/Santiago_81/2020|EPI_ISL_445379|2020-04-06	EPI_ISL_445379	2020-04-06	South America	South America	Chile	Region Metropolitana de Santiago	B.1.110	GH
hCoV-19/Chile/Santiago_53/2020|EPI_ISL_449800|2020-04-01	EPI_ISL_449800	2020-04-01	South America	South America	Chile	Region Metropolitana de Santiago	B.1	G
hCoV-19/Brazil/AP-IEC-162741/2020|EPI_ISL_458138|2020-04-03	EPI_ISL_458138	2020-04-03	Brazil	South America	Brazil	Amapa	B.1.1.33	GR
hCoV-19/Brazil/AC-IEC-162535/2020|EPI_ISL_458139|2020-03-18	EPI_ISL_458139	2020-03-18	Brazil	South America	Brazil	Acre	B.1.1.33	GR
hCoV-19/Brazil/PA-IEC-164239/2020|EPI_ISL_458141|2020-04-26	EPI_ISL_458141	2020-04-26	Brazil	South America	Brazil	Para	B.1.1.28	GR
hCoV-19/Brazil/AP-IEC-162966/2020|EPI_ISL_458142|2020-04-05	EPI_ISL_458142	2020-04-05	Brazil	South America	Brazil	Amapa	B.1.1.33	GR
hCoV-19/Brazil/AP-IEC-164346/2020|EPI_ISL_458145|2020-04-20	EPI_ISL_458145	2020-04-20	Brazil	South America	Brazil	Amapa	B.1.1.33	GR
hCoV-19/Brazil/PA-IEC-164218/2020|EPI_ISL_458147|2020-04-24	EPI_ISL_458147	2020-04-24	Brazil	South America	Brazil	Para	B.1.1.28	GR
hCoV-19/Brazil/PA-IEC-164684/2020|EPI_ISL_458148|2020-04-27	EPI_ISL_458148	2020-04-27	Brazil	South America	Brazil	Para	B.1.1.33	GR
hCoV-19/Brazil/MA-IEC-163069/2020|EPI_ISL_458149|2020-04-06	EPI_ISL_458149	2020-04-06	Brazil	South America	Brazil	Maranhao	B.1.1.33	GR
hCoV-19/Chile/EstacionCentral-26347/2020|EPI_ISL_459856|2020-03-18	EPI_ISL_459856	2020-03-18	South America	South America	Chile	Region Metropolitana de Santiago	B.1	GH
hCoV-19/Chile/LaFlorida-26639/2020|EPI_ISL_459858|2020-03-17	EPI_ISL_459858	2020-03-17	South America	South America	Chile	Region Metropolitana de Santiago	A.2	S
hCoV-19/Chile/PuenteAlto-29192/2020|EPI_ISL_459860|2020-03-21	EPI_ISL_459860	2020-03-21	South America	South America	Chile	Region Metropolitana de Santiago	B.1.111	GH
hCoV-19/Chile/Santiago-25669/2020|EPI_ISL_459862|2020-03-17	EPI_ISL_459862	2020-03-17	South America	South America	Chile	Region Metropolitana de Santiago	B.1	G
hCoV-19/Chile/VinaDelMar-28875/2020|EPI_ISL_459864|2020-03-19	EPI_ISL_459864	2020-03-19	South America	South America	Chile	Valparaiso	B.1.1.119	GR
hCoV-19/Chile/Santiago-05230/2020|EPI_ISL_468747|2020-04-30	EPI_ISL_468747	2020-04-30	South America	South America	Chile	Region Metropolitana de Santiago	B.1	G
hCoV-19/Chile/Santiago-05207/2020|EPI_ISL_468748|2020-04-30	EPI_ISL_468748	2020-04-30	South America	South America	Chile	Region Metropolitana de Santiago	B.1.1.182	GR
hCoV-19/Chile/Santiago-04917/2020|EPI_ISL_468749|2020-04-29	EPI_ISL_468749	2020-04-29	South America	South America	Chile	Region Metropolitana de Santiago	B.1	G
hCoV-19/Chile/Santiago-05426/2020|EPI_ISL_468750|2020-04-30	EPI_ISL_468750	2020-04-30	South America	South America	Chile	Region Metropolitana de Santiago	B.1.1.119	GR
hCoV-19/Chile/Santiago-05015/2020|EPI_ISL_468751|2020-04-29	EPI_ISL_468751	2020-04-29	South America	South America	Chile	Region Metropolitana de Santiago	B.1	GH
hCoV-19/Chile/Santiago-23741/2020|EPI_ISL_468752|2020-03-14	EPI_ISL_468752	2020-03-14	South America	South America	Chile	Region Metropolitana de Santiago	B.1.1.33	GR
hCoV-19/Chile/Copiapo-00006/2020|EPI_ISL_468754|2020-04-29	EPI_ISL_468754	2020-04-29	South America	South America	Chile	Atacama	B.1.1.119	GR
hCoV-19/Chile/Copiapo-00014/2020|EPI_ISL_468756|2020-04-30	EPI_ISL_468756	2020-04-30	South America	South America	Chile	Atacama	B.1.1.119	GR
hCoV-19/Chile/Copiapo-00015/2020|EPI_ISL_468757|2020-04-30	EPI_ISL_468757	2020-04-30	South America	South America	Chile	Atacama	B.1.1.119	GR
hCoV-19/Chile/Copiapo-00063/2020|EPI_ISL_468758|2020-05-01	EPI_ISL_468758	2020-05-01	South America	South America	Chile	Atacama	B.1.1.119	GR
hCoV-19/Chile/Chillan-25338/2020|EPI_ISL_468760|2020-03-15	EPI_ISL_468760	2020-03-15	South America	South America	Chile	Biobio	B.1.1.300	GR
hCoV-19/Brazil/PA-IEC-164747/2020|EPI_ISL_524783|2020-04-28	EPI_ISL_524783	2020-04-28	Brazil	South America	Brazil	Para	B.1.1.28	GR
hCoV-19/Brazil/AP-IEC-165513/2020|EPI_ISL_524784|2020-04-29	EPI_ISL_524784	2020-04-29	Brazil	South America	Brazil	Amapa	B.1.1.33	GR
hCoV-19/Brazil/PA-IEC-165313/2020|EPI_ISL_524785|2020-05-05	EPI_ISL_524785	2020-05-05	Brazil	South America	Brazil	Para	B.1.1.28	GR
hCoV-19/Brazil/PA-IEC-165302/2020|EPI_ISL_524786|2020-05-01	EPI_ISL_524786	2020-05-01	Brazil	South America	Brazil	Para	B.1.1.28	GR
hCoV-19/Brazil/MA-IEC-164827/2020|EPI_ISL_524788|2020-04-24	EPI_ISL_524788	2020-04-24	Brazil	South America	Brazil	Maranhao	B.1.1.33	GR
hCoV-19/Brazil/MA-IEC-166716/2020|EPI_ISL_524789|2020-05-05	EPI_ISL_524789	2020-05-05	Brazil	South America	Brazil	Maranhao	B.1.1.33	GR
hCoV-19/Brazil/MA-IEC-165398/2020|EPI_ISL_524790|2020-04-28	EPI_ISL_524790	2020-04-28	Brazil	South America	Brazil	Maranhao	B.1.1.33	GR
hCoV-19/Brazil/MA-IEC-162466/2020|EPI_ISL_524791|2020-04-29	EPI_ISL_524791	2020-04-29	Brazil	South America	Brazil	Maranhao	B.1.1.33	GR
hCoV-19/Brazil/AP-IEC-162620/2020|EPI_ISL_524792|2020-04-03	EPI_ISL_524792	2020-04-03	Brazil	South America	Brazil	Amapa	B.1.1.33	GR
hCoV-19/Brazil/AP-IEC-165669/2020|EPI_ISL_524793|2020-04-29	EPI_ISL_524793	2020-04-29	Brazil	South America	Brazil	Amapa	B.1.1.33	GR
hCoV-19/Brazil/MA-IEC-165425/2020|EPI_ISL_524794|2020-04-25	EPI_ISL_524794	2020-04-25	Brazil	South America	Brazil	Maranhao	B.1.1.33	GR
hCoV-19/Brazil/PB-IEC-161853/2020|EPI_ISL_524801|2020-03-19	EPI_ISL_524801	2020-03-19	Brazil	South America	Brazil	Paraiba	B.1	G
hCoV-19/Chile/Santiago-ADF564K_9/2020|EPI_ISL_591519|2020-04-11	EPI_ISL_591519	2020-04-11	South America	South America	Chile	Region Metropolitana de Santiago	B.1	GH
hCoV-19/Chile/Santiago-ADF564K_42/2020|EPI_ISL_591520|2020-04-17	EPI_ISL_591520	2020-04-17	South America	South America	Chile	Region Metropolitana de Santiago	B.1	GH
hCoV-19/Argentina/Heritas_HG006/2020|EPI_ISL_476561|2020-05-07	EPI_ISL_476561	2020-05-07	South America	South America	Argentina	Ciudad Autonoma de Buenos Aires	N.3	GR
hCoV-19/Argentina/Heritas_HG007/2020|EPI_ISL_476565|2020-05-09	EPI_ISL_476565	2020-05-09	South America	South America	Argentina	Ciudad Autonoma de Buenos Aires	N.3	GR
hCoV-19/Argentina/Heritas_HG009/2020|EPI_ISL_476568|2020-05-14	EPI_ISL_476568	2020-05-14	South America	South America	Argentina	Ciudad Autonoma de Buenos Aires	B.1	GH
hCoV-19/Argentina/Heritas_HG014/2020|EPI_ISL_476563|2020-05-16	EPI_ISL_476563	2020-05-16	South America	South America	Argentina	Buenos Aires	B.1.499	GH
hCoV-19/Argentina/Heritas_HG015/2020|EPI_ISL_476567|2020-05-18	EPI_ISL_476567	2020-05-18	South America	South America	Argentina	Ciudad Autonoma de Buenos Aires	B.1.499	GH
hCoV-19/Argentina/Heritas_HG019/2020|EPI_ISL_476573|2020-05-22	EPI_ISL_476573	2020-05-22	South America	South America	Argentina	Tucuman	B.1	GH
hCoV-19/Argentina/Heritas-HG023/2020|EPI_ISL_615121|2020-05-26	EPI_ISL_615121	2020-05-26	South America	South America	Argentina	Ciudad Autonoma de Buenos Aires	N.3	GR
hCoV-19/Australia/NSW552/2020|EPI_ISL_455091|2020-05-13	EPI_ISL_455091	2020-05-13	Other regions	Oceania	Australia	New South Wales	B.1	G
hCoV-19/Australia/TAS259/2020|EPI_ISL_522686|2020-05-06	EPI_ISL_522686	2020-05-06	Other regions	Oceania	Australia	Tasmania	A.2.2	S
hCoV-19/Australia/VIC1583/2020|EPI_ISL_456502|2020-05-06	EPI_ISL_456502	2020-05-06	Other regions	Oceania	Australia	Victoria	B.6	O
[truncated: 7,713 more rows]
