# Supplementary material for: Deciphering the introduction and transmission of SARS-CoV-2 in the Colombian Amazon Basin
Source: PLoS Negl Trop Dis. 2021 Apr 15;15(4):e0009327. doi: 10.1371/journal.pntd.0009327 (PMC8078805; doi:10.1371/journal.pntd.0009327)
Supplement: S2 Table — (XLSX) [file pntd.0009327.s004.xlsx]

## Sheet: Hoja1
Genome name	Accession ID	Collection date	Region	Location	Country	Municipality	Linage	Clade
hCoV-19/Brazil/MG-CV2/2020|EPI_ISL_429665|2020-03-08	EPI_ISL_429665	2020-03-08	Brazil	South America	Brazil	Minas Gerais	B.1	GH
hCoV-19/Brazil/MG-CV8/2020|EPI_ISL_429671|2020-03-13	EPI_ISL_429671	2020-03-13	Brazil	South America	Brazil	Minas Gerais	N.4	O
hCoV-19/Brazil/MG-CV17/2020|EPI_ISL_429677|2020-03-11	EPI_ISL_429677	2020-03-11	Brazil	South America	Brazil	Minas Gerais	B.1.1.269	GR
hCoV-19/Brazil/AM-0201/2020|EPI_ISL_470568|2020-04-01	EPI_ISL_470568	2020-04-01	Brazil	South America	Brazil	Amazonas	B.1.195	G
hCoV-19/Brazil/AM-0202/2020|EPI_ISL_470569|2020-04-01	EPI_ISL_470569	2020-04-01	Brazil	South America	Brazil	Amazonas	B.1.195	G
hCoV-19/Brazil/AM-0204/2020|EPI_ISL_470571|2020-04-02	EPI_ISL_470571	2020-04-02	Brazil	South America	Brazil	Amazonas	B.1.195	G
hCoV-19/Brazil/GO-0208/2020|EPI_ISL_470575|2020-03-18	EPI_ISL_470575	2020-03-18	Brazil	South America	Brazil	GoiÃ¡s	B.1.22	GH
hCoV-19/Brazil/MG-0211/2020|EPI_ISL_470578|2020-03-14	EPI_ISL_470578	2020-03-14	Brazil	South America	Brazil	Minas Gerais	B.1.1.119	GR
hCoV-19/Brazil/MG-0215/2020|EPI_ISL_470581|2020-03-19	EPI_ISL_470581	2020-03-19	Brazil	South America	Brazil	Minas Gerais	B.1.314	GH
hCoV-19/Brazil/MT-0224/2020|EPI_ISL_470598|2020-03-18	EPI_ISL_470598	2020-03-18	Brazil	South America	Brazil	Mato Grosso	B.4	O
hCoV-19/Brazil/RN-L19-CD401/2020|EPI_ISL_476326|2020-04-01	EPI_ISL_476326	2020-04-01	Brazil	South America	Brazil	Rio Grande do Norte	B.1.195	G
hCoV-19/Brazil/RN-L20-CD429/2020|EPI_ISL_476357|2020-04-03	EPI_ISL_476357	2020-04-03	Brazil	South America	Brazil	Rio Grande do Norte	B.1.195	G
hCoV-19/Brazil/RJ-L4-CD10/2020|EPI_ISL_476404|2020-03-10	EPI_ISL_476404	2020-03-10	Brazil	South America	Brazil	Rio de Janeiro	B.39	O
hCoV-19/Brazil/SP-L4-CD14/2020|EPI_ISL_476406|2020-03-05	EPI_ISL_476406	2020-03-05	Brazil	South America	Brazil	SÃ£o Paulo	B	O
hCoV-19/Brazil/SP-L5-CAMPI98/2020|EPI_ISL_476424|2020-04-25	EPI_ISL_476424	2020-04-25	Brazil	South America	Brazil	SÃ£o Paulo	B.1.1.244	GR
hCoV-19/Brazil/SP-L9-CD38/2020|EPI_ISL_476488|2020-03-16	EPI_ISL_476488	2020-03-16	Brazil	South America	Brazil	SÃ£o Paulo	B.1.1.28	GR
hCoV-19/Uruguay/UY-162/2020|EPI_ISL_480332|2020-04-07	EPI_ISL_480332	2020-04-07	South America	South America	Uruguay	Montevideo	B.1.195	G
hCoV-19/Uruguay/UY-182/2020|EPI_ISL_480333|2020-04-07	EPI_ISL_480333	2020-04-07	South America	South America	Uruguay	Montevideo	B.1.195	G
hCoV-19/Uruguay/UY-242/2020|EPI_ISL_480334|2020-04-07	EPI_ISL_480334	2020-04-07	South America	South America	Uruguay	Montevideo	B.1.195	G
hCoV-19/Uruguay/UY-272/2020|EPI_ISL_480335|2020-04-07	EPI_ISL_480335	2020-04-07	South America	South America	Uruguay	Montevideo	B.1.195	G
hCoV-19/Uruguay/UY-59/2020|EPI_ISL_480336|2020-04-25	EPI_ISL_480336	2020-04-25	South America	South America	Uruguay	Montevideo	B.1.195	G
hCoV-19/Uruguay/UY-60/2020|EPI_ISL_480337|2020-04-25	EPI_ISL_480337	2020-04-25	South America	South America	Uruguay	Montevideo	B.1.195	G
hCoV-19/Uruguay/UY-70/2020|EPI_ISL_480342|2020-04-25	EPI_ISL_480342	2020-04-25	South America	South America	Uruguay	Montevideo	B.1.195	G
hCoV-19/Uruguay/UY-75/2020|EPI_ISL_480343|2020-04-25	EPI_ISL_480343	2020-04-25	South America	South America	Uruguay	Montevideo	B.1.195	G
hCoV-19/Uruguay/UY-82/2020|EPI_ISL_480344|2020-04-07	EPI_ISL_480344	2020-04-07	South America	South America	Uruguay	Montevideo	B.1.195	G
hCoV-19/Ecuador/USFQ-039/2020|EPI_ISL_481245|2020-04-17	EPI_ISL_481245	2020-04-17	South America	South America	Ecuador	Los Rios	B.1.67	G
hCoV-19/Peru/LIM-INS-032/2020|EPI_ISL_491436|2020-04-23	EPI_ISL_491436	2020-04-23	South America	South America	Peru	Lima	C.13	GR
hCoV-19/Peru/LAM-INS-038/2020|EPI_ISL_491461|2020-04-01	EPI_ISL_491461	2020-04-01	South America	South America	Peru	Lambayeque	C.14	GR
hCoV-19/Peru/LIM-INS-013/2020|EPI_ISL_491463|2020-03-10	EPI_ISL_491463	2020-03-10	South America	South America	Peru	Lima	B.1.205	G
hCoV-19/Brazil/PE-IAM08/2020|EPI_ISL_500460|2020-04-07	EPI_ISL_500460	2020-04-07	Brazil	South America	Brazil	Pernambuco	B.1.1.117	GR
hCoV-19/Brazil/PE-IAM311/2020|EPI_ISL_500480|2020-04-13	EPI_ISL_500480	2020-04-13	Brazil	South America	Brazil	Pernambuco	B.1.1.255	GR
hCoV-19/Brazil/SP-132/2020|EPI_ISL_523956|2020-03-31	EPI_ISL_523956	2020-03-31	Brazil	South America	Brazil	SÃ£o Paulo	B.1.1.314	GR
hCoV-19/Peru/LIM-INS-120/2020|EPI_ISL_536518|2020-05-05	EPI_ISL_536518	2020-05-05	South America	South America	Peru	Lima	B.1.1.110	GR
hCoV-19/Peru/LIM-INS-142/2020|EPI_ISL_536537|2020-03-16	EPI_ISL_536537	2020-03-16	South America	South America	Peru	Lima	A.1	S
hCoV-19/Peru/LIM-INS-147/2020|EPI_ISL_536542|2020-03-14	EPI_ISL_536542	2020-03-14	South America	South America	Peru	Lima	B.1.1.4	GR
hCoV-19/Peru/LIM-INS-148/2020|EPI_ISL_536543|2020-03-17	EPI_ISL_536543	2020-03-17	South America	South America	Peru	Lima	B.1.8	G
hCoV-19/Argentina/PAIS-A0001/2020|EPI_ISL_430793|2020-03-01	EPI_ISL_430793	2020-03-01	South America	South America	Argentina	Ciudad Autonoma de Buenos Aires	B.1.1.33	GR
hCoV-19/Uruguay/UY-NYUMC858/2020|EPI_ISL_457954|2020-03-23	EPI_ISL_457954	2020-03-23	South America	South America	Uruguay	Montevideo	B.1.195	G
hCoV-19/Brazil/SP-L14-CD232/2020|EPI_ISL_476238|2020-03-26	EPI_ISL_476238	2020-03-26	Brazil	South America	Brazil	SÃ£o Paulo	B.1.1.70	GR
hCoV-19/Uruguay/UY-NYUMC931/2020|EPI_ISL_480429|2020-04-10	EPI_ISL_480429	2020-04-10	South America	South America	Uruguay	Montevideo	B.1.195	G
hCoV-19/Uruguay/UY-NYUMC940/2020|EPI_ISL_480438|2020-03-18	EPI_ISL_480438	2020-03-18	South America	South America	Uruguay	Montevideo	B.1.195	G
hCoV-19/Brazil/SP-632/2020|EPI_ISL_515546|2020-03-19	EPI_ISL_515546	2020-03-19	Brazil	South America	Brazil	SÃ£o Paulo	B.1.1.143	GR
hCoV-19/Peru/CAJ-INS-061/2020|EPI_ISL_517770|2020-03-13	EPI_ISL_517770	2020-03-13	South America	South America	Peru	Cajamarca	B.1.1.1	GR
hCoV-19/Brazil/PR-5617/2020|EPI_ISL_541340|2020-03-17	EPI_ISL_541340	2020-03-17	Brazil	South America	Brazil	ParanÃ¡	B.1.195	G
hCoV-19/Aruba/AW-RIVM-10101/2020|EPI_ISL_547445|2020-03-13	EPI_ISL_547445	2020-03-13	South America	South America	Aruba		B.40	V
hCoV-19/Curacao/CW-RIVM-10092/2020|EPI_ISL_547450|2020-03-10	EPI_ISL_547450	2020-03-10	South America	South America	Curacao		B.27	L
hCoV-19/Curacao/CW-RIVM-10100/2020|EPI_ISL_547453|2020-03-12	EPI_ISL_547453	2020-03-12	South America	South America	Curacao		B.11	L
hCoV-19/Brazil/AM-02/2020|EPI_ISL_417034|2020-03-16	EPI_ISL_417034	2020-03-16	Brazil	South America	Brazil	Amazonas	A.2	S
hCoV-19/Argentina/PAIS-A0023/2020|EPI_ISL_430814|2020-04-17	EPI_ISL_430814	2020-04-17	South America	South America	Argentina	Ciudad Autonoma de Buenos Aires	N.3	GR
hCoV-19/Uruguay/UY-NYUMC871/2020|EPI_ISL_457967|2020-04-09	EPI_ISL_457967	2020-04-09	South America	South America	Uruguay	Montevideo	B.1.195	G
hCoV-19/Uruguay/UY-NYUMC872/2020|EPI_ISL_457968|2020-04-11	EPI_ISL_457968	2020-04-11	South America	South America	Uruguay	Montevideo	B.1.195	G
hCoV-19/Uruguay/UY-NYUMC875/2020|EPI_ISL_457971|2020-04-19	EPI_ISL_457971	2020-04-19	South America	South America	Uruguay	Montevideo	B.1.195	G
hCoV-19/Uruguay/UY-NYUMC876/2020|EPI_ISL_457972|2020-04-21	EPI_ISL_457972	2020-04-21	South America	South America	Uruguay	Montevideo	B.1.195	G
hCoV-19/Brazil/MG-L10-CD156/2020|EPI_ISL_476179|2020-03-16	EPI_ISL_476179	2020-03-16	Brazil	South America	Brazil	Minas Gerais	B.1.1.71	GR
hCoV-19/Brazil/CE-L10-CD167/2020|EPI_ISL_476182|2020-03-16	EPI_ISL_476182	2020-03-16	Brazil	South America	Brazil	Ceara	B.1.212	G
hCoV-19/Brazil/MG-L11-CD187/2020|EPI_ISL_476197|2020-03-16	EPI_ISL_476197	2020-03-16	Brazil	South America	Brazil	Minas Gerais	B.1.1.1	GR
hCoV-19/Brazil/SP-L12-CD26/2020|EPI_ISL_476220|2020-03-09	EPI_ISL_476220	2020-03-09	Brazil	South America	Brazil	SÃ£o Paulo	B.23	O
hCoV-19/Brazil/SP-L12-CD28/2020|EPI_ISL_476221|2020-03-09	EPI_ISL_476221	2020-03-09	Brazil	South America	Brazil	SÃ£o Paulo	B.1.1.33	GR
hCoV-19/Brazil/SP-L13-CD23/2020|EPI_ISL_476231|2020-03-09	EPI_ISL_476231	2020-03-09	Brazil	South America	Brazil	SÃ£o Paulo	B.40	O
hCoV-19/Brazil/SP-L14-CD250/2020|EPI_ISL_476250|2020-03-27	EPI_ISL_476250	2020-03-27	Brazil	South America	Brazil	SÃ£o Paulo	B.1.1.94	GR
hCoV-19/Brazil/SP-L14-CD260/2020|EPI_ISL_476256|2020-03-27	EPI_ISL_476256	2020-03-27	Brazil	South America	Brazil	SÃ£o Paulo	B.1.195	G
hCoV-19/Brazil/PE-IAM395/2020|EPI_ISL_572338|2020-04-20	EPI_ISL_572338	2020-04-20	Brazil	South America	Brazil	Pernambuco	B.1.1.298	GR
hCoV-19/Brazil/PE-IAM711/2020|EPI_ISL_572351|2020-04-26	EPI_ISL_572351	2020-04-26	Brazil	South America	Brazil	Pernambuco	B.1.1.195	GR
hCoV-19/Brazil/PE-IAM965/2020|EPI_ISL_572367|2020-05-02	EPI_ISL_572367	2020-05-02	Brazil	South America	Brazil	Pernambuco	B.1.1.46	GR
hCoV-19/Jamaica/JM-CDC-6729/2020|EPI_ISL_450798|2020-03-16	EPI_ISL_450798	2020-03-16	Other regions	North America	Jamaica		B.1.3	GH
hCoV-19/Mexico/EdoMex-InDRE_03/2020|EPI_ISL_424667|2020-03-04	EPI_ISL_424667	2020-03-04	Other regions	North America	Mexico	Estado de Mexico	A.5	S
hCoV-19/Mexico/Puebla-InDRE_05/2020|EPI_ISL_424672|2020-03-11	EPI_ISL_424672	2020-03-11	Other regions	North America	Mexico	Puebla	B.1.5.4	G
hCoV-19/USA/AK-PHL070/2020|EPI_ISL_437515|2020-03-28	EPI_ISL_437515	2020-03-28	Other regions	North America	USA	Alaska	B.1.38	GH
hCoV-19/USA/CA-CZB-1000/2020|EPI_ISL_436641|2020-03-31	EPI_ISL_436641	2020-03-31	Other regions	North America	USA	California	B.14	L
hCoV-19/USA/CO-CDC-5610/2020|EPI_ISL_452127|2020-03-07	EPI_ISL_452127	2020-03-07	Other regions	North America	USA	Colorado	A.1	O
hCoV-19/USA/CT-UW260/2020|EPI_ISL_418045|2020-03-14	EPI_ISL_418045	2020-03-14	Other regions	North America	USA	Connecticut	A.3	S
hCoV-19/USA/CT-Yale-199/2020|EPI_ISL_463138|2020-03-30	EPI_ISL_463138	2020-03-30	Other regions	North America	USA	Connecticut	B.1.26	GH
hCoV-19/USA/FL-BPHL-04/2020|EPI_ISL_436508|2020-04-03	EPI_ISL_436508	2020-04-03	Other regions	North America	USA	Florida	A.4	S
hCoV-19/USA/HI_4970/2020|EPI_ISL_426420|2020-03-05	EPI_ISL_426420	2020-03-05	Other regions	North America	USA	Hawaii	B.1.5	G
hCoV-19/USA/MD-HP00039/2020|EPI_ISL_457754|2020-03-16	EPI_ISL_457754	2020-03-16	Other regions	North America	USA	Maryland	B.1.37	GH
hCoV-19/USA/WA-S303/2020|EPI_ISL_434063|2020-04-03	EPI_ISL_434063	2020-04-03	Other regions	North America	USA	Washington	B.1.41	GH
hCoV-19/USA/WA-S364/2020|EPI_ISL_434124|2020-03-26	EPI_ISL_434124	2020-03-26	Other regions	North America	USA	Washington	B.1.43	GH
hCoV-19/USA/WI-UW-100/2020|EPI_ISL_425157|2020-04-03	EPI_ISL_425157	2020-04-03	Other regions	North America	USA	Wisconsin	B.1.19	G
hCoV-19/USA/WI-UW-278/2020|EPI_ISL_436572|2020-04-03	EPI_ISL_436572	2020-04-03	Other regions	North America	USA	Wisconsin	B.13	L
hCoV-19/Argentina/PAIS-A0006/2020|EPI_ISL_430798|2020-03-28	EPI_ISL_430798	2020-03-28	South America	South America	Argentina	Buenos Aires	B.1.3	GH
hCoV-19/Ecuador/USFQ-045/2020|EPI_ISL_471268|2020-04-17	EPI_ISL_471268	2020-04-17	South America	South America	Ecuador	Los Rios	B.1.1.9	GR
hCoV-19/Ecuador/USFQ-133/2020|EPI_ISL_491941|2020-05-02	EPI_ISL_491941	2020-05-02	South America	South America	Ecuador	Galapagos	B.1.5.5	G
hCoV-19/Chile/Santiago_26/2020|EPI_ISL_445305|2020-03-16	EPI_ISL_445305	2020-03-16	South America	South America	Chile	Santiago	B.1.5.4	G
hCoV-19/Chile/Santiago_60/2020|EPI_ISL_445356|2020-03-21	EPI_ISL_445356	2020-03-21	South America	South America	Chile	Santiago	B.2.5	V
hCoV-19/Ecuador/HEE-01/2020|EPI_ISL_417482|2020-03-09	EPI_ISL_417482	2020-03-09	South America	South America	Ecuador	Quito	B	L
hCoV-19/Argentina/C121/2020|EPI_ISL_420600|2020-03-07	EPI_ISL_420600	2020-03-07	South America	South America	Argentina		B.1.1	GR
hCoV-19/Uruguay/UY-10/2020|EPI_ISL_429257|2020-03-19	EPI_ISL_429257	2020-03-19	South America	South America	Uruguay	Montevideo	B.2.4	V
hCoV-19/Chile/Talca-1/2020|EPI_ISL_414577|2020-03-02	EPI_ISL_414577	2020-03-02	South America	South America	Chile	Talca	A.5	S
hCoV-19/Chile/Santiago-1/2020|EPI_ISL_414579|2020-03-03	EPI_ISL_414579	2020-03-03	South America	South America	Chile	Santiago	A.2	S
hCoV-19/Chile/Talca-25343/2020|EPI_ISL_459863|2020-03-12	EPI_ISL_459863	2020-03-12	South America	South America	Chile	Talca	A	S
hCoV-19/Australia/VIC38/2020|EPI_ISL_419756|2020-03-11	EPI_ISL_419756	2020-03-11	Other regions	Oceania	Australia	Australia	B.1.6	G
hCoV-19/Australia/VIC475/2020|EPI_ISL_426907|2020-03-28	EPI_ISL_426907	2020-03-28	Other regions	Oceania	Australia	Australia	B.1.23	G
hCoV-19/Australia/SAP277/2020|EPI_ISL_483084|2020-03-23	EPI_ISL_483084	2020-03-23	Other regions	Oceania	Australia	Australia	B.1.31	GH
hCoV-19/Australia/VIC537/2020|EPI_ISL_426803|2020-03-24	EPI_ISL_426803	2020-03-24	Other regions	Oceania	Australia	Australia	B.1.33	G
hCoV-19/Australia/VIC633/2020|EPI_ISL_426875|2020-03-27	EPI_ISL_426875	2020-03-27	Other regions	Oceania	Australia	Australia	B.1.29	GH
hCoV-19/Australia/VIC662/2020|EPI_ISL_426958|2020-03-27	EPI_ISL_426958	2020-03-27	Other regions	Oceania	Australia	Australia	A.1.3	S
hCoV-19/Austria/CeMM0002/2020|EPI_ISL_419655|2020-02-26	EPI_ISL_419655	2020-02-26	Other regions	Europe	Austria	Vienna	B.3	L
hCoV-19/Austria/CeMM0177/2020|EPI_ISL_438020|2020-03-08	EPI_ISL_438020	2020-03-08	Other regions	Europe	Austria	Vienna	B.1.1.6	GR
hCoV-19/Austria/CeMM0272/2020|EPI_ISL_438099|2020-03-24	EPI_ISL_438099	2020-03-24	Other regions	Europe	Austria	Vienna	B.1.1.18	GR
hCoV-19/Austria/CeMM0367/2020|EPI_ISL_475814|2020-03-17	EPI_ISL_475814	2020-03-17	Other regions	Europe	Austria	Mayrhofen	B.1.1.5	GR
hCoV-19/Belgium/BGM-030444/2020|EPI_ISL_420442|2020-03-04	EPI_ISL_420442	2020-03-04	Other regions	Europe	Belgium	Lubbeek	B.1.12	GH
hCoV-19/Denmark/ALAB-HH-123/2020|EPI_ISL_452004|2020-03-11	EPI_ISL_452004	2020-03-11	Other regions	Europe	Denmark		B.1.8	G
hCoV-19/Denmark/ALAB-HH36/2020|EPI_ISL_429292|2020-03-12	EPI_ISL_429292	2020-03-12	Other regions	Europe	Denmark		B.1.39	GH
hCoV-19/England/09c/2020|EPI_ISL_412116|2020-02-09	EPI_ISL_412116	2020-02-09	Other regions	Europe	United Kingdom	England	B.2.1	O
hCoV-19/England/20102000106/2020|EPI_ISL_415144|2020-02-27	EPI_ISL_415144	2020-02-27	Other regions	Europe	United Kingdom	England	B.2.5	V
hCoV-19/England/20102087902/2020|EPI_ISL_417215|2020-02-25	EPI_ISL_417215	2020-02-25	Other regions	Europe	United Kingdom	England	B.2.2	V
hCoV-19/England/201090013/2020|EPI_ISL_464494|2020-03-03	EPI_ISL_464494	2020-03-03	Other regions	Europe	United Kingdom	England	B.1.1.1	GR
hCoV-19/England/201090779/2020|EPI_ISL_464604|2020-03-07	EPI_ISL_464604	2020-03-07	Other regions	Europe	United Kingdom	England	B.1.1.7	GR
hCoV-19/England/20109094506/2020|EPI_ISL_417292|2020-03-08	EPI_ISL_417292	2020-03-08	Other regions	Europe	United Kingdom	England	B.2.6	V
hCoV-19/England/20110136302/2020|EPI_ISL_418668|2020-03-09	EPI_ISL_418668	2020-03-09	Other regions	Europe	United Kingdom	England	B.1.13	GH
hCoV-19/England/201140327/2020|EPI_ISL_464722|2020-03-11	EPI_ISL_464722	2020-03-11	Other regions	Europe	United Kingdom	England	B.1.1.9	GR
hCoV-19/England/20119063104/2020|EPI_ISL_465086|2020-03-13	EPI_ISL_465086	2020-03-13	Other regions	Europe	United Kingdom	England	B.1.1.10	GR
hCoV-19/England/20119066104/2020|EPI_ISL_465092|2020-03-11	EPI_ISL_465092	2020-03-11	Other regions	Europe	United Kingdom	England	B.2.4	V
hCoV-19/England/20140007702/2020|EPI_ISL_421926|2020-03-28	EPI_ISL_421926	2020-03-28	Other regions	Europe	United Kingdom	England	B.1.1.4	GR
hCoV-19/England/20149007604/2020|EPI_ISL_466129|2020-03-31	EPI_ISL_466129	2020-03-31	Other regions	Europe	United Kingdom	England	B.1.30	GH
hCoV-19/England/20149042204/2020|EPI_ISL_466192|2020-04-02	EPI_ISL_466192	2020-04-02	Other regions	Europe	United Kingdom	England	B.1.72	G
hCoV-19/England/201580159/2020|EPI_ISL_466355|2020-04-09	EPI_ISL_466355	2020-04-09	Other regions	Europe	United Kingdom	England	B.1.1.3	GR
hCoV-19/England/BRIS-121A64/2020|EPI_ISL_440269|2020-03-13	EPI_ISL_440269	2020-03-13	Other regions	Europe	United Kingdom	England	B.10	L
hCoV-19/England/CAMB-1AA2C5/2020|EPI_ISL_443414|2020-04-17	EPI_ISL_443414	2020-04-17	Other regions	Europe	United Kingdom	England	B.1.35	G
hCoV-19/England/CAMB-1ABE93/2020|EPI_ISL_444339|2020-04-28	EPI_ISL_444339	2020-04-28	Other regions	Europe	United Kingdom	England	B.1.66	GH
hCoV-19/England/CAMB-71CBB/2020|EPI_ISL_439947|2020-03-30	EPI_ISL_439947	2020-03-30	Other regions	Europe	United Kingdom	England	B.1.1.13	GR
hCoV-19/England/NORW-E6EBB/2020|EPI_ISL_448988|2020-04-21	EPI_ISL_448988	2020-04-21	Other regions	Europe	United Kingdom	England	B.1.5.5	G
hCoV-19/England/NOTT-10E04D/2020|EPI_ISL_425487|2020-03-17	EPI_ISL_425487	2020-03-17	Other regions	Europe	United Kingdom	England	B.1.34	G
hCoV-19/France/GE1583/2020|EPI_ISL_414600|2020-02-26	EPI_ISL_414600	2020-02-26	Other regions	Europe	France	Grand-Est	A.2	S
hCoV-19/Iceland/119/2020|EPI_ISL_417544|2020-03-17	EPI_ISL_417544	2020-03-17	Other regions	Europe	Iceland	Reykjavik	B.2.7	V
hCoV-19/Iceland/136/2020|EPI_ISL_417789|2020-03-12	EPI_ISL_417789	2020-03-12	Other regions	Europe	Iceland	Reykjavik	A.1.1	S
hCoV-19/Iceland/303/2020|EPI_ISL_417632|2020-03-18	EPI_ISL_417632	2020-03-18	Other regions	Europe	Iceland	Reykjavik	B.1.1.17	GR
hCoV-19/Italy/206/2020|EPI_ISL_457699|2020-02-22	EPI_ISL_457699	2020-02-22	Other regions	Europe	Italy	Emilia-Romagna	B.1	G
hCoV-19/Netherlands/Drenthe_2/2020|EPI_ISL_460636|2020-04-04	EPI_ISL_460636	2020-04-04	Other regions	Europe	Netherlands	Drenthe	B.1.5.2	G
hCoV-19/Netherlands/NA_17/2020|EPI_ISL_415473|2020-03-09	EPI_ISL_415473	2020-03-09	Other regions	Europe	Netherlands		B.1.22	G
hCoV-19/Norway/1380/2020|EPI_ISL_417484|2020-02-26	EPI_ISL_417484	2020-02-26	Other regions	Europe	Norway	Oslo	B.4	O
hCoV-19/Scotland/CVR1000/2020|EPI_ISL_433498|2020-03-29	EPI_ISL_433498	2020-03-29	Other regions	Europe	United Kingdom	Scotland	B.1.70	G
hCoV-19/Scotland/CVR102/2020|EPI_ISL_425649|2020-03-13	EPI_ISL_425649	2020-03-13	Other regions	Europe	United Kingdom	Scotland	B.1.69	G
hCoV-19/Scotland/CVR1079/2020|EPI_ISL_438763|2020-03-29	EPI_ISL_438763	2020-03-29	Other regions	Europe	United Kingdom	Scotland	B.16	L
hCoV-19/Scotland/CVR1898/2020|EPI_ISL_477828|2020-04-08	EPI_ISL_477828	2020-04-08	Other regions	Europe	United Kingdom	Scotland	B.1.1.14	GR
hCoV-19/Scotland/EDB058/2020|EPI_ISL_425862|2020-03-18	EPI_ISL_425862	2020-03-18	Other regions	Europe	United Kingdom	Scotland	B.1.71	G
hCoV-19/Scotland/EDB067/2020|EPI_ISL_425866|2020-03-19	EPI_ISL_425866	2020-03-19	Other regions	Europe	United Kingdom	Scotland	B.1.40	GH
hCoV-19/Scotland/EDB1078/2020|EPI_ISL_433386|2020-04-07	EPI_ISL_433386	2020-04-07	Other regions	Europe	United Kingdom	Scotland	B.1.5.6	G
hCoV-19/Sweden/20-50043/2020|EPI_ISL_430860|2020-03-04	EPI_ISL_430860	2020-03-04	Other regions	Europe	Sweden	Varmland	B.1.32	G
hCoV-19/Wales/PHWC-15C0C8/2020|EPI_ISL_472435|2020-03-31	EPI_ISL_472435	2020-03-31	Other regions	Europe	United Kingdom	Wales	B.1.1.2	GR
hCoV-19/Wales/PHWC-15C392/2020|EPI_ISL_472478|2020-03-31	EPI_ISL_472478	2020-03-31	Other regions	Europe	United Kingdom	Wales	B.1.44	GH
hCoV-19/Wales/PHWC-255F7/2020|EPI_ISL_421011|2020-03-24	EPI_ISL_421011	2020-03-24	Other regions	Europe	United Kingdom	Wales	B.1.67	G
hCoV-19/Wales/PHWC-2711F/2020|EPI_ISL_422017|2020-03-29	EPI_ISL_422017	2020-03-29	Other regions	Europe	United Kingdom	Wales	B.15	L
hCoV-19/Hong_Kong/HKPU23_2601/2020|EPI_ISL_417183|2020-01-30	EPI_ISL_417183	2020-01-30	Other regions	Asia	Hong_Kong		B.7	O
hCoV-19/Thailand/Bangkok-0025/2020|EPI_ISL_429164|2020-03-13	EPI_ISL_429164	2020-03-13	Other regions	Asia	Thailand	Bangkok	A.6	S
hCoV-19/Japan/DP0462/2020|EPI_ISL_416602|2020-02-16	EPI_ISL_416602	2020-02-16	Other regions	Asia	Japan		B.5	O
hCoV-19/Shenzhen/SZTH-002/2020|EPI_ISL_406593|2020-01-13	EPI_ISL_406593	2020-01-13	Other regions	Asia	China	Guangdong	A	S
hCoV-19/China/WH-09/2020|EPI_ISL_411957|2020-01-08	EPI_ISL_411957	2020-01-08	Other regions	Asia	China		B	L
hCoV-19/South_Korea/CoV55/2020|EPI_ISL_485398|2020-02-26	EPI_ISL_485398	2020-02-26	Other regions	Asia	South_Korea		B.2	V
hCoV-19/Saudi_Arabia/4637/2020|EPI_ISL_469241|2020-03-15	EPI_ISL_469241	2020-03-15	Other regions	Asia	Saudi_Arabia	Jeddah	B.1.36	GH
hCoV-19/United_Arab_Emirates/L9119/2020|EPI_ISL_469281|2020-03-28	EPI_ISL_469281	2020-03-28	Other regions	Asia	United_Arab_Emirates		B.1	G
hCoV-19/Saudi_Arabia/KAIMRC-Alghoribi/2020|EPI_ISL_416432|2020-03-07	EPI_ISL_416432	2020-03-07	Other regions	Asia	Saudi_Arabia	Riyadh	B.6	O
hCoV-19/Zhejiang/OS4/2020|EPI_ISL_455693|2020-03-24	EPI_ISL_455693	2020-02-11	Other regions	Asia	China	Zhejiang	B.1.1	GR
hCoV-19/Gambia/GC19-015/2020|EPI_ISL_428855|2020-03-17	EPI_ISL_428855	2020-03-17	Other regions	Africa	Gambia	West Coast Region	B.1.1.8	GR
hCoV-19/SouthAfrica/R05204/2020|EPI_ISL_450297|2020-03-19	EPI_ISL_450297	2020-03-19	Other regions	Africa	SouthAfrica	MP	B.9	L
hCoV-19/Chile/Santiago-2/2020|EPI_ISL_414580|2020-03-05	EPI_ISL_414580	2020-03-05	South America	South America	Chile	Region Metropolitana de Santiago	B.1.1.119	GR
hCoV-19/Chile/Puerto_Montt_1/2020|EPI_ISL_445246|2020-03-05	EPI_ISL_445246	2020-03-05	South America	South America	Chile	Los Lagos	B.1	G
hCoV-19/Chile/Santiago_8/2020|EPI_ISL_445251|2020-03-10	EPI_ISL_445251	2020-03-10	South America	South America	Chile	Region Metropolitana de Santiago	B.1.1.282	GR
hCoV-19/Chile/Santiago_11/2020|EPI_ISL_445254|2020-03-11	EPI_ISL_445254	2020-03-11	South America	South America	Chile	Region Metropolitana de Santiago	B.1.74	G
hCoV-19/Chile/Santiago_12/2020|EPI_ISL_445255|2020-03-10	EPI_ISL_445255	2020-03-10	South America	South America	Chile	Region Metropolitana de Santiago	B.1.1.10	GR
hCoV-19/Chile/Temuco_1/2020|EPI_ISL_445270|2020-03-14	EPI_ISL_445270	2020-03-14	South America	South America	Chile	La Araucania	B.1.1.300	GR
hCoV-19/Chile/Punta_Arenas_12/2020|EPI_ISL_445293|2020-03-20	EPI_ISL_445293	2020-03-20	South America	South America	Chile	Magallanes	B.1.98	G
hCoV-19/Chile/Santiago_46/2020|EPI_ISL_445325|2020-03-21	EPI_ISL_445325	2020-03-21	South America	South America	Chile	Region Metropolitana de Santiago	B.1.111	GH
hCoV-19/Chile/Santiago_52/2020|EPI_ISL_445349|2020-04-01	EPI_ISL_445349	2020-04-01	South America	South America	Chile	Region Metropolitana de Santiago	N.4	GR
hCoV-19/Chile/Santiago_61/2020|EPI_ISL_445357|2020-03-12	EPI_ISL_445357	2020-03-12	South America	South America	Chile	Region Metropolitana de Santiago	B.1.110	GH
hCoV-19/Chile/Santiago-05207/2020|EPI_ISL_468748|2020-04-30	EPI_ISL_468748	2020-04-30	South America	South America	Chile	Region Metropolitana de Santiago	B.1.1.182	GR
hCoV-19/Argentina/Heritas_HG014/2020|EPI_ISL_476563|2020-05-16	EPI_ISL_476563	2020-05-16	South America	South America	Argentina	Buenos Aires	B.1.499	GH
hCoV-19/Australia/TAS259/2020|EPI_ISL_522686|2020-05-06	EPI_ISL_522686	2020-05-06	Other regions	Oceania	Australia	Tasmania	A.2.2	S
hCoV-19/Australia/VIC1603/2020|EPI_ISL_456515|2020-05-11	EPI_ISL_456515	2020-05-11	Other regions	Oceania	Australia	Victoria	B.4.5	O
hCoV-19/Australia/VIC1623/2020|EPI_ISL_456530|2020-05-13	EPI_ISL_456530	2020-05-13	Other regions	Oceania	Australia	Victoria	D.2	GR
hCoV-19/Australia/VIC1798/2020|EPI_ISL_480622|2020-05-23	EPI_ISL_480622	2020-05-23	Other regions	Oceania	Australia	Victoria	B.1.210	G
hCoV-19/Austria/CeMM0877/2020|EPI_ISL_583739|2020-05-06	EPI_ISL_583739	2020-05-06	Other regions	Europe	Austria		B.1.1.271	GR
hCoV-19/Bahrain/02/2020|EPI_ISL_486887|2020-06-23	EPI_ISL_486887	2020-06-23	Other regions	Asia	Bahrain		B.1.1.281	GR
hCoV-19/Bahrain/340286642_S20_L001/2020|EPI_ISL_632261|2020-07-05	EPI_ISL_632261	2020-07-05	Other regions	Asia	Bahrain		B.1.281	GH
hCoV-19/Bangladesh/BCSIR-NILMRC-008/2020|EPI_ISL_455459|2020-05-21	EPI_ISL_455459	2020-05-21	Other regions	Asia	Bangladesh	Dhaka	B.1.1.316	GR
hCoV-19/Bangladesh/CHRF-0054/2020|EPI_ISL_625468|2020-06-27	EPI_ISL_625468	2020-06-27	Other regions	Asia	Bangladesh		B.1.159	GH
hCoV-19/Belgium/ULG-10172/2020|EPI_ISL_455960|2020-05-08	EPI_ISL_455960	2020-05-08	Other regions	Europe	Belgium	Li├¿ge	B.1.9.3	GH
hCoV-19/Brazil/PE-IAM992/2020|EPI_ISL_572372|2020-05-06	EPI_ISL_572372	2020-05-06	Brazil	South America	Brazil	Pernambuco	B.1.1.107	GR
hCoV-19/Bulgaria/37/2020|EPI_ISL_480308|2020-05-11	EPI_ISL_480308	2020-05-11	Other regions	Europe	Bulgaria	Pazardzhik	B.1.1.217	GR
hCoV-19/Canada/MB-NML-1176/2020|EPI_ISL_582494|2020-07-03	EPI_ISL_582494	2020-07-03	Other regions	North America	Canada	Manitoba	B.1.36.8	GH
hCoV-19/Canada/ON-UHTC_0095/2020|EPI_ISL_526253|2020-05-10	EPI_ISL_526253	2020-05-10	Other regions	North America	Canada	Ontario	B.1.270	GH
hCoV-19/Chile/RM-MSHS-RSV7306/2020|EPI_ISL_591524|2020-05-26	EPI_ISL_591524	2020-05-26	South America	South America	Chile	Region Metropolitana de Santiago	B.1.1.314	GR
hCoV-19/Denmark/DCGC-1816/2020|EPI_ISL_617939|2020-05-11	EPI_ISL_617939	2020-05-11	Other regions	Europe	Denmark	Hovedstaden	B.1.179	G
hCoV-19/Denmark/DCGC-2467/2020|EPI_ISL_617428|2020-06-01	EPI_ISL_617428	2020-06-01	Other regions	Europe	Denmark	Sjaelland	B.1.118	GH
hCoV-19/DRC/6395/2020|EPI_ISL_513617|2020-05-07	EPI_ISL_513617	2020-05-07	Other regions	Africa	Democratic Republic of the Congo	Kongo Central	B.1.1.275	GR
hCoV-19/Ecuador/52255/2020|EPI_ISL_491952|2020-05-29	EPI_ISL_491952	2020-05-29	South America	South America	Ecuador	Guayas	B.1.1.231	GR
hCoV-19/Ecuador/52438/2020|EPI_ISL_491951|2020-06-01	EPI_ISL_491951	2020-06-01	South America	South America	Ecuador	Guayas	B.1.1.250	GR
hCoV-19/Ecuador/52872/2020|EPI_ISL_491946|2020-05-28	EPI_ISL_491946	2020-05-28	South America	South America	Ecuador	Los Rios	B.1.1.130	GR
hCoV-19/Ecuador/USFQ-096/2020|EPI_ISL_477015|2020-06-17	EPI_ISL_477015	2020-06-17	South America	South America	Ecuador	Quito	B.1.371	GH
hCoV-19/Ecuador/USFQ-119/2020|EPI_ISL_486851|2020-06-30	EPI_ISL_486851	2020-06-30	South America	South America	Ecuador	Imbabura	B.1.1.207	GR
hCoV-19/Egypt/MASRI-027/2020|EPI_ISL_482773|2020-05-08	EPI_ISL_482773	2020-05-08	Other regions	Africa	Egypt		B.1.1.247	GR
hCoV-19/England/20212010104/2020|EPI_ISL_465673|2020-05-18	EPI_ISL_465673	2020-05-18	Other regions	Europe	United Kingdom	England	B.39	V
hCoV-19/England/20226015704/2020|EPI_ISL_528932|2020-05-19	EPI_ISL_528932	2020-05-19	Other regions	Europe	United Kingdom	England	B.31	V
hCoV-19/England/20236092304/2020|EPI_ISL_471511|2020-06-03	EPI_ISL_471511	2020-06-03	Other regions	Europe	United Kingdom	England	B.1.1.161	O
hCoV-19/England/ALDP-52C0FA/2020|EPI_ISL_558935|2020-06-01	EPI_ISL_558935	2020-06-01	Other regions	Europe	United Kingdom	England	B.18	L
hCoV-19/England/BRIS-12BD43/2020|EPI_ISL_469397|2020-05-09	EPI_ISL_469397	2020-05-09	Other regions	Europe	United Kingdom	England	B.52	L
hCoV-19/England/CAMB-1B010B/2020|EPI_ISL_448110|2020-05-07	EPI_ISL_448110	2020-05-07	Other regions	Europe	United Kingdom	England	B.1.1.296	GR
hCoV-19/England/CAMB-1B2093/2020|EPI_ISL_453003|2020-05-18	EPI_ISL_453003	2020-05-18	Other regions	Europe	United Kingdom	England	B.35	V
hCoV-19/England/CAMB-1B24E2/2020|EPI_ISL_456686|2020-05-18	EPI_ISL_456686	2020-05-18	Other regions	Europe	United Kingdom	England	B.1.356	GH
hCoV-19/England/CAMB-1B2D7E/2020|EPI_ISL_456723|2020-05-19	EPI_ISL_456723	2020-05-19	Other regions	Europe	United Kingdom	England	B.1.312	GH
hCoV-19/England/LIVE-A2862/2020|EPI_ISL_499899|2020-05-20	EPI_ISL_499899	2020-05-20	Other regions	Europe	United Kingdom	England	B.1.98	G
hCoV-19/England/LIVE-A2B69/2020|EPI_ISL_499925|2020-05-19	EPI_ISL_499925	2020-05-19	Other regions	Europe	United Kingdom	England	B.40	V
hCoV-19/England/NORW-ECAFD/2020|EPI_ISL_472333|2020-06-01	EPI_ISL_472333	2020-06-01	Other regions	Europe	United Kingdom	England	B.1.225	G
hCoV-19/England/QEUH-548B8E/2020|EPI_ISL_533431|2020-05-14	EPI_ISL_533431	2020-05-14	Other regions	Europe	United Kingdom	England	B.1.229	G
hCoV-19/France/OCC-SC572/2020|EPI_ISL_645209|2020-05-29	EPI_ISL_645209	2020-05-29	Other regions	Europe	France	Occitanie	B.1.1.211	GR
hCoV-19/Gambia/1251/2020|EPI_ISL_471168|2020-05-07	EPI_ISL_471168	2020-05-07	Other regions	Africa	Gambia	Kombo	B.1.1.293	GR
hCoV-19/Gambia/GC19-2197/2020|EPI_ISL_561040|2020-06-26	EPI_ISL_561040	2020-06-26	Other regions	Africa	Gambia	Kombo	B.1.292	GH
hCoV-19/Germany/BW-UT-002/2020|EPI_ISL_485810|2020-05-13	EPI_ISL_485810	2020-05-13	Other regions	Europe	Germany	Baden-W├╝rttemberg	B.1.126	O
hCoV-19/Ghana/UHAS-I034/2020|EPI_ISL_628751|2020-06-18	EPI_ISL_628751	2020-06-18	Other regions	Africa	Ghana	Volta	B.1.1.269	GR
hCoV-19/Greece/24461_HPI/2020|EPI_ISL_501234|2020-05-11	EPI_ISL_501234	2020-05-11	Other regions	Europe	Greece	Athens	B.1.1.282	GR
hCoV-19/India/GJ-GBRC203a/2020|EPI_ISL_475026|2020-06-07	EPI_ISL_475026	2020-06-07	Other regions	Asia	India	Gujarat	B.1.1.32	G
hCoV-19/India/GJ-GBRC209a/2020|EPI_ISL_475037|2020-06-11	EPI_ISL_475037	2020-06-11	Other regions	Asia	India	Gujarat	B.1.113	GH
hCoV-19/India/OR-ILSCV11165/2020|EPI_ISL_463010|2020-05-07	EPI_ISL_463010	2020-05-07	Other regions	Asia	India	Odisha	B.6.6	O
hCoV-19/India/OR-ILSCV13907/2020|EPI_ISL_463024|2020-05-10	EPI_ISL_463024	2020-05-10	Other regions	Asia	India	Odisha	A.7	S
hCoV-19/India/OR-ILSCV15546/2020|EPI_ISL_463035|2020-05-11	EPI_ISL_463035	2020-05-11	Other regions	Asia	India	Odisha	B.1.1.306	GR
hCoV-19/India/OR-ILSCV19346/2020|EPI_ISL_463070|2020-05-14	EPI_ISL_463070	2020-05-14	Other regions	Asia	India	Odisha	B.1.95	O
hCoV-19/India/OR-ILSCV21602/2020|EPI_ISL_463084|2020-05-16	EPI_ISL_463084	2020-05-16	Other regions	Asia	India	Odisha	B.1.1.291	O
hCoV-19/Israel/CVL1130/2020|EPI_ISL_516902|2020-06-29	EPI_ISL_516902	2020-06-29	Other regions	Asia	Israel	Haifa District	B.1.505	GH
hCoV-19/Israel/CVL-n19140/2020|EPI_ISL_516900|2020-06-08	EPI_ISL_516900	2020-06-08	Other regions	Asia	Israel	Tel Aviv	B.1.362	GH
hCoV-19/Italy/LOM-IZSGC-TE35566/2020|EPI_ISL_528945|2020-05-08	EPI_ISL_528945	2020-05-08	Other regions	Europe	Italy	Lombardy	B.1.1.175	GR
hCoV-19/Japan/Donner33/2020|EPI_ISL_469291|2020-05-07	EPI_ISL_469291	2020-05-07	Other regions	Asia	Japan	Kanto	B.1.1.119	GR
hCoV-19/Kenya/C6255/2020|EPI_ISL_568790|2020-05-13	EPI_ISL_568790	2020-05-13	Other regions	Africa	Kenya	Mombasa	B.1.1.33	GR
hCoV-19/Latvia/063/2020|EPI_ISL_492998|2020-07-03	EPI_ISL_492998	2020-07-03	Other regions	Europe	Latvia		B.1.164	GH
hCoV-19/Lithuania/C20-05-R7/2020|EPI_ISL_560402|2020-05-18	EPI_ISL_560402	2020-05-18	Other regions	Europe	Lithuania	Vilnius	B.1.1.30	GR
hCoV-19/Luxembourg/LNS6387933/2020|EPI_ISL_459900|2020-05-15	EPI_ISL_459900	2020-05-15	Other regions	Europe	Luxembourg		B.1.109	GH
hCoV-19/Malaysia/MGI-MAEPS54/2020|EPI_ISL_528743|2020-06-04	EPI_ISL_528743	2020-06-04	Other regions	Asia	Malaysia	Selangor	B.6.2	O
hCoV-19/Mexico/BCN-ALSR-3639/2020|EPI_ISL_636120|2020-06-12	EPI_ISL_636120	2020-06-12	Other regions	North America	Mexico	Sonora	B.1.1.64	G
hCoV-19/Mexico/MOR-InDRE-26/2020|EPI_ISL_493341|2020-05-27	EPI_ISL_493341	2020-05-27	Other regions	North America	Mexico	Morelos	B.1.1.222	GR
hCoV-19/Mexico/NLE-UANL-2098/2020|EPI_ISL_648602|2020-05-23	EPI_ISL_648602	2020-05-23	Other regions	North America	Mexico	Nuevo Leon	B.1.1.207	GR
hCoV-19/Morocco/RMPS-12/2020|EPI_ISL_482737|2020-05-08	EPI_ISL_482737	2020-05-08	Other regions	Africa	Morocco		B.1.1.292	GR
hCoV-19/Morocco/RMPS-15/2020|EPI_ISL_482740|2020-05-26	EPI_ISL_482740	2020-05-26	Other regions	Africa	Morocco		B.1.289	G
hCoV-19/Netherlands/NA_652/2020|EPI_ISL_461087|2020-05-08	EPI_ISL_461087	2020-05-08	Other regions	Europe	Netherlands		B.11	L
hCoV-19/Netherlands/NoordHolland_26/2020|EPI_ISL_461216|2020-05-06	EPI_ISL_461216	2020-05-06	Other regions	Europe	Netherlands	Noord Holland	B.1.78	G
hCoV-19/Netherlands/OV-EMC-73/2020|EPI_ISL_523457|2020-06-20	EPI_ISL_523457	2020-06-20	Other regions	Europe	Netherlands	Overijssel	B.1.177	GV
hCoV-19/Nigeria/ON595-CV121/2020|EPI_ISL_527888|2020-06-03	EPI_ISL_527888	2020-06-03	Other regions	Africa	Nigeria	Ondo	B.1.1.90	GR
hCoV-19/Norway/2803/2020|EPI_ISL_493369|2020-06-26	EPI_ISL_493369	2020-06-26	Other regions	Europe	Norway		B.1.258	G
hCoV-19/Norway/2815/2020|EPI_ISL_493380|2020-06-29	EPI_ISL_493380	2020-06-29	Other regions	Europe	Norway		B.1.242	G
hCoV-19/Oman/205035515/2020|EPI_ISL_491970|2020-05-12	EPI_ISL_491970	2020-05-12	Other regions	Asia	Oman	Muscat	B.1.1.27	GR
hCoV-19/Oman/205038017/2020|EPI_ISL_491989|2020-05-21	EPI_ISL_491989	2020-05-21	Other regions	Asia	Oman	Muscat	B.1.1.51	O
hCoV-19/Palestine/64/2020|EPI_ISL_596542|2020-06-25	EPI_ISL_596542	2020-06-25	Other regions	Asia	Palestine	Nablus	B.1.1.50	GR
hCoV-19/Panama/336897/2020|EPI_ISL_496854|2020-06-04	EPI_ISL_496854	2020-06-04	Other regions	North America	Panama	Panama Center	A.2.4	S
hCoV-19/Peru/CAL-UPCH-0044/2020|EPI_ISL_529079|2020-06-16	EPI_ISL_529079	2020-06-16	South America	South America	Peru	Callao	B.1.13	GH
hCoV-19/Peru/CAL-UPCH-0046/2020|EPI_ISL_540937|2020-06-16	EPI_ISL_540937	2020-06-16	South America	South America	Peru	Callao	C.4	GR
hCoV-19/Peru/LAM-UPCH-0006/2020|EPI_ISL_529067|2020-06-08	EPI_ISL_529067	2020-06-08	South America	South America	Peru	Lambayeque	B.3	L
hCoV-19/Peru/LIM-UPCH-0079/2020|EPI_ISL_540957|2020-06-17	EPI_ISL_540957	2020-06-17	South America	South America	Peru	Lima	B.1.1.172	GR
hCoV-19/Peru/LIM-UPCH-0082/2020|EPI_ISL_540960|2020-06-17	EPI_ISL_540960	2020-06-17	South America	South America	Peru	Lima	B.1.1.67	GR
hCoV-19/Peru/LIM-UPCH-0087/2020|EPI_ISL_540965|2020-06-17	EPI_ISL_540965	2020-06-17	South America	South America	Peru	Lima	B.1.1.273	GR
hCoV-19/Peru/LIM-UPCH-0116/2020|EPI_ISL_568513|2020-06-18	EPI_ISL_568513	2020-06-18	South America	South America	Peru	Lima	B.1.1.123	GR
hCoV-19/Poland/IHG_PAS_4_67/2020|EPI_ISL_485399|2020-06-01	EPI_ISL_485399	2020-06-01	Other regions	Europe	Poland	Opolskie	B.1.1.189	GR
hCoV-19/Poland/PL_MCB_26/2020|EPI_ISL_645025|2020-05-12	EPI_ISL_645025	2020-05-12	Other regions	Europe	Poland		B.1.223	G
hCoV-19/Poland/PL_MCB_71/2020|EPI_ISL_645070|2020-05-10	EPI_ISL_645070	2020-05-10	Other regions	Europe	Poland		B.1.213	G
hCoV-19/Poland/Pom2/2020|EPI_ISL_450746|2020-05-08	EPI_ISL_450746	2020-05-08	Other regions	Europe	Poland	Pomerania	C.10	GR
hCoV-19/Portugal/IGC3009/2020|EPI_ISL_491184|2020-05-20	EPI_ISL_491184	2020-05-20	Other regions	Europe	Portugal		B.1.1.20	GR
hCoV-19/Romania/284168/2020|EPI_ISL_455472|2020-05-13	EPI_ISL_455472	2020-05-13	Other regions	Europe	Romania	Buzau	B.1.408	G
hCoV-19/Romania/Bucuresti-293034/2020|EPI_ISL_471420|2020-06-04	EPI_ISL_471420	2020-06-04	Other regions	Europe	Romania	Bucuresti	B.1.520	GH
hCoV-19/Russia/OMS-ORINFI-4761S/2020|EPI_ISL_569783|2020-06-30	EPI_ISL_569783	2020-06-30	Other regions	Europe	Russia	Omsk	B.1.1.163	O
hCoV-19/SaudiArabia/KAUST-JEDDAH826/2020|EPI_ISL_513002|2020-05-24	EPI_ISL_513002	2020-05-24	Other regions	Asia	Saudi Arabia	Jeddah	B.1.260	O
hCoV-19/Scotland/CVR3273/2020|EPI_ISL_456773|2020-05-06	EPI_ISL_456773	2020-05-06	Other regions	Europe	United Kingdom	Scotland	B.1.391	G
hCoV-19/Scotland/CVR3346/2020|EPI_ISL_456782|2020-05-06	EPI_ISL_456782	2020-05-06	Other regions	Europe	United Kingdom	Scotland	A.2.3	S
hCoV-19/Scotland/CVR3551/2020|EPI_ISL_473686|2020-05-15	EPI_ISL_473686	2020-05-15	Other regions	Europe	United Kingdom	Scotland	B.45	L
hCoV-19/Scotland/EDB6068/2020|EPI_ISL_478204|2020-05-10	EPI_ISL_478204	2020-05-10	Other regions	Europe	United Kingdom	Scotland	B.1.168	GH
hCoV-19/Scotland/QEUH-54EC3A/2020|EPI_ISL_532196|2020-05-12	EPI_ISL_532196	2020-05-12	Other regions	Europe	United Kingdom	Scotland	B.1.1.250	GR
hCoV-19/Senegal/57065/2020|EPI_ISL_476148|2020-06-09	EPI_ISL_476148	2020-06-09	Other regions	Africa	Senegal	Dakar	B.1.1.44	GR
hCoV-19/Slovakia/UKBA-210/2020|EPI_ISL_577741|2020-06-30	EPI_ISL_577741	2020-06-30	Other regions	Europe	Slovakia	Bratislava	B.1.131	G
hCoV-19/Suriname/SR-05/2020|EPI_ISL_517616|2020-05-07	EPI_ISL_517616	2020-05-07	South America	South America	Suriname		B.1.219	G
hCoV-19/Sweden/20-22156/2020|EPI_ISL_623085|2020-06-04	EPI_ISL_623085	2020-06-04	Other regions	Europe	Sweden	Skane	A.15	S
hCoV-19/Switzerland/VD-ETHZ-180039/2020|EPI_ISL_489977|2020-07-01	EPI_ISL_489977	2020-07-01	Other regions	Europe	Switzerland	Vaud	B.1.1.47	GR
hCoV-19/Ukraine/203100358/2020|EPI_ISL_512637|2020-05-07	EPI_ISL_512637	2020-05-07	Other regions	Europe	Ukraine		B.1.1.257	GR
hCoV-19/Uruguay/UY-H1/2020|EPI_ISL_480348|2020-05-20	EPI_ISL_480348	2020-05-20	South America	South America	Uruguay	Montevideo	B.1.195	G
hCoV-19/Uruguay/UY-NYUMC934/2020|EPI_ISL_480432|2020-05-07	EPI_ISL_480432	2020-05-07	South America	South America	Uruguay	Montevideo	B.1.195	G
hCoV-19/Uruguay/UY-NYUMC935/2020|EPI_ISL_480433|2020-05-16	EPI_ISL_480433	2020-05-16	South America	South America	Uruguay	Montevideo	B.1.195	G
hCoV-19/Uruguay/UY-NYUMC936/2020|EPI_ISL_480434|2020-05-19	EPI_ISL_480434	2020-05-19	South America	South America	Uruguay	Montevideo	B.1.195	G
hCoV-19/Uruguay/UY-NYUMC937/2020|EPI_ISL_480435|2020-05-19	EPI_ISL_480435	2020-05-19	South America	South America	Uruguay	Montevideo	B.1.195	G
hCoV-19/Uruguay/UY-NYUMC938/2020|EPI_ISL_480436|2020-05-26	EPI_ISL_480436	2020-05-26	South America	South America	Uruguay	Montevideo	B.1.195	G
hCoV-19/Uruguay/UY-NYUMC939/2020|EPI_ISL_480437|2020-05-26	EPI_ISL_480437	2020-05-26	South America	South America	Uruguay	Montevideo	B.1.195	G
hCoV-19/USA/MN-MDH-1250/2020|EPI_ISL_482971|2020-06-02	EPI_ISL_482971	2020-06-02	Other regions	North America	USA	Minnesota	B.1.308	GH
hCoV-19/USA/NM-UNM-00312/2020|EPI_ISL_508107|2020-05-13	EPI_ISL_508107	2020-05-13	Other regions	North America	USA	New Mexico	B.1.473	GH
hCoV-19/USA/TX-DSHS-0339/2020|EPI_ISL_538277|2020-06-13	EPI_ISL_538277	2020-06-13	Other regions	North America	USA	Texas	B.1.369	GH
hCoV-19/USA/TX-HMH-7527/2020|EPI_ISL_546822|2020-06-25	EPI_ISL_546822	2020-06-25	Other regions	North America	USA	Texas	B.1.206	GR
hCoV-19/USA/UT-UPHL-2008919/2020|EPI_ISL_525025|2020-05-28	EPI_ISL_525025	2020-05-28	Other regions	North America	USA	Utah	B.1.199	G
hCoV-19/USA/UT-UPHL-2009089/2020|EPI_ISL_525095|2020-05-13	EPI_ISL_525095	2020-05-13	Other regions	North America	USA	Utah	B.1.274	O
hCoV-19/Wales/PHWC-15D13D/2020|EPI_ISL_472671|2020-05-06	EPI_ISL_472671	2020-05-06	Other regions	Europe	United Kingdom	Wales	B.3.1	O
hCoV-19/Wales/PHWC-1630CE/2020|EPI_ISL_473245|2020-05-29	EPI_ISL_473245	2020-05-29	Other regions	Europe	United Kingdom	Wales	B.1.1.264	GR
hCoV-19/Wales/PHWC-1631DA/2020|EPI_ISL_473260|2020-05-21	EPI_ISL_473260	2020-05-21	Other regions	Europe	United Kingdom	Wales	B.1.252	G
hCoV-19/Wales/PHWC-164133/2020|EPI_ISL_474132|2020-05-10	EPI_ISL_474132	2020-05-10	Other regions	Europe	United Kingdom	Wales	B.1.1.289	G
hCoV-19/Wales/PHWC-164F84/2020|EPI_ISL_479404|2020-05-22	EPI_ISL_479404	2020-05-22	Other regions	Europe	United Kingdom	Wales	B.1.120	GH
hCoV-19/Wales/PHWC-166DF1/2020|EPI_ISL_494117|2020-05-25	EPI_ISL_494117	2020-05-25	Other regions	Europe	United Kingdom	Wales	B.1.1.41	GR
hCoV-19/Zimbabwe/ZW-1172B/2020|EPI_ISL_644782|2020-06-01	EPI_ISL_644782	2020-06-01	Other regions	Africa	Zimbabwe		B.1.381	G
hCoV-19/Zimbabwe/ZW-9096/2020|EPI_ISL_644759|2020-06-01	EPI_ISL_644759	2020-06-01	Other regions	Africa	Zimbabwe		B.1.1.75	GR
hCoV-19/New_Zealand/20VR3759/2020|EPI_ISL_548133|2020-06-28	EPI_ISL_548133	2020-06-28	Other regions	Oceania	New_Zealand	Auckland	B.1.239	G
hCoV-19/New_Zealand/20VR3068/2020|EPI_ISL_579407|2020-05-09	EPI_ISL_579407	2020-05-09	Other regions	Oceania	New_Zealand	Waitemata	B.1.314	GH
hCoV-19/Northern_Ireland/NIRE-106740/2020|EPI_ISL_501006|2020-05-14	EPI_ISL_501006	2020-05-14	Other regions	Europe	United Kingdom	Northern_Ireland	B.1.1.160	GR
hCoV-19/Serbia/Novi_Sad-111681105/2020|EPI_ISL_676588|2020-05-10	EPI_ISL_676588	2020-05-10	Other regions	Europe	Serbia	Novi_Sad	B.1.1.70	GR
hCoV-19/Czech_Republic/NRL_7164/2020|EPI_ISL_577633|2020-06-16	EPI_ISL_577633	2020-06-16	Other regions	Europe	Czech_Republic	Central Bohemia Region	B.1.1.266	GR
hCoV-19/North_Macedonia/4098/2020|EPI_ISL_677708|2020-06-18	EPI_ISL_677708	2020-06-18	Other regions	Europe	North_Macedonia	Skopje	B.1.9.6	GH
hCoV-19/North_Macedonia/5016/2020|EPI_ISL_516426|2020-06-25	EPI_ISL_516426	2020-06-25	Other regions	Europe	North_Macedonia	Shtip	B.1.394	G
hCoV-19/South_Korea/KCDC2323/2020|EPI_ISL_510659|2020-05-27	EPI_ISL_510659	2020-05-27	Other regions	Asia	South_Korea		B.1.1.25	GR
hCoV-19/South_Korea/KCDC2660/2020|EPI_ISL_522443|2020-05-16	EPI_ISL_522443	2020-05-16	Other regions	Asia	South_Korea		B.1.243	G
hCoV-19/United_Arab_Emirates/L3290201241/2020|EPI_ISL_520686|2020-05-14	EPI_ISL_520686	2020-05-14	Other regions	Asia	United_Arab_Emirates		B.1	O
hCoV-19/Hong_Kong/HKU-200723-085/2020|EPI_ISL_497852|2020-06-24	EPI_ISL_497852	2020-06-24	Other regions	Asia	Hong_Kong		B.1.1.63	GR
hCoV-19/United_Arab_Emirates/L3290248480/2020|EPI_ISL_520693|2020-05-19	EPI_ISL_520693	2020-05-19	Other regions	Asia	United_Arab_Emirates		B.1.1.263	GR
hCoV-19/Brazil/PA-IEC-166687/2020|EPI_ISL_524800|2020-05-13	EPI_ISL_524800	2020-05-13	Brazil	South America	Brazil	Para	B.1.222	G
hCoV-19/CotedIvoire/BKE0018/2020|EPI_ISL_614350|2020-05-30	EPI_ISL_614350	2020-05-30	Other regions	Africa	C├┤te d'Ivoire	Boauk├®	B.1.273	GH
hCoV-19/CotedIvoire/BKE0125/2020|EPI_ISL_614355|2020-06-10	EPI_ISL_614355	2020-06-10	Other regions	Africa	C├┤te d'Ivoire	Boauk├®	B.1.388	G
hCoV-19/SaudiArabia/KAUST-RIYADH1175/2020|EPI_ISL_678173|2020-06-05	EPI_ISL_678173	2020-06-05	Other regions	Asia	Saudi_Arabia	Riyadh	B.1.447	O
hCoV-19/South_Africa/KRISP-0285/2020|EPI_ISL_482872|2020-06-16	EPI_ISL_482872	2020-06-16	Other regions	Africa	South_Africa	KwaZulu-Natal	B.1.1.54	O
hCoV-19/South_Africa/KRISP-0288/2020|EPI_ISL_487279|2020-06-26	EPI_ISL_487279	2020-06-26	Other regions	Africa	South_Africa	KwaZulu-Natal	B.1.140	G
hCoV-19/South_Africa/KRISP-0290/2020|EPI_ISL_487280|2020-06-26	EPI_ISL_487280	2020-06-26	Other regions	Africa	South_Africa	KwaZulu-Natal	B.1.1.84	GR
hCoV-19/South_Africa/KRISP-K001075/2020|EPI_ISL_509329|2020-07-02	EPI_ISL_509329	2020-07-02	Other regions	Africa	South_Africa	KwaZulu-Natal	C.1	GR
hCoV-19/SouthAfrica/NHLS-UCT-GS-2426/2020|EPI_ISL_640079|2020-06-06	EPI_ISL_640079	2020-06-06	Other regions	Africa	South_Africa	Western Cape	B.1.1.57	GR
hCoV-19/Turkey/GLAB-CoV187/2020|EPI_ISL_480274|2020-05-07	EPI_ISL_480274	2020-05-07	Other regions	Europe	Turkey	Istanbul	B.1.9	GH
hCoV-19/Suriname/SR-46/2020|EPI_ISL_517657|2020-07-07	EPI_ISL_517657	2020-07-07	South America	South America	Suriname		N.2	GR
hCoV-19/Peru/LIM-UPCH-0146/2020|EPI_ISL_568540|2020-08-28	EPI_ISL_568540	2020-08-28	South America	South America	Peru	Lima	B.1.1.85	GR
hCoV-19/Peru/LIM-UPCH-0160/2020|EPI_ISL_568553|2020-08-28	EPI_ISL_568553	2020-08-28	South America	South America	Peru	Lima	B.1.1.220	GR
hCoV-19/Chile/RM-CMM-LAE7918/2020|EPI_ISL_591527|2020-07-28	EPI_ISL_591527	2020-07-28	South America	South America	Chile	Region Metropolitana de Santiago	B.1.1.61	GR
hCoV-19/Brazil/SP-427/2020|EPI_ISL_603021|2020-07-15	EPI_ISL_603021	2020-07-15	Brazil	South America	Brazil	SÃ£o Paulo	B.1.1.4	GR
hCoV-19/Aruba/AW-RIVM-10388/2020|EPI_ISL_636514|2020-08-04	EPI_ISL_636514	2020-08-04	South America	South America	Aruba		B.1.240	G
hCoV-19/Ecuador/ZZL-3/2020|EPI_ISL_660069|2020-07-20	EPI_ISL_660069	2020-07-20	South America	South America	Ecuador	Quito	B.1.1.161	O
hCoV-19/Ecuador/USFQ-231/2020|EPI_ISL_660531|2020-10-01	EPI_ISL_660531	2020-10-01	South America	South America	Ecuador	Tungurahua	B.1.197	G
hCoV-19/Chile/MA-CADIUMAG-28/2020|EPI_ISL_681693|2020-07-10	EPI_ISL_681693	2020-07-10	South America	South America	Chile	Magallanes	B.1.110.1	GH
hCoV-19/Chile/MA-CADIUMAG-30/2020|EPI_ISL_681695|2020-07-25	EPI_ISL_681695	2020-07-25	South America	South America	Chile	Magallanes	C.11	GR
hCoV-19/Ecuador/USFQ-344/2020|EPI_ISL_697789|2020-09-02	EPI_ISL_697789	2020-09-02	South America	South America	Ecuador	Imbabura	B.1.6	G
hCoV-19/Brazil/SP-844R2/2020|EPI_ISL_708530|2020-11-21	EPI_ISL_708530	2020-11-21	Brazil	South America	Brazil	SÃ£o Paulo	B.1.1.44	GR
hCoV-19/Trinidad/TT6949/2020|EPI_ISL_717692|2020-09-09	EPI_ISL_717692	2020-09-09	South America	South America	Trinidad		B.1.111	GH
hCoV-19/Trinidad/TT1327/2020|EPI_ISL_717694|2020-08-28	EPI_ISL_717694	2020-08-28	South America	South America	Trinidad		B.1.111	GH
hCoV-19/Trinidad/TT2238/2020|EPI_ISL_717695|2020-08-26	EPI_ISL_717695	2020-08-26	South America	South America	Trinidad		B.1.111	GH
hCoV-19/Trinidad/TT7867/2020|EPI_ISL_717696|2020-08-14	EPI_ISL_717696	2020-08-14	South America	South America	Trinidad		B.1.111	GH
hCoV-19/Trinidad/TT4707/2020|EPI_ISL_717697|2020-09-02	EPI_ISL_717697	2020-09-02	South America	South America	Trinidad		B.1.111	GH
hCoV-19/Trinidad/TT9467/2020|EPI_ISL_717698|2020-08-19	EPI_ISL_717698	2020-08-19	South America	South America	Trinidad		B.1.111	GH
hCoV-19/Trinidad/TT3347/2020|EPI_ISL_717699|2020-08-29	EPI_ISL_717699	2020-08-29	South America	South America	Trinidad		B.1.111	GH
hCoV-19/Trinidad/TT7923/2020|EPI_ISL_717700|2020-09-14	EPI_ISL_717700	2020-09-14	South America	South America	Trinidad		B.1.111	GH
hCoV-19/Brazil/RJ-00534/2020|EPI_ISL_717785|2020-07-29	EPI_ISL_717785	2020-07-29	Brazil	South America	Brazil	Rio de Janeiro	B.1.1.51	GR
hCoV-19/Brazil/RJ-00434/2020|EPI_ISL_717799|2020-07-28	EPI_ISL_717799	2020-07-28	Brazil	South America	Brazil	Rio de Janeiro	N.1	GR
hCoV-19/Brazil/RJ-00535/2020|EPI_ISL_717920|2020-10-29	EPI_ISL_717920	2020-10-29	Brazil	South America	Brazil	Rio de Janeiro	B.1.1.277	GR
hCoV-19/Brazil/RJ-00541/2020|EPI_ISL_717925|2020-10-09	EPI_ISL_717925	2020-10-09	Brazil	South America	Brazil	Rio de Janeiro	P.2	GR
hCoV-19/Brazil/RJ-00576/2020|EPI_ISL_717960|2020-10-09	EPI_ISL_717960	2020-10-09	Brazil	South America	Brazil	Rio de Janeiro	B.1.1.180	GR
hCoV-19/Peru/LIM-UPCH-0242/2020|EPI_ISL_729900|2020-10-14	EPI_ISL_729900	2020-10-14	South America	South America	Peru	Lima	B.1.1.186	GR
hCoV-19/Peru/AMA-UPCH-0268/2020|EPI_ISL_729914|2020-08-17	EPI_ISL_729914	2020-08-17	South America	South America	Peru	Amazonas	B.1.1.208	GR
hCoV-19/Chile/RM-131478/2020|EPI_ISL_746485|2020-07-22	EPI_ISL_746485	2020-07-22	South America	South America	Chile	Region Metropolitana de Santiago	B.1.1.127	GR
hCoV-19/Chile/RM-133318/2020|EPI_ISL_746634|2020-07-25	EPI_ISL_746634	2020-07-25	South America	South America	Chile	Region Metropolitana de Santiago	B.1.1.99	GR
hCoV-19/Chile/RM-155909/2020|EPI_ISL_746664|2020-08-19	EPI_ISL_746664	2020-08-19	South America	South America	Chile	Region Metropolitana de Santiago	B.1.1.210	GR
hCoV-19/Chile/RM-157016/2020|EPI_ISL_746670|2020-08-20	EPI_ISL_746670	2020-08-20	South America	South America	Chile	Region Metropolitana de Santiago	B.1.1.26	GR
hCoV-19/Chile/RM-164078/2020|EPI_ISL_746691|2020-08-29	EPI_ISL_746691	2020-08-29	South America	South America	Chile	Region Metropolitana de Santiago	B.1.1.177	GR
hCoV-19/Chile/RM-204484/2020|EPI_ISL_746762|2020-10-12	EPI_ISL_746762	2020-10-12	South America	South America	Chile	Region Metropolitana de Santiago	N.1	GR
hCoV-19/Uruguay/CEL-M116/2020|EPI_ISL_750177|2020-07-17	EPI_ISL_750177	2020-07-17	South America	South America	Uruguay	Rio Branco	B.1.1.180	GR
hCoV-19/Uruguay/ART-M146/2020|EPI_ISL_751184|2020-07-06	EPI_ISL_751184	2020-07-06	South America	South America	Uruguay	Artigas	B.1.1.28	GR
hCoV-19/Uruguay/BUN-M151/2020|EPI_ISL_751185|2020-07-20	EPI_ISL_751185	2020-07-20	South America	South America	Uruguay	Bella Union	B.1.1.54	GR
hCoV-19/Brazil/SP-L67-CD1714/2020|EPI_ISL_754237|2020-12-21	EPI_ISL_754237	2020-12-21	Brazil	South America	Brazil	SÃ£o Paulo	B.1.1.7	GR
hCoV-19/Chile/LI-1-4/2020|EPI_ISL_755303|2020-08-03	EPI_ISL_755303	2020-08-03	South America	South America	Chile	O'Higgins	B.1.1.46	GR
hCoV-19/Trinidad/TT46686/2020|EPI_ISL_756308|2020-12-11	EPI_ISL_756308	2020-12-11	South America	South America	Trinidad		B.1.111	GH
hCoV-19/Trinidad/TT47007/2020|EPI_ISL_756310|2020-12-17	EPI_ISL_756310	2020-12-17	South America	South America	Trinidad		B.1.111	GH
hCoV-19/Trinidad/TT44048/2020|EPI_ISL_756311|2020-11-18	EPI_ISL_756311	2020-11-18	South America	South America	Trinidad		B.1.111	GH
hCoV-19/Argentina/C97133/2020|EPI_ISL_778843|2020-11-20	EPI_ISL_778843	2020-11-20	South America	South America	Argentina		P.2	GR
hCoV-19/Brazil/RS-00641/2020|EPI_ISL_779160|2020-11-25	EPI_ISL_779160	2020-11-25	Brazil	South America	Brazil	Rio Grande do Sul	B.1.98	GR
hCoV-19/Brazil/PB-29628/2020|EPI_ISL_792618|2020-09-24	EPI_ISL_792618	2020-09-24	Brazil	South America	Brazil	Paraiba	B.1.1.29	GR
hCoV-19/Brazil/PB-29631/2020|EPI_ISL_792621|2020-09-30	EPI_ISL_792621	2020-09-30	Brazil	South America	Brazil	Paraiba	B.1.1.141	GR
hCoV-19/Brazil/PB-29632/2020|EPI_ISL_792622|2020-10-08	EPI_ISL_792622	2020-10-08	Brazil	South America	Brazil	Paraiba	B.1.1.126	GR
hCoV-19/Ecuador/USFQ-161/2020|EPI_ISL_516648|2020-07-14	EPI_ISL_516648	2020-07-14	South America	South America	Ecuador	Zamora-Chinchipe	B.1.308	GH
hCoV-19/Ecuador/USFQ-162/2020|EPI_ISL_516649|2020-07-14	EPI_ISL_516649	2020-07-14	South America	South America	Ecuador	Zamora-Chinchipe	B.1.223	G
hCoV-19/St_Eustatius/BQ-RIVM-10373/2020|EPI_ISL_636603|2020-09-07	EPI_ISL_636603	2020-09-07	South America	South America	St_Eustatius		B.1.22	GH
hCoV-19/Brazil/RJ-00403/2020|EPI_ISL_717801|2020-11-04	EPI_ISL_717801	2020-11-04	Brazil	South America	Brazil	Rio de Janeiro	B.1.1.161	O
hCoV-19/Brazil/RJ-00401/2020|EPI_ISL_717802|2020-11-04	EPI_ISL_717802	2020-11-04	Brazil	South America	Brazil	Rio de Janeiro	B.1.1.175	O
hCoV-19/Brazil/RJ-00519/2020|EPI_ISL_717804|2020-07-28	EPI_ISL_717804	2020-07-28	Brazil	South America	Brazil	Rio de Janeiro	B.1.1.315	GR
hCoV-19/Brazil/RJ-00538/2020|EPI_ISL_717805|2020-11-04	EPI_ISL_717805	2020-11-04	Brazil	South America	Brazil	Rio de Janeiro	B.1.1.49	O
hCoV-19/Brazil/RJ-00402/2020|EPI_ISL_717806|2020-09-03	EPI_ISL_717806	2020-09-03	Brazil	South America	Brazil	Rio de Janeiro	B.1.1.109	GR
hCoV-19/Brazil/RJ-00416/2020|EPI_ISL_717818|2020-10-08	EPI_ISL_717818	2020-10-08	Brazil	South America	Brazil	Rio de Janeiro	B.1.1.54	GR
hCoV-19/Brazil/RJ-00484/2020|EPI_ISL_717878|2020-10-26	EPI_ISL_717878	2020-10-26	Brazil	South America	Brazil	Rio de Janeiro	B.1.1.10	GR
hCoV-19/Brazil/RS-15279/2020|EPI_ISL_729845|2020-07-28	EPI_ISL_729845	2020-07-28	Brazil	South America	Brazil	Rio Grande do Sul	B.1.1.279	GR
hCoV-19/Brazil/RS-15274/2020|EPI_ISL_729850|2020-07-17	EPI_ISL_729850	2020-07-17	Brazil	South America	Brazil	Rio Grande do Sul	B.1.91	G
hCoV-19/Brazil/RS-15291/2020|EPI_ISL_729855|2020-08-15	EPI_ISL_729855	2020-08-15	Brazil	South America	Brazil	Rio Grande do Sul	B.1.1.189	GR
hCoV-19/Peru/AMA-UPCH-0277/2020|EPI_ISL_729871|2020-09-16	EPI_ISL_729871	2020-09-16	South America	South America	Peru	Amazonas	C.9	GR
hCoV-19/Peru/LIM-UPCH-0169/2020|EPI_ISL_729876|2020-10-12	EPI_ISL_729876	2020-10-12	South America	South America	Peru	Lima	B.1.177	GV
hCoV-19/Chile/RM-188811/2020|EPI_ISL_746738|2020-09-23	EPI_ISL_746738	2020-09-23	South America	South America	Chile	Region Metropolitana de Santiago	C.6	GR
hCoV-19/Trinidad/TT44092/2020|EPI_ISL_756357|2020-11-26	EPI_ISL_756357	2020-11-26	South America	South America	Trinidad		B.1.111	GH
hCoV-19/Trinidad/TT2158/2020|EPI_ISL_756362|2020-08-26	EPI_ISL_756362	2020-08-26	South America	South America	Trinidad		B.1.111	GH
hCoV-19/Trinidad/TT6851/2020|EPI_ISL_756363|2020-09-09	EPI_ISL_756363	2020-09-09	South America	South America	Trinidad		B.1.111	GH
hCoV-19/South_Africa/KRISP-0493/2020|EPI_ISL_498064|2020-07-07	EPI_ISL_498064	2020-07-07	Other regions	Africa	South_Africa	KwaZulu-Natal	B.1.1.67	GR
hCoV-19/South_Africa/KRISP-0526/2020|EPI_ISL_498072|2020-07-13	EPI_ISL_498072	2020-07-13	Other regions	Africa	South_Africa	KwaZulu-Natal	B.1.5.19	GR
hCoV-19/South_Africa/KRISP-0561/2020|EPI_ISL_498100|2020-07-15	EPI_ISL_498100	2020-07-15	Other regions	Africa	South_Africa	KwaZulu-Natal	H.1	GR
hCoV-19/South_Africa/KRISP-0565/2020|EPI_ISL_498104|2020-07-14	EPI_ISL_498104	2020-07-14	Other regions	Africa	South_Africa	KwaZulu-Natal	C.2	GR
hCoV-19/South_Africa/KRISP-0571/2020|EPI_ISL_498109|2020-07-14	EPI_ISL_498109	2020-07-14	Other regions	Africa	South_Africa	KwaZulu-Natal	B.1.1.56	GR
hCoV-19/South_Africa/KRISP-0579/2020|EPI_ISL_498117|2020-07-08	EPI_ISL_498117	2020-07-08	Other regions	Africa	South_Africa	KwaZulu-Natal	B.1.1.273	GR
hCoV-19/South_Africa/KRISP-K001125/2020|EPI_ISL_509368|2020-07-16	EPI_ISL_509368	2020-07-16	Other regions	Africa	South_Africa	KwaZulu-Natal	B.1.1.117	GR
hCoV-19/South_Africa/KRISP-K002227/2020|EPI_ISL_515623|2020-07-21	EPI_ISL_515623	2020-07-21	Other regions	Africa	South_Africa	KwaZulu-Natal	B.1.237	G
hCoV-19/South_Africa/KRISP-K003732/2020|EPI_ISL_602910|2020-10-05	EPI_ISL_602910	2020-10-05	Other regions	Africa	South_Africa	KwaZulu-Natal	B.1.144	G
hCoV-19/South_Africa/KRISP-K004035/2020|EPI_ISL_635016|2020-10-14	EPI_ISL_635016	2020-10-14	Other regions	Africa	South_Africa	KwaZulu-Natal	B.1.1.156	GR
hCoV-19/Equatorial_Guinea/37310/2020|EPI_ISL_648328|2020-07-15	EPI_ISL_648328	2020-07-15	Other regions	Africa	Equatorial_Guinea	Bioko Norte	B.1.192	G
hCoV-19/Nigeria/OS-CV296/2020|EPI_ISL_729975|2020-08-03	EPI_ISL_729975	2020-08-03	Other regions	Africa	Nigeria	Osun State	B.1.1.238	GR
hCoV-19/Uganda/UG088/2020|EPI_ISL_737999|2020-08-22	EPI_ISL_737999	2020-08-22	Other regions	Africa	Uganda		B.1.214	G
hCoV-19/Senegal/83403/2020|EPI_ISL_498251|2020-07-09	EPI_ISL_498251	2020-07-09	Other regions	Africa	Senegal	Dakar	B.1.5.12	G
hCoV-19/South_Africa/KRISP-K000567/2020|EPI_ISL_509224|2020-07-13	EPI_ISL_509224	2020-07-13	Other regions	Africa	South_Africa	KwaZulu-Natal	B.1.1.62	GR
hCoV-19/South_Africa/KRISP-K000571/2020|EPI_ISL_509227|2020-07-13	EPI_ISL_509227	2020-07-13	Other regions	Africa	South_Africa	KwaZulu-Natal	B.1.1.99	GR
hCoV-19/South_Africa/KRISP-K000655/2020|EPI_ISL_509298|2020-07-12	EPI_ISL_509298	2020-07-12	Other regions	Africa	South_Africa	KwaZulu-Natal	B.1.1.254	GR
hCoV-19/South_Africa/KRISP-K001320/2020|EPI_ISL_515805|2020-07-18	EPI_ISL_515805	2020-07-18	Other regions	Africa	South_Africa	KwaZulu-Natal	C.6	GR
hCoV-19/South_Africa/KRISP-K001321/2020|EPI_ISL_515806|2020-07-18	EPI_ISL_515806	2020-07-18	Other regions	Africa	South_Africa	KwaZulu-Natal	B.1.5.31	G
hCoV-19/South_Africa/KRISP-K001324/2020|EPI_ISL_515809|2020-07-18	EPI_ISL_515809	2020-07-18	Other regions	Africa	South_Africa	KwaZulu-Natal	B.1.5.16	G
hCoV-19/South_Africa/KRISP-K001391/2020|EPI_ISL_515875|2020-07-18	EPI_ISL_515875	2020-07-18	Other regions	Africa	South_Africa	KwaZulu-Natal	C.9	GR
hCoV-19/Cote_dIvoire/BKE0633/2020|EPI_ISL_614380|2020-07-17	EPI_ISL_614380	2020-07-17	Other regions	Africa	C├┤te d'Ivoire	Yamoussoukro	A.13	S
hCoV-19/Cote_dIvoire/BKE0706/2020|EPI_ISL_614382|2020-07-24	EPI_ISL_614382	2020-07-24	Other regions	Africa	C├┤te d'Ivoire	Bouafle	A.14	S
hCoV-19/South_Africa/R13561-20/2020|EPI_ISL_622903|2020-07-13	EPI_ISL_622903	2020-07-13	Other regions	Africa	South_Africa	North West	B.1.1.53	GR
hCoV-19/South_Africa/KRISP-K004347-CS1/2020|EPI_ISL_660221|2020-11-09	EPI_ISL_660221	2020-11-09	Other regions	Africa	South_Africa	KwaZulu-Natal	B.1.1.109	GR
hCoV-19/South_Africa/KRISP-K004349-CS1/2020|EPI_ISL_660222|2020-11-09	EPI_ISL_660222	2020-11-09	Other regions	Africa	South_Africa	KwaZulu-Natal	B.1.351	GH
hCoV-19/South_Africa/KRISP-K004545/2020|EPI_ISL_660242|2020-10-27	EPI_ISL_660242	2020-10-27	Other regions	Africa	South_Africa	KwaZulu-Natal	B.1.183	G
hCoV-19/Rwanda/NRLNAT1007/2020|EPI_ISL_735447|2020-10-17	EPI_ISL_735447	2020-10-17	Other regions	Africa	Rwanda	Kigali	B.1.94	G
hCoV-19/South_Africa/LR00149/2020|EPI_ISL_514417|2020-07-21	EPI_ISL_514417	2020-07-21	Other regions	Africa	South_Africa	Free State	B.1.1.52	GR
hCoV-19/Gambia/NPHL-2497/2020|EPI_ISL_561262|2020-07-21	EPI_ISL_561262	2020-07-21	Other regions	Africa	Gambia	Kombo	B.1.1.242	GR
hCoV-19/Mozambique/KRISP-MZ157470/2020|EPI_ISL_636978|2020-07-11	EPI_ISL_636978	2020-07-11	Other regions	Africa	Mozambique	Cabo Delgado	B.1.1.206	GR
hCoV-19/Mozambique/KRISP-MZ158905/2020|EPI_ISL_636980|2020-07-14	EPI_ISL_636980	2020-07-14	Other regions	Africa	Mozambique	Gaza	B.1.1.34	GR
hCoV-19/South_Africa/KRISP-K004290/2020|EPI_ISL_660171|2020-07-29	EPI_ISL_660171	2020-07-29	Other regions	Africa	South_Africa	KwaZulu-Natal	B.1.222	G
hCoV-19/Singapore/683/2020|EPI_ISL_498581|2020-07-08	EPI_ISL_498581	2020-07-08	Other regions	Asia	Singapore		B.6.4	O
hCoV-19/Indonesia/JB-TFRIC19-L4173/2020|EPI_ISL_511879|2020-07-08	EPI_ISL_511879	2020-07-08	Other regions	Asia	Indonesia	West Java	B.1.160.3	GH
hCoV-19/Israel/CVL-n25863/2020|EPI_ISL_514269|2020-07-20	EPI_ISL_514269	2020-07-20	Other regions	Asia	Israel	Jerusalem District	B.1.115	GH
hCoV-19/Israel/CVL-n25867/2020|EPI_ISL_514270|2020-07-20	EPI_ISL_514270	2020-07-20	Other regions	Asia	Israel	Jerusalem District	B.1.3.4	GH
hCoV-19/India/MH-NIV-157478/2020|EPI_ISL_541707|2020-08-10	EPI_ISL_541707	2020-08-10	Other regions	Asia	India	Maharashtra	B.1.1.179	GR
hCoV-19/Japan/Donner51/2020|EPI_ISL_644956|2020-07-06	EPI_ISL_644956	2020-07-06	Other regions	Asia	Japan	Kanto	B.1.1.284	GR
hCoV-19/South_Korea/KCDC2710/2020|EPI_ISL_522489|2020-07-08	EPI_ISL_522489	2020-07-08	Other regions	Asia	South_Korea		B.1.1.294	GR
hCoV-19/South_Korea/KCDC2712/2020|EPI_ISL_522491|2020-07-11	EPI_ISL_522491	2020-07-11	Other regions	Asia	South_Korea		B.1.1.28	GR
hCoV-19/South_Korea/KCDC2774/2020|EPI_ISL_526708|2020-07-23	EPI_ISL_526708	2020-07-23	Other regions	Asia	South_Korea		K.1	G
hCoV-19/Israel/ISR_NH_GD1_0714/2020|EPI_ISL_594159|2020-07-14	EPI_ISL_594159	2020-07-14	Other regions	Asia	Israel		B.1.3.3	GH
hCoV-19/Saudi_Arabia/KAUST-RIYADH1259/2020|EPI_ISL_678219|2020-07-29	EPI_ISL_678219	2020-07-29	Other regions	Asia	Saudi_Arabia	Riyadh	B.1.36.15	O
hCoV-19/Saudi_Arabia/KAUST-RIYADH1268/2020|EPI_ISL_678225|2020-07-18	EPI_ISL_678225	2020-07-18	Other regions	Asia	Saudi_Arabia	Riyadh	B.1.184	G
hCoV-19/India/GJ-GBRC335b/2020|EPI_ISL_512073|2020-07-06	EPI_ISL_512073	2020-07-06	Other regions	Asia	India	Gujarat	B.1.247	GH
hCoV-19/United_Arab_Emirates/skmc-3580730/2020|EPI_ISL_582662|2020-09-09	EPI_ISL_582662	2020-09-09	Other regions	Asia	United_Arab_Emirates		B.1.1.182	GR
hCoV-19/Japan/NGY-NNH-031/2020|EPI_ISL_636997|2020-07-23	EPI_ISL_636997	2020-07-23	Other regions	Asia	Japan	Aichi	B.1.1.214	GR
hCoV-19/India/MH-ACTREC-388/2020|EPI_ISL_700037|2020-07-28	EPI_ISL_700037	2020-07-28	Other regions	Asia	India	Maharashtra	B.1.1.101	GR
hCoV-19/Jordan/SEARCH-5436/2020|EPI_ISL_755129|2020-08-18	EPI_ISL_755129	2020-08-18	Other regions	Asia	Jordan	Amman	B.1.1.312	GR
hCoV-19/Hong_Kong/HKU-200723-074/2020|EPI_ISL_497841|2020-07-07	EPI_ISL_497841	2020-07-07	Other regions	Asia	Hong_Kong		B.1.36.1	GH
hCoV-19/Hong_Kong/HKU-200723-075/2020|EPI_ISL_497842|2020-07-09	EPI_ISL_497842	2020-07-09	Other regions	Asia	Hong_Kong		B.1.217	G
hCoV-19/Bangladesh/BCSIR-NILMRC-258/2020|EPI_ISL_498253|2020-07-07	EPI_ISL_498253	2020-07-07	Other regions	Asia	Bangladesh	Khulna	B.1.1.80	GR
hCoV-19/India/GJ-GBRC-412a/2020|EPI_ISL_586537|2020-07-18	EPI_ISL_586537	2020-07-18	Other regions	Asia	India	Gujarat	B.1.143	G
hCoV-19/India/MH-ACTREC-244/2020|EPI_ISL_699897|2020-07-06	EPI_ISL_699897	2020-07-06	Other regions	Asia	India	Maharashtra	B.1.1.212	GR
hCoV-19/Jordan/AM-ALSR-5287/2020|EPI_ISL_730524|2020-11-04	EPI_ISL_730524	2020-11-04	Other regions	Asia	Jordan	Amman	B.1.36.10	GH
hCoV-19/Bangladesh/BCSIR-NILMRC-232/2020|EPI_ISL_487375|2020-07-06	EPI_ISL_487375	2020-07-06	Other regions	Asia	Bangladesh	Barisal	B.1.36.16	GH
hCoV-19/South_Korea/KCDC2640/2020|EPI_ISL_515042|2020-07-09	EPI_ISL_515042	2020-07-09	Other regions	Asia	South_Korea		B.1.3.1	GH
hCoV-19/India/GJ-GBRC-389a/2020|EPI_ISL_524752|2020-07-06	EPI_ISL_524752	2020-07-06	Other regions	Asia	India	Gujarat	B.1.160.1	GH
hCoV-19/India/GJ-GBRC-392a/2020|EPI_ISL_524758|2020-07-06	EPI_ISL_524758	2020-07-06	Other regions	Asia	India	Gujarat	B.1.160	GH
hCoV-19/India/GJ-GBRC-393a/2020|EPI_ISL_524760|2020-07-06	EPI_ISL_524760	2020-07-06	Other regions	Asia	India	Gujarat	B.1.145	G
hCoV-19/England/NOTT-112CBB/2020|EPI_ISL_493607|2020-07-11	EPI_ISL_493607	2020-07-11	Other regions	Europe	United Kingdom	England	B.1.1.55	GR
hCoV-19/England/SHEF-CDC83/2020|EPI_ISL_493716|2020-07-10	EPI_ISL_493716	2020-07-10	Other regions	Europe	United Kingdom	England	B.1.1.37	GR
hCoV-19/England/SHEF-C49B2/2020|EPI_ISL_507164|2020-07-19	EPI_ISL_507164	2020-07-19	Other regions	Europe	United Kingdom	England	B.1.1.141	GR
hCoV-19/Switzerland/BE-ETHZ-200005/2020|EPI_ISL_510695|2020-07-10	EPI_ISL_510695	2020-07-10	Other regions	Europe	Switzerland	Bern	B.1.180	G
hCoV-19/Switzerland/TG-ETHZ-210010/2020|EPI_ISL_511985|2020-07-20	EPI_ISL_511985	2020-07-20	Other regions	Europe	Switzerland	Thurgau	B.1.1.58	GR
hCoV-19/England/ALDP-97C3C1/2020|EPI_ISL_526302|2020-07-14	EPI_ISL_526302	2020-07-14	Other regions	Europe	United Kingdom	England	B.1.1.255	GR
hCoV-19/England/LIVE-A94EF/2020|EPI_ISL_526377|2020-07-23	EPI_ISL_526377	2020-07-23	Other regions	Europe	United Kingdom	England	B.1.324	GH
hCoV-19/England/QEUH-96064F/2020|EPI_ISL_532046|2020-08-03	EPI_ISL_532046	2020-08-03	Other regions	Europe	United Kingdom	England	B.1.1.204	GR
hCoV-19/England/QEUH-9606A9/2020|EPI_ISL_532101|2020-08-04	EPI_ISL_532101	2020-08-04	Other regions	Europe	United Kingdom	England	B.1.1.311	GR
hCoV-19/England/LIVE-1D2877/2020|EPI_ISL_534744|2020-08-16	EPI_ISL_534744	2020-08-16	Other regions	Europe	United Kingdom	England	B.1.102	G
hCoV-19/Norway/2952/2020|EPI_ISL_549027|2020-07-31	EPI_ISL_549027	2020-07-31	Other regions	Europe	Norway	Oslo	B.1.177.14	GV
hCoV-19/England/CAMC-94AA12/2020|EPI_ISL_556041|2020-07-23	EPI_ISL_556041	2020-07-23	Other regions	Europe	United Kingdom	England	B.1.1.159	GR
hCoV-19/England/MILK-632412/2020|EPI_ISL_556138|2020-07-07	EPI_ISL_556138	2020-07-07	Other regions	Europe	United Kingdom	England	B.1.1.274	GR
hCoV-19/England/MILK-837EFF/2020|EPI_ISL_557319|2020-07-16	EPI_ISL_557319	2020-07-16	Other regions	Europe	United Kingdom	England	B.1.1.138	GR
hCoV-19/England/MILK-846349/2020|EPI_ISL_557320|2020-07-16	EPI_ISL_557320	2020-07-16	Other regions	Europe	United Kingdom	England	B.1.258.3	G
hCoV-19/England/MILK-8524A1/2020|EPI_ISL_557349|2020-07-17	EPI_ISL_557349	2020-07-17	Other regions	Europe	United Kingdom	England	B.1.1.12	GR
hCoV-19/England/MILK-850A83/2020|EPI_ISL_557421|2020-07-16	EPI_ISL_557421	2020-07-16	Other regions	Europe	United Kingdom	England	B.1.104	G
hCoV-19/England/MILK-854CC5/2020|EPI_ISL_557424|2020-07-17	EPI_ISL_557424	2020-07-17	Other regions	Europe	United Kingdom	England	B.28	V
hCoV-19/England/MILK-876A1E/2020|EPI_ISL_557442|2020-07-20	EPI_ISL_557442	2020-07-20	Other regions	Europe	United Kingdom	England	B.1.1.220	GR
hCoV-19/England/MILK-8664D7/2020|EPI_ISL_557455|2020-07-17	EPI_ISL_557455	2020-07-17	Other regions	Europe	United Kingdom	England	B.1.1.115	GR
hCoV-19/England/MILK-85BE22/2020|EPI_ISL_557457|2020-07-17	EPI_ISL_557457	2020-07-17	Other regions	Europe	United Kingdom	England	B.1.1.125	GR
hCoV-19/England/MILK-86AC26/2020|EPI_ISL_557462|2020-07-18	EPI_ISL_557462	2020-07-18	Other regions	Europe	United Kingdom	England	B.1.77	G
hCoV-19/Sweden/20-08929/2020|EPI_ISL_560977|2020-07-13	EPI_ISL_560977	2020-07-13	Other regions	Europe	Sweden	Ostergotland	B.1.1.261	GR
hCoV-19/Sweden/20-08930/2020|EPI_ISL_560978|2020-07-12	EPI_ISL_560978	2020-07-12	Other regions	Europe	Sweden	Ostergotland	B.1.373	GH
hCoV-19/Germany/BE-ChVir-W1716-6716/2020|EPI_ISL_754006|2020-08-16	EPI_ISL_754006	2020-08-16	Other regions	Europe	Germany	Berlin	B.1.160.6	GH
hCoV-19/Switzerland/AG-ETHZ-210014/2020|EPI_ISL_510761|2020-07-20	EPI_ISL_510761	2020-07-20	Other regions	Europe	Switzerland	Aargau	B.1.1.43	GR
hCoV-19/Belgium/ULG-10288/2020|EPI_ISL_540455|2020-07-08	EPI_ISL_540455	2020-07-08	Other regions	Europe	Belgium	Anvers	B.1.1.122	GR
hCoV-19/England/MILK-80218B/2020|EPI_ISL_557213|2020-07-15	EPI_ISL_557213	2020-07-15	Other regions	Europe	United Kingdom	England	B.54	O
hCoV-19/England/MILK-8315D2/2020|EPI_ISL_557237|2020-07-17	EPI_ISL_557237	2020-07-17	Other regions	Europe	United Kingdom	England	B.1.1.300	GR
hCoV-19/Italy/LAZ-INMI-25/2020|EPI_ISL_590693|2020-07-07	EPI_ISL_590693	2020-07-07	Other regions	Europe	Italy	Lazio	B.1.1.103	GR
hCoV-19/Spain/CT-IBV-99009891/2020|EPI_ISL_660288|2020-08-07	EPI_ISL_660288	2020-08-07	Other regions	Europe	Spain	Catalunya	B.1.177.15	GV
hCoV-19/Spain/AN-IBV-006128/2020|EPI_ISL_510455|2020-07-06	EPI_ISL_510455	2020-07-06	Other regions	Europe	Spain	Andalucia	B.1.1.162	GR
hCoV-19/Northern_Ireland/QEUH-94390D/2020|EPI_ISL_532578|2020-07-11	EPI_ISL_532578	2020-07-11	Other regions	Europe	United Kingdom	Northern_Ireland	B.1.1.245	GR
hCoV-19/England/QEUH-7884D0/2020|EPI_ISL_533119|2020-07-15	EPI_ISL_533119	2020-07-15	Other regions	Europe	United Kingdom	England	B.1.1.200	G
hCoV-19/England/QEUH-7953F1/2020|EPI_ISL_533140|2020-07-15	EPI_ISL_533140	2020-07-15	Other regions	Europe	United Kingdom	England	B.1.1.152	GR
hCoV-19/England/CAMC-947A7F/2020|EPI_ISL_556533|2020-07-20	EPI_ISL_556533	2020-07-20	Other regions	Europe	United Kingdom	England	B.1.36.12	GH
hCoV-19/England/MILK-615A22/2020|EPI_ISL_557838|2020-07-06	EPI_ISL_557838	2020-07-06	Other regions	Europe	United Kingdom	England	B.1.1.286	GR
hCoV-19/England/MILK-6239BB/2020|EPI_ISL_557845|2020-07-06	EPI_ISL_557845	2020-07-06	Other regions	Europe	United Kingdom	England	B.1.282	GH
hCoV-19/England/MILK-61A3F5/2020|EPI_ISL_557847|2020-07-06	EPI_ISL_557847	2020-07-06	Other regions	Europe	United Kingdom	England	B.1.231	G
hCoV-19/Russia/OMS-ORINFI-5199S/2020|EPI_ISL_569830|2020-07-13	EPI_ISL_569830	2020-07-13	Other regions	Europe	Russia	Omsk	B.1.1.31	GR
hCoV-19/Sweden/20-52366/2020|EPI_ISL_582800|2020-07-10	EPI_ISL_582800	2020-07-10	Other regions	Europe	Sweden	Vasternorrland	B.1.227	G
hCoV-19/Netherlands/NB-EMC-451/2020|EPI_ISL_722801|2020-07-11	EPI_ISL_722801	2020-07-11	Other regions	Europe	Netherlands	Noord Brabant	B.1.1.307	GR
hCoV-19/Netherlands/NB-EMC-452/2020|EPI_ISL_722802|2020-07-12	EPI_ISL_722802	2020-07-12	Other regions	Europe	Netherlands	Noord Brabant	B.1.1.209	GR
hCoV-19/Netherlands/NB-EMC-460/2020|EPI_ISL_722809|2020-07-20	EPI_ISL_722809	2020-07-20	Other regions	Europe	Netherlands	Noord Brabant	B.1.221	G
hCoV-19/Russia/SVE-RII-MH186S/2020|EPI_ISL_732991|2020-07-08	EPI_ISL_732991	2020-07-08	Other regions	Europe	Russia	Sverdlovsk	B.1.1.140	GR
hCoV-19/Belgium/rega-0721842/2020|EPI_ISL_734812|2020-07-21	EPI_ISL_734812	2020-07-21	Other regions	Europe	Belgium	Erpent	B.1.177.19	GV
hCoV-19/Belgium/rega-0722818/2020|EPI_ISL_734822|2020-07-22	EPI_ISL_734822	2020-07-22	Other regions	Europe	Belgium	La LouviÃ¨re	B.1.1.297	GR
hCoV-19/Germany/BE-ChVir-W1638-6728/2020|EPI_ISL_753975|2020-08-02	EPI_ISL_753975	2020-08-02	Other regions	Europe	Germany	Berlin	B.1.88	G
hCoV-19/Germany/BE-ChVir-W1639-6740/2020|EPI_ISL_753976|2020-08-03	EPI_ISL_753976	2020-08-03	Other regions	Europe	Germany	Berlin	B.1.1.105	GR
hCoV-19/Germany/BE-ChVir-W1647-6745/2020|EPI_ISL_753980|2020-08-02	EPI_ISL_753980	2020-08-02	Other regions	Europe	Germany	Berlin	B.1.93	G
hCoV-19/Germany/BE-ChVir-W1693-4382/2020|EPI_ISL_753988|2020-08-04	EPI_ISL_753988	2020-08-04	Other regions	Europe	Germany	Berlin	B.1.1.234	GR
hCoV-19/England/LIVE-A5252/2020|EPI_ISL_500113|2020-07-08	EPI_ISL_500113	2020-07-08	Other regions	Europe	United Kingdom	England	B.1.1.195	GR
hCoV-19/Switzerland/BE-ETHZ-220058/2020|EPI_ISL_512028|2020-07-24	EPI_ISL_512028	2020-07-24	Other regions	Europe	Switzerland	Bern	B.1.1.277	GR
hCoV-19/Switzerland/BL-ETHZ-220079/2020|EPI_ISL_512047|2020-07-27	EPI_ISL_512047	2020-07-27	Other regions	Europe	Switzerland	Basel-Landschaft	B.1.1.305	GR
hCoV-19/England/MILK-97736C/2020|EPI_ISL_550433|2020-07-24	EPI_ISL_550433	2020-07-24	Other regions	Europe	United Kingdom	England	B.1.1.151	GR
hCoV-19/England/CAMC-949E08/2020|EPI_ISL_556567|2020-07-22	EPI_ISL_556567	2020-07-22	Other regions	Europe	United Kingdom	England	B.1.1.97	GR
hCoV-19/England/CAMC-946FEA/2020|EPI_ISL_556568|2020-07-20	EPI_ISL_556568	2020-07-20	Other regions	Europe	United Kingdom	England	B.1.302	GH
hCoV-19/England/CAMC-947259/2020|EPI_ISL_556574|2020-07-21	EPI_ISL_556574	2020-07-21	Other regions	Europe	United Kingdom	England	B.1.1.218	GR
hCoV-19/England/MILK-61A735/2020|EPI_ISL_557885|2020-07-06	EPI_ISL_557885	2020-07-06	Other regions	Europe	United Kingdom	England	B.1.1.178	GR
hCoV-19/Russia/OMS-ORINFI-3027S/2020|EPI_ISL_569780|2020-07-06	EPI_ISL_569780	2020-07-06	Other regions	Europe	Russia	Omsk	B.1.1.184	GR
hCoV-19/Russia/OMS-ORINFI-4361S/2020|EPI_ISL_569782|2020-07-08	EPI_ISL_569782	2020-07-08	Other regions	Europe	Russia	Omsk	B.1.1.129	GR
hCoV-19/Denmark/DCGC-2624/2020|EPI_ISL_616503|2020-08-17	EPI_ISL_616503	2020-08-17	Other regions	Europe	Denmark	Sjaelland	B.1.177.24	GV
hCoV-19/Denmark/DCGC-1901/2020|EPI_ISL_622564|2020-07-06	EPI_ISL_622564	2020-07-06	Other regions	Europe	Denmark	Hovedstaden	C.7	GR
hCoV-19/Sweden/20-52720/2020|EPI_ISL_654944|2020-07-14	EPI_ISL_654944	2020-07-14	Other regions	Europe	Sweden	Jonkoping	B.1.1.113	GR
hCoV-19/Ireland/D-NVRL-20IRL39565/2020|EPI_ISL_501263|2020-07-06	EPI_ISL_501263	2020-07-06	Other regions	Europe	Ireland	Dublin	B.1.1.135	GR
hCoV-19/England/CAMB-1B58F2/2020|EPI_ISL_514444|2020-07-25	EPI_ISL_514444	2020-07-25	Other regions	Europe	United Kingdom	England	B.1.76	G
hCoV-19/Sweden/20-52440/2020|EPI_ISL_539884|2020-07-22	EPI_ISL_539884	2020-07-22	Other regions	Europe	Sweden	Vastra Gotaland	B.1.1.130	GR
hCoV-19/Norway/2893/2020|EPI_ISL_549168|2020-07-13	EPI_ISL_549168	2020-07-13	Other regions	Europe	Norway	Viken	B.1.1.39	GR
hCoV-19/Denmark/DCGC-2879/2020|EPI_ISL_616574|2020-08-17	EPI_ISL_616574	2020-08-17	Other regions	Europe	Denmark	Syddanmark	B.1.1.272	GR
hCoV-19/Spain/MD-ISCIII-2014630/2020|EPI_ISL_691713|2020-08-18	EPI_ISL_691713	2020-08-18	Other regions	Europe	Spain	Madrid	B.1.177.8	O
hCoV-19/Ireland/D-NVRL-71IRL06434/2020|EPI_ISL_500580|2020-07-06	EPI_ISL_500580	2020-07-06	Other regions	Europe	Ireland	Dublin	B.1.1.71	GR
hCoV-19/Ireland/KK-NVRL-71IRL07034/2020|EPI_ISL_500583|2020-07-07	EPI_ISL_500583	2020-07-07	Other regions	Europe	Ireland	Kilkenny	B.1.36.13	GH
hCoV-19/Ireland/CO-NVRL-71IRL17107/2020|EPI_ISL_500593|2020-07-09	EPI_ISL_500593	2020-07-09	Other regions	Europe	Ireland	Cork	B.1.346	GH
hCoV-19/Wales/PHWC-1696F3/2020|EPI_ISL_512501|2020-07-15	EPI_ISL_512501	2020-07-15	Other regions	Europe	United Kingdom	Wales	B.1.1.171	GR
hCoV-19/England/BIRM-62497/2020|EPI_ISL_529408|2020-07-08	EPI_ISL_529408	2020-07-08	Other regions	Europe	United Kingdom	England	B.1.1.270	GR
hCoV-19/England/ALDP-97E471/2020|EPI_ISL_529410|2020-07-24	EPI_ISL_529410	2020-07-24	Other regions	Europe	United Kingdom	England	B.1.160.4	GH
hCoV-19/Spain/PV-IBV-98006705/2020|EPI_ISL_541102|2020-07-12	EPI_ISL_541102	2020-07-12	Other regions	Europe	Spain	Basque Country	B.1.367	GH
hCoV-19/Norway/3104/2020|EPI_ISL_549128|2020-08-04	EPI_ISL_549128	2020-08-04	Other regions	Europe	Norway	Viken	B.1.1.219	GR
hCoV-19/England/MILK-97165A/2020|EPI_ISL_553064|2020-08-18	EPI_ISL_553064	2020-08-18	Other regions	Europe	United Kingdom	England	B.1.177.22	GV
hCoV-19/England/CAMC-9424A3/2020|EPI_ISL_556881|2020-07-21	EPI_ISL_556881	2020-07-21	Other regions	Europe	United Kingdom	England	B.1.1.201	GR
hCoV-19/England/CAMC-9431BA/2020|EPI_ISL_556898|2020-07-23	EPI_ISL_556898	2020-07-23	Other regions	Europe	United Kingdom	England	B.1.1.235	GR
hCoV-19/Lithuania/MR-LUHS-Eilnr262/2020|EPI_ISL_636856|2020-08-08	EPI_ISL_636856	2020-08-08	Other regions	Europe	Lithuania	Kauno apskritis	B.1.1.280	GR
hCoV-19/Turkey/DEN-PAU13/2020|EPI_ISL_708191|2020-07-30	EPI_ISL_708191	2020-07-30	Other regions	Europe	Turkey	Denizli	B.1.1.267	GR
hCoV-19/Russia/AST-RII-MH4141S/2020|EPI_ISL_733171|2020-07-30	EPI_ISL_733171	2020-07-30	Other regions	Europe	Russia	Astrakhan Region	B.1.1.208	GR
hCoV-19/Luxembourg/LNS2850585/2020|EPI_ISL_740204|2020-07-13	EPI_ISL_740204	2020-07-13	Other regions	Europe	Luxembourg		B.1.1.15	GR
hCoV-19/England/BIRM-60226/2020|EPI_ISL_529360|2020-07-21	EPI_ISL_529360	2020-07-21	Other regions	Europe	United Kingdom	England	B.1.1.262	GR
hCoV-19/Scotland/QEUH-7B078B/2020|EPI_ISL_532876|2020-07-19	EPI_ISL_532876	2020-07-19	Other regions	Europe	United Kingdom	Scotland	B.1.1.170	GR
hCoV-19/England/QEUH-768C1A/2020|EPI_ISL_532970|2020-07-15	EPI_ISL_532970	2020-07-15	Other regions	Europe	United Kingdom	England	B.1.1.145	GR
hCoV-19/England/CAMC-9451A9/2020|EPI_ISL_556794|2020-07-16	EPI_ISL_556794	2020-07-16	Other regions	Europe	United Kingdom	England	B.1.1.38	GR
hCoV-19/England/CAMC-946CC5/2020|EPI_ISL_556807|2020-07-14	EPI_ISL_556807	2020-07-14	Other regions	Europe	United Kingdom	England	B.1.253	G
hCoV-19/England/CAMC-9456B9/2020|EPI_ISL_556812|2020-07-15	EPI_ISL_556812	2020-07-15	Other regions	Europe	United Kingdom	England	B.1.1.89	GR
hCoV-19/England/NORT-286167/2020|EPI_ISL_573313|2020-07-21	EPI_ISL_573313	2020-07-21	Other regions	Europe	United Kingdom	England	B.1.1.315	GR
hCoV-19/Belgium/ULG-10244/2020|EPI_ISL_498150|2020-07-06	EPI_ISL_498150	2020-07-06	Other regions	Europe	Belgium	LiÃ¨ge	B.1.1.221	GR
hCoV-19/Wales/PHWC-169329/2020|EPI_ISL_499431|2020-07-11	EPI_ISL_499431	2020-07-11	Other regions	Europe	United Kingdom	Wales	B.1.1.237	GR
hCoV-19/England/QEUH-96BEE2/2020|EPI_ISL_531373|2020-08-14	EPI_ISL_531373	2020-08-14	Other regions	Europe	United Kingdom	England	B.1.1.197	GR
hCoV-19/Wales/QEUH-8ADD60/2020|EPI_ISL_532693|2020-07-22	EPI_ISL_532693	2020-07-22	Other regions	Europe	United Kingdom	Wales	B.1.1.59	GR
hCoV-19/England/QEUH-87F75A/2020|EPI_ISL_532728|2020-07-22	EPI_ISL_532728	2020-07-22	Other regions	Europe	United Kingdom	England	B.1.1.120	GR
hCoV-19/England/QEUH-7689E6/2020|EPI_ISL_533002|2020-07-15	EPI_ISL_533002	2020-07-15	Other regions	Europe	United Kingdom	England	B.1.1.301	GR
hCoV-19/England/QEUH-7689AA/2020|EPI_ISL_533004|2020-07-15	EPI_ISL_533004	2020-07-15	Other regions	Europe	United Kingdom	England	B.1.1.299	GR
hCoV-19/England/QEUH-7606E7/2020|EPI_ISL_533005|2020-07-15	EPI_ISL_533005	2020-07-15	Other regions	Europe	United Kingdom	England	C.3	GR
hCoV-19/Northern_Ireland/QEUH-754F54/2020|EPI_ISL_533007|2020-07-18	EPI_ISL_533007	2020-07-18	Other regions	Europe	United Kingdom	Northern_Ireland	B.1.1.74	GR
hCoV-19/Scotland/QEUH-789563/2020|EPI_ISL_533016|2020-07-16	EPI_ISL_533016	2020-07-16	Other regions	Europe	United Kingdom	Scotland	B.1.36.17	GH
hCoV-19/England/QEUH-7923B8/2020|EPI_ISL_533018|2020-07-15	EPI_ISL_533018	2020-07-15	Other regions	Europe	United Kingdom	England	B.1.1.279	GR
hCoV-19/England/QEUH-787AB1/2020|EPI_ISL_533036|2020-07-15	EPI_ISL_533036	2020-07-15	Other regions	Europe	United Kingdom	England	B.1.1.107	GR
hCoV-19/England/QEUH-79202A/2020|EPI_ISL_533039|2020-07-15	EPI_ISL_533039	2020-07-15	Other regions	Europe	United Kingdom	England	B.1.1.227	GR
hCoV-19/England/QEUH-79EEF7/2020|EPI_ISL_533040|2020-07-15	EPI_ISL_533040	2020-07-15	Other regions	Europe	United Kingdom	England	B.1.235	G
hCoV-19/England/QEUH-7A8FF7/2020|EPI_ISL_533042|2020-07-08	EPI_ISL_533042	2020-07-08	Other regions	Europe	United Kingdom	England	B.1.146	GR
hCoV-19/England/QEUH-76ABFD/2020|EPI_ISL_533050|2020-07-16	EPI_ISL_533050	2020-07-16	Other regions	Europe	United Kingdom	England	B.1.1.213	GR
hCoV-19/Northern_Ireland/QEUH-77A78D/2020|EPI_ISL_533052|2020-07-16	EPI_ISL_533052	2020-07-16	Other regions	Europe	United Kingdom	Northern_Ireland	B.1.258.2	G
hCoV-19/England/QEUH-788E69/2020|EPI_ISL_533057|2020-07-15	EPI_ISL_533057	2020-07-15	Other regions	Europe	United Kingdom	England	B.1.1.303	GR
hCoV-19/England/QEUH-78498A/2020|EPI_ISL_533062|2020-07-15	EPI_ISL_533062	2020-07-15	Other regions	Europe	United Kingdom	England	B.1.1.253	GR
hCoV-19/England/QEUH-788889/2020|EPI_ISL_533068|2020-07-15	EPI_ISL_533068	2020-07-15	Other regions	Europe	United Kingdom	England	B.1.238	G
hCoV-19/Switzerland/BE-ETHZ-250136/2020|EPI_ISL_535642|2020-08-17	EPI_ISL_535642	2020-08-17	Other regions	Europe	Switzerland	Bern	B.1.1.241	GR
hCoV-19/Switzerland/ZH-ETHZ-250141/2020|EPI_ISL_535645|2020-08-17	EPI_ISL_535645	2020-08-17	Other regions	Europe	Switzerland	Zurich	B.1.177.23	GV
hCoV-19/England/QEUH-964186/2020|EPI_ISL_536950|2020-08-12	EPI_ISL_536950	2020-08-12	Other regions	Europe	United Kingdom	England	B.1.1.309	GR
hCoV-19/England/CAMC-9460D8/2020|EPI_ISL_556681|2020-07-15	EPI_ISL_556681	2020-07-15	Other regions	Europe	United Kingdom	England	B.1.251	G
hCoV-19/France/BRE-8935/2020|EPI_ISL_560603|2020-07-29	EPI_ISL_560603	2020-07-29	Other regions	Europe	France	Bretagne	B.1.219	G
hCoV-19/France/PAC-IHU-0955/2020|EPI_ISL_569007|2020-07-13	EPI_ISL_569007	2020-07-13	Other regions	Europe	France	Provence-Alpes-CÃ´te-dâ€™Azur	N.2	GR
hCoV-19/France/PAC-IHU-0958/2020|EPI_ISL_569010|2020-07-13	EPI_ISL_569010	2020-07-13	Other regions	Europe	France	Provence-Alpes-CÃ´te-dâ€™Azur	E.1	G
hCoV-19/Ukraine/Kharkiv-705/2020|EPI_ISL_576146|2020-07-28	EPI_ISL_576146	2020-07-28	Other regions	Europe	Ukraine	Kharkiv	B.1.1.243	GR
hCoV-19/Northern_Ireland/NIRE-FB9C1/2020|EPI_ISL_585259|2020-08-13	EPI_ISL_585259	2020-08-13	Other regions	Europe	United Kingdom	Northern_Ireland	B.1.1.187	GR
hCoV-19/France/BRE-9329/2020|EPI_ISL_614268|2020-08-13	EPI_ISL_614268	2020-08-13	Other regions	Europe	France	Bretagne	B.1.258.1	G
hCoV-19/Netherlands/NB-EMC-321/2020|EPI_ISL_632774|2020-07-06	EPI_ISL_632774	2020-07-06	Other regions	Europe	Netherlands	Noord Brabant	B.1.1.112	GR
hCoV-19/Norway/2881/2020|EPI_ISL_500799|2020-07-13	EPI_ISL_500799	2020-07-13	Other regions	Europe	Norway		B.1.236	G
hCoV-19/Switzerland/SG-ETHZ-190012/2020|EPI_ISL_500878|2020-07-06	EPI_ISL_500878	2020-07-06	Other regions	Europe	Switzerland	St Gallen	B.1.1.127	GR
hCoV-19/Switzerland/ZH-ETHZ-190025/2020|EPI_ISL_500889|2020-07-07	EPI_ISL_500889	2020-07-07	Other regions	Europe	Switzerland	Zurich	B.1.1.232	GR
hCoV-19/Sweden/20-08934/2020|EPI_ISL_534226|2020-07-14	EPI_ISL_534226	2020-07-14	Other regions	Europe	Sweden	Skane	B.1.1.91	GR
hCoV-19/Sweden/20-52289/2020|EPI_ISL_534236|2020-07-06	EPI_ISL_534236	2020-07-06	Other regions	Europe	Sweden	Stockholm	B.1.342	GH
hCoV-19/Wales/PHWC-16CCC1/2020|EPI_ISL_572540|2020-07-13	EPI_ISL_572540	2020-07-13	Other regions	Europe	United Kingdom	Wales	B.1.142	G
hCoV-19/England/QEUH-9B4A13/2020|EPI_ISL_590323|2020-08-02	EPI_ISL_590323	2020-08-02	Other regions	Europe	United Kingdom	England	B.1.177.13	GV
hCoV-19/Denmark/DCGC-1999/2020|EPI_ISL_618334|2020-07-13	EPI_ISL_618334	2020-07-13	Other regions	Europe	Denmark	Midtjylland	B.1.343	GH
hCoV-19/Denmark/DCGC-2107/2020|EPI_ISL_618369|2020-07-27	EPI_ISL_618369	2020-07-27	Other regions	Europe	Denmark	Midtjylland	B.1.372	GH
hCoV-19/Denmark/DCGC-2108/2020|EPI_ISL_618370|2020-07-27	EPI_ISL_618370	2020-07-27	Other regions	Europe	Denmark	Midtjylland	B.1.1.288	GR
hCoV-19/Denmark/DCGC-2112/2020|EPI_ISL_618374|2020-07-20	EPI_ISL_618374	2020-07-20	Other regions	Europe	Denmark	Sjaelland	B.1.218	G
hCoV-19/Sweden/20-52356/2020|EPI_ISL_648133|2020-07-07	EPI_ISL_648133	2020-07-07	Other regions	Europe	Sweden	Varmland	B.1.1.302	GR
hCoV-19/Portugal/PT1609/2020|EPI_ISL_693531|2020-07-06	EPI_ISL_693531	2020-07-06	Other regions	Europe	Portugal		B.1.1.198	GR
hCoV-19/Portugal/PT1616/2020|EPI_ISL_693618|2020-07-08	EPI_ISL_693618	2020-07-08	Other regions	Europe	Portugal		B.1.272	GH
hCoV-19/Wales/PHWC-49C25A/2020|EPI_ISL_742530|2020-07-07	EPI_ISL_742530	2020-07-07	Other regions	Europe	United Kingdom	Wales	B.1.177.6	GV
hCoV-19/England/SHEF-D0A0B/2020|EPI_ISL_517574|2020-07-30	EPI_ISL_517574	2020-07-30	Other regions	Europe	United Kingdom	England	B.1.1.166	GR
hCoV-19/England/MILK-97049D/2020|EPI_ISL_553128|2020-08-17	EPI_ISL_553128	2020-08-17	Other regions	Europe	United Kingdom	England	B.1.315	GH
hCoV-19/Russia/SVE-RII-MH187S/2020|EPI_ISL_560310|2020-07-08	EPI_ISL_560310	2020-07-08	Other regions	Europe	Russia	Sverdlovsk	B.1.1.40	GR
hCoV-19/Denmark/DCGC-1778/2020|EPI_ISL_618193|2020-07-20	EPI_ISL_618193	2020-07-20	Other regions	Europe	Denmark	Nordjylland	B.1.1.298	GR
hCoV-19/England/MILK-992152/2020|EPI_ISL_540650|2020-08-27	EPI_ISL_540650	2020-08-27	Other regions	Europe	United Kingdom	England	B.1.1.240	GR
hCoV-19/Netherlands/ZH-EMC-504/2020|EPI_ISL_577933|2020-08-25	EPI_ISL_577933	2020-08-25	Other regions	Europe	Netherlands	Zuid Holland	B.1.1.194	GR
hCoV-19/Denmark/DCGC-3496/2020|EPI_ISL_616284|2020-08-31	EPI_ISL_616284	2020-08-31	Other regions	Europe	Denmark	Hovedstaden	B.1.177.12	GV
hCoV-19/Denmark/DCGC-3552/2020|EPI_ISL_616345|2020-08-31	EPI_ISL_616345	2020-08-31	Other regions	Europe	Denmark	Syddanmark	B.1.258.9	G
hCoV-19/England/ALDP-9BCEA6/2020|EPI_ISL_572850|2020-09-09	EPI_ISL_572850	2020-09-09	Other regions	Europe	United Kingdom	England	B.1.258.5	G
hCoV-19/Denmark/DCGC-3206/2020|EPI_ISL_616029|2020-08-31	EPI_ISL_616029	2020-08-31	Other regions	Europe	Denmark	Syddanmark	B.1.1.153	GR
hCoV-19/Scotland/QEUH-98F404/2020|EPI_ISL_540362|2020-08-29	EPI_ISL_540362	2020-08-29	Other regions	Europe	United Kingdom	Scotland	B.1.177.5	GV
hCoV-19/England/MILK-9AB648/2020|EPI_ISL_549450|2020-08-31	EPI_ISL_549450	2020-08-31	Other regions	Europe	United Kingdom	England	B.1.1.308	GR
hCoV-19/Wales/MILK-99A05D/2020|EPI_ISL_550411|2020-08-29	EPI_ISL_550411	2020-08-29	Other regions	Europe	United Kingdom	Wales	B.1.177.7	GV
hCoV-19/Denmark/DCGC-3004/2020|EPI_ISL_616780|2020-08-24	EPI_ISL_616780	2020-08-24	Other regions	Europe	Denmark	Nordjylland	B.1.1.191	GR
hCoV-19/Denmark/DCGC-3240/2020|EPI_ISL_616787|2020-08-24	EPI_ISL_616787	2020-08-24	Other regions	Europe	Denmark	Hovedstaden	B.1.177.21	GV
hCoV-19/England/ALDP-9B647D/2020|EPI_ISL_573009|2020-08-28	EPI_ISL_573009	2020-08-28	Other regions	Europe	United Kingdom	England	B.1.160.2	GH
hCoV-19/Denmark/DCGC-2782/2020|EPI_ISL_616617|2020-08-24	EPI_ISL_616617	2020-08-24	Other regions	Europe	Denmark	Sjaelland	B.1.1.224	GR
hCoV-19/Scotland/CVR4201/2020|EPI_ISL_540869|2020-08-30	EPI_ISL_540869	2020-08-30	Other regions	Europe	United Kingdom	Scotland	B.1.1.26	GR
hCoV-19/England/QEUH-9B9EC7/2020|EPI_ISL_549801|2020-09-07	EPI_ISL_549801	2020-09-07	Other regions	Europe	United Kingdom	England	B.1.177.10	GV
hCoV-19/England/MILK-99D096/2020|EPI_ISL_549868|2020-08-29	EPI_ISL_549868	2020-08-29	Other regions	Europe	United Kingdom	England	B.1.258.7	G
hCoV-19/England/MILK-9761BE/2020|EPI_ISL_552758|2020-08-21	EPI_ISL_552758	2020-08-21	Other regions	Europe	United Kingdom	England	B.1.258.11	G
hCoV-19/Ireland/LH-NVRL-73IRL27298/2020|EPI_ISL_578309|2020-09-06	EPI_ISL_578309	2020-09-06	Other regions	Europe	Ireland	Louth	B.1.339	GH
hCoV-19/Germany/NW-HHU-345/2020|EPI_ISL_666632|2020-09-01	EPI_ISL_666632	2020-09-01	Other regions	Europe	Germany	North Rhine-Westphalia	B.1.1.236	GR
hCoV-19/England/QEUH-9B897C/2020|EPI_ISL_549707|2020-09-07	EPI_ISL_549707	2020-09-07	Other regions	Europe	United Kingdom	England	B.1.36.9	GH
hCoV-19/Denmark/DCGC-4495/2020|EPI_ISL_615680|2020-09-07	EPI_ISL_615680	2020-09-07	Other regions	Europe	Denmark	Syddanmark	B.1.258.8	G
hCoV-19/Northern_Ireland/NIRE-FB2E4/2020|EPI_ISL_585225|2020-08-29	EPI_ISL_585225	2020-08-29	Other regions	Europe	United Kingdom	Northern_Ireland	B.1.1.310	GR
hCoV-19/Denmark/DCGC-3075/2020|EPI_ISL_616855|2020-08-31	EPI_ISL_616855	2020-08-31	Other regions	Europe	Denmark	Hovedstaden	B.1.177.1	GV
hCoV-19/Latvia/133/2020|EPI_ISL_534223|2020-08-26	EPI_ISL_534223	2020-08-26	Other regions	Europe	Latvia		I.1	GR
hCoV-19/England/MILK-99342B/2020|EPI_ISL_552031|2020-08-26	EPI_ISL_552031	2020-08-26	Other regions	Europe	United Kingdom	England	B.1.177.3	GV
hCoV-19/England/CAMC-99141E/2020|EPI_ISL_552051|2020-08-27	EPI_ISL_552051	2020-08-27	Other regions	Europe	United Kingdom	England	B.1.177.4	GV
hCoV-19/England/QEUH-9B3A8D/2020|EPI_ISL_572678|2020-09-04	EPI_ISL_572678	2020-09-04	Other regions	Europe	United Kingdom	England	B.1.177.26	GV
hCoV-19/England/ALDP-9B5C0D/2020|EPI_ISL_590390|2020-08-28	EPI_ISL_590390	2020-08-28	Other regions	Europe	United Kingdom	England	B.1.1.165	G
hCoV-19/Scotland/QEUH-9ADED5/2020|EPI_ISL_638895|2020-09-05	EPI_ISL_638895	2020-09-05	Other regions	Europe	United Kingdom	Scotland	B.1.177.11	GV
hCoV-19/Switzerland/VD-ETHZ-270056/2020|EPI_ISL_541472|2020-09-02	EPI_ISL_541472	2020-09-02	Other regions	Europe	Switzerland	Vaud	C.5	GR
hCoV-19/England/QEUH-9AE593/2020|EPI_ISL_577226|2020-09-02	EPI_ISL_577226	2020-09-02	Other regions	Europe	United Kingdom	England	B.1.258.4	G
hCoV-19/England/QEUH-9B4BC5/2020|EPI_ISL_590273|2020-09-03	EPI_ISL_590273	2020-09-03	Other regions	Europe	United Kingdom	England	B.1.177.2	GV
hCoV-19/England/MILK-9A8FC8/2020|EPI_ISL_550994|2020-09-01	EPI_ISL_550994	2020-09-01	Other regions	Europe	United Kingdom	England	B.1.177.17	GV
hCoV-19/Denmark/DCGC-3121/2020|EPI_ISL_615938|2020-08-31	EPI_ISL_615938	2020-08-31	Other regions	Europe	Denmark	Sjaelland	B.1.1.144	GR
hCoV-19/England/MILK-9E2A76/2020|EPI_ISL_581164|2020-09-20	EPI_ISL_581164	2020-09-20	Other regions	Europe	United Kingdom	England	B.1.1.196	GR
hCoV-19/Denmark/DCGC-4729/2020|EPI_ISL_622168|2020-09-14	EPI_ISL_622168	2020-09-14	Other regions	Europe	Denmark	Syddanmark	B.1.88.1	G
hCoV-19/England/ALDP-9D7634/2020|EPI_ISL_576573|2020-09-18	EPI_ISL_576573	2020-09-18	Other regions	Europe	United Kingdom	England	G.1	G
hCoV-19/England/CAMB-1B5F2A/2020|EPI_ISL_573138|2020-09-14	EPI_ISL_573138	2020-09-14	Other regions	Europe	United Kingdom	England	B.1.177.18	GV
hCoV-19/Scotland/QEUH-9CE9BF/2020|EPI_ISL_602019|2020-09-17	EPI_ISL_602019	2020-09-17	Other regions	Europe	United Kingdom	Scotland	B.1.258.10	G
hCoV-19/England/ALDP-9CB2C6/2020|EPI_ISL_575413|2020-09-16	EPI_ISL_575413	2020-09-16	Other regions	Europe	United Kingdom	England	B.1.177.20	GV
hCoV-19/Czech_Republic/NRL_9179-5/2020|EPI_ISL_626573|2020-09-20	EPI_ISL_626573	2020-09-20	Other regions	Europe	Czech_Republic	Prague	B.1.258.12	G
hCoV-19/Denmark/DCGC-11966/2020|EPI_ISL_670672|2020-09-14	EPI_ISL_670672	2020-09-14	Other regions	Europe	Denmark	Nordjylland	B.1.1.134	GR
hCoV-19/Netherlands/GE-EMC-435/2020|EPI_ISL_722465|2020-09-15	EPI_ISL_722465	2020-09-15	Other regions	Europe	Netherlands	Gelderland	M.1	GR
hCoV-19/England/ALDP-9C5E8C/2020|EPI_ISL_567565|2020-09-10	EPI_ISL_567565	2020-09-10	Other regions	Europe	United Kingdom	England	B.1.177.16	GV
hCoV-19/England/QEUH-9C9F2B/2020|EPI_ISL_567431|2020-09-10	EPI_ISL_567431	2020-09-10	Other regions	Europe	United Kingdom	England	B.1.258.6	G
hCoV-19/Russia/SVE-RII-MH2039S/2020|EPI_ISL_602387|2020-09-21	EPI_ISL_602387	2020-09-21	Other regions	Europe	Russia	Sverdlovsk	B.1.1.167	GR
hCoV-19/Denmark/DCGC-5516/2020|EPI_ISL_620841|2020-09-21	EPI_ISL_620841	2020-09-21	Other regions	Europe	Denmark	Hovedstaden	B.1.1.100	GR
hCoV-19/England/NORT-286255/2020|EPI_ISL_572581|2020-09-16	EPI_ISL_572581	2020-09-16	Other regions	Europe	United Kingdom	England	B.1.1.203	GR
hCoV-19/Spain/MD-IBV-99008528/2020|EPI_ISL_654052|2020-09-10	EPI_ISL_654052	2020-09-10	Other regions	Europe	Spain	Madrid	B.1.3.2	GH
hCoV-19/Sweden/20-52896/2020|EPI_ISL_766625|2020-09-14	EPI_ISL_766625	2020-09-14	Other regions	Europe	Sweden	Stockholm	B.1.1.94	GR
hCoV-19/Wales/ALDP-9C5138/2020|EPI_ISL_567792|2020-09-10	EPI_ISL_567792	2020-09-10	Other regions	Europe	United Kingdom	Wales	B.1.177.9	GV
hCoV-19/Switzerland/BL-ETHZ-300238/2020|EPI_ISL_603271|2020-10-01	EPI_ISL_603271	2020-10-01	Other regions	Europe	Switzerland	Basel-Landschaft	B.1.259	GH
hCoV-19/Russia/SVE-RII-MH8732S/2020|EPI_ISL_770667|2020-09-29	EPI_ISL_770667	2020-09-29	Other regions	Europe	Russia	Sverdlovsk Region	B.1.1.193	GR
hCoV-19/Wales/QEUH-A31057/2020|EPI_ISL_595857|2020-10-03	EPI_ISL_595857	2020-10-03	Other regions	Europe	United Kingdom	Wales	B.1.160.7	GH
hCoV-19/Denmark/DCGC-6365/2020|EPI_ISL_622319|2020-09-28	EPI_ISL_622319	2020-09-28	Other regions	Europe	Denmark	Hovedstaden	B.1.160.5	GH
hCoV-19/Russia/MUR-RII-MH2079S/2020|EPI_ISL_602408|2020-09-25	EPI_ISL_602408	2020-09-25	Other regions	Europe	Russia	Murmansk	B.1.1.96	GR
hCoV-19/Germany/BE-ChVir-D1944-8293/2020|EPI_ISL_753777|2020-10-01	EPI_ISL_753777	2020-10-01	Other regions	Europe	Germany	Berlin	B.1.1.29	GR
hCoV-19/Finland/24SS5F9/2020|EPI_ISL_759836|2020-09-24	EPI_ISL_759836	2020-09-24	Other regions	Europe	Finland	Uusimaa	B.1.36.6	GH
hCoV-19/Russia/MOW-RII-MH2885S/2020|EPI_ISL_733054|2020-09-23	EPI_ISL_733054	2020-09-23	Other regions	Europe	Russia	Moscow	B.1.1.249	GR
hCoV-19/Denmark/DCGC-6238/2020|EPI_ISL_619998|2020-10-05	EPI_ISL_619998	2020-10-05	Other regions	Europe	Denmark	Midtjylland	B.1.212	G
hCoV-19/Denmark/DCGC-5935/2020|EPI_ISL_620200|2020-10-05	EPI_ISL_620200	2020-10-05	Other regions	Europe	Denmark	Nordjylland	C.15	GR
hCoV-19/Denmark/DCGC-5947/2020|EPI_ISL_620212|2020-10-05	EPI_ISL_620212	2020-10-05	Other regions	Europe	Denmark	Hovedstaden	B.1.160.8	GH
hCoV-19/Denmark/DCGC-6464/2020|EPI_ISL_620364|2020-10-12	EPI_ISL_620364	2020-10-12	Other regions	Europe	Denmark	Nordjylland	B.1.177.27	GV
hCoV-19/Russia/KDA-RII-MH4901S/2020|EPI_ISL_733282|2020-10-14	EPI_ISL_733282	2020-10-14	Other regions	Europe	Russia	Krasnodar	B.1.1.202	GR
hCoV-19/Denmark/DCGC-7348/2020|EPI_ISL_619055|2020-10-12	EPI_ISL_619055	2020-10-12	Other regions	Europe	Denmark	Syddanmark	B.1.36.3	GH
hCoV-19/Russia/KO-RII-MH9290S/2020|EPI_ISL_733434|2020-10-15	EPI_ISL_733434	2020-10-15	Other regions	Europe	Russia	Komi Republic	B.1.1.313	GR
hCoV-19/Denmark/DCGC-6674/2020|EPI_ISL_619577|2020-10-12	EPI_ISL_619577	2020-10-12	Other regions	Europe	Denmark	Nordjylland	B.1.1.143	GR
hCoV-19/Netherlands/GE-EMC-332/2020|EPI_ISL_632424|2020-10-16	EPI_ISL_632424	2020-10-16	Other regions	Europe	Netherlands	Gelderland	B.1.36.5	GH
hCoV-19/Czech_Republic/NRL-10328/2020|EPI_ISL_660576|2020-10-23	EPI_ISL_660576	2020-10-23	Other regions	Europe	Czech_Republic	Central Bohemian Region	B.1.127	G
hCoV-19/Gibraltar/204421223/2020|EPI_ISL_613959|2020-10-27	EPI_ISL_613959	2020-10-27	Other regions	Europe	Gibraltar		B.1.177.25	G
hCoV-19/Portugal/PT1653/2020|EPI_ISL_731895|2020-11-08	EPI_ISL_731895	2020-11-08	Other regions	Europe	Portugal		B.1.201	G
hCoV-19/England/NORT-1B616EF/2020|EPI_ISL_637383|2020-11-10	EPI_ISL_637383	2020-11-10	Other regions	Europe	United Kingdom	England	B.1.79	G
hCoV-19/England/ALDP-B82A0D/2020|EPI_ISL_675164|2020-11-14	EPI_ISL_675164	2020-11-14	Other regions	Europe	United Kingdom	England	B.1.1.126	GR
hCoV-19/England/CAMC-BC0845/2020|EPI_ISL_705003|2020-11-20	EPI_ISL_705003	2020-11-20	Other regions	Europe	United Kingdom	England	B.1.254	G
hCoV-19/Denmark/DCGC-12725/2020|EPI_ISL_682906|2020-11-16	EPI_ISL_682906	2020-11-16	Other regions	Europe	Denmark	Hovedstaden	B.1.1.239	GR
hCoV-19/Denmark/DCGC-15305/2020|EPI_ISL_713218|2020-11-23	EPI_ISL_713218	2020-11-23	Other regions	Europe	Denmark		B.1.1.35	GR
hCoV-19/England/CAMC-BFBFD3/2020|EPI_ISL_709120|2020-12-04	EPI_ISL_709120	2020-12-04	Other regions	Europe	United Kingdom	England	B.1.204	G
hCoV-19/England/CAMC-C46B6B/2020|EPI_ISL_718344|2020-12-10	EPI_ISL_718344	2020-12-10	Other regions	Europe	United Kingdom	England	P.2	GR
hCoV-19/England/CAMC-C91F38/2020|EPI_ISL_777275|2020-12-11	EPI_ISL_777275	2020-12-11	Other regions	Europe	United Kingdom	England	A.12	S
hCoV-19/England/MILK-CA49DA/2020|EPI_ISL_762198|2020-12-15	EPI_ISL_762198	2020-12-15	Other regions	Europe	United Kingdom	England	B.1.1.154	GR
hCoV-19/France/ARA-120139/2020|EPI_ISL_745324|2020-12-14	EPI_ISL_745324	2020-12-14	Other regions	Europe	France	Auvergne-RhÃ´ne-Alpes	B.1.202	G
hCoV-19/Denmark/DCGC-22286/2020|EPI_ISL_758657|2020-12-14	EPI_ISL_758657	2020-12-14	Other regions	Europe	Denmark	Hovedstaden	B.1.111	GH
hCoV-19/Denmark/DCGC-20986/2020|EPI_ISL_758943|2020-12-21	EPI_ISL_758943	2020-12-21	Other regions	Europe	Denmark	Hovedstaden	B.1.1.104	GR
hCoV-19/Denmark/DCGC-23270/2020|EPI_ISL_793293|2020-12-21	EPI_ISL_793293	2020-12-21	Other regions	Europe	Denmark	Nordjylland	B.1.5.30	GV
hCoV-19/Switzerland/GE-ETHZ-420049/2020|EPI_ISL_768106|2020-12-18	EPI_ISL_768106	2020-12-18	Other regions	Europe	Switzerland	Geneva	B.1.111	GH
hCoV-19/Denmark/DCGC-24370/2020|EPI_ISL_795501|2020-12-28	EPI_ISL_795501	2020-12-28	Other regions	Europe	Denmark	Hovedstaden	B.1.1.199	GR
hCoV-19/Denmark/DCGC-24445/2020|EPI_ISL_795545|2020-12-28	EPI_ISL_795545	2020-12-28	Other regions	Europe	Denmark	Hovedstaden	B.1.158	GH
hCoV-19/USA/FL-BPHL-0725/2020|EPI_ISL_509783|2020-07-14	EPI_ISL_509783	2020-07-14	Other regions	North America	USA	Florida	B.1.318	GH
hCoV-19/USA/FL-BPHL-0740/2020|EPI_ISL_509798|2020-07-15	EPI_ISL_509798	2020-07-15	Other regions	North America	USA	Florida	B.1.1.285	GR
hCoV-19/USA/WI-UW-845/2020|EPI_ISL_509852|2020-07-09	EPI_ISL_509852	2020-07-09	Other regions	North America	USA	Wisconsin	B.1.5.29	G
hCoV-19/USA/WI-UW-868/2020|EPI_ISL_509871|2020-07-09	EPI_ISL_509871	2020-07-09	Other regions	North America	USA	Wisconsin	B.1.294	GH
hCoV-19/USA/WI-UW-896/2020|EPI_ISL_509898|2020-07-11	EPI_ISL_509898	2020-07-11	Other regions	North America	USA	Wisconsin	B.1.330	GH
hCoV-19/USA/MN-MDH-1557/2020|EPI_ISL_527622|2020-08-03	EPI_ISL_527622	2020-08-03	Other regions	North America	USA	Minnesota	B.1.119	GH
hCoV-19/Canada/MB-NML-1006/2020|EPI_ISL_582373|2020-07-18	EPI_ISL_582373	2020-07-18	Other regions	North America	Canada	Manitoba	C.8	GR
hCoV-19/USA/CA-ALSR-2332/2020|EPI_ISL_635433|2020-07-07	EPI_ISL_635433	2020-07-07	Other regions	North America	USA	California	B.1.241	G
hCoV-19/USA/CA-ALSR-2362/2020|EPI_ISL_635442|2020-07-07	EPI_ISL_635442	2020-07-07	Other regions	North America	USA	California	B.1.228	G
hCoV-19/USA/CA-ALSR-2382/2020|EPI_ISL_635451|2020-07-06	EPI_ISL_635451	2020-07-06	Other regions	North America	USA	California	B.1.1.287	GR
hCoV-19/USA/CA-ALSR-2386/2020|EPI_ISL_635453|2020-07-06	EPI_ISL_635453	2020-07-06	Other regions	North America	USA	California	B.1.240	G
hCoV-19/USA/FL-BPHL-2069/2020|EPI_ISL_653222|2020-07-09	EPI_ISL_653222	2020-07-09	Other regions	North America	USA	Florida	B.1.1.180	GR
hCoV-19/USA/FL-BPHL-2079/2020|EPI_ISL_653232|2020-07-08	EPI_ISL_653232	2020-07-08	Other regions	North America	USA	Florida	B.1.1.77	GR
hCoV-19/USA/CA-CZB-5764/2020|EPI_ISL_672356|2020-07-12	EPI_ISL_672356	2020-07-12	Other regions	North America	USA	California	B.1.267	GH
hCoV-19/USA/AZ-TG475423/2020|EPI_ISL_695049|2020-07-07	EPI_ISL_695049	2020-07-07	Other regions	North America	USA	Arizona	B.1.296	GH
hCoV-19/USA/AZ-TG475585/2020|EPI_ISL_695050|2020-07-07	EPI_ISL_695050	2020-07-07	Other regions	North America	USA	Arizona	B.1.313	GH
hCoV-19/USA/AZ-TG480709/2020|EPI_ISL_695067|2020-07-08	EPI_ISL_695067	2020-07-08	Other regions	North America	USA	Arizona	B.1.245	GH
hCoV-19/USA/AZ-TG481285/2020|EPI_ISL_695073|2020-07-07	EPI_ISL_695073	2020-07-07	Other regions	North America	USA	Arizona	B.1.1.228	GR
hCoV-19/USA/WY-WPHL-20044665/2020|EPI_ISL_769909|2020-07-16	EPI_ISL_769909	2020-07-16	Other regions	North America	USA	Wyoming	B.1.300	GH
hCoV-19/USA/TX-HMH-MCoV-9929/2020|EPI_ISL_780345|2020-07-06	EPI_ISL_780345	2020-07-06	Other regions	North America	USA	Texas	B.1.363	GH
hCoV-19/USA/NY-MSHSPSP-PV15310/2020|EPI_ISL_802127|2020-07-06	EPI_ISL_802127	2020-07-06	Other regions	North America	USA	New York	B.1.1.192	GR
hCoV-19/USA/NY-MSHSPSP-PV15240/2020|EPI_ISL_802130|2020-07-08	EPI_ISL_802130	2020-07-08	Other regions	North America	USA	New York	C.14	GR
hCoV-19/USA/NY-MSHSPSP-PV15290/2020|EPI_ISL_802133|2020-07-09	EPI_ISL_802133	2020-07-09	Other regions	North America	USA	New York	B.1.340	GH
hCoV-19/USA/NY-MSHSPSP-PV15246/2020|EPI_ISL_802134|2020-07-09	EPI_ISL_802134	2020-07-09	Other regions	North America	USA	New York	B.1.1.304	GR
hCoV-19/USA/CT-MSHSPSP-PV15299/2020|EPI_ISL_802136|2020-07-10	EPI_ISL_802136	2020-07-10	Other regions	North America	USA	Connecticut	B.1.365	GH
hCoV-19/Canada/AB-Z0002/2020|EPI_ISL_515466|2020-07-15	EPI_ISL_515466	2020-07-15	Other regions	North America	Canada	Alberta	B.1.279	GH
hCoV-19/USA/CA-CZB-3652/2020|EPI_ISL_516727|2020-07-18	EPI_ISL_516727	2020-07-18	Other regions	North America	USA	California	B.1.1.139	GR
hCoV-19/USA/SC-20-1609-T07/2020|EPI_ISL_516774|2020-07-07	EPI_ISL_516774	2020-07-07	Other regions	North America	USA	South Carolina	B.1.1.225	GR
hCoV-19/USA/FL-BPHL-1059/2020|EPI_ISL_517949|2020-07-17	EPI_ISL_517949	2020-07-17	Other regions	North America	USA	Florida	B.1.349	GH
hCoV-19/USA/VA-DCLS-1181/2020|EPI_ISL_528640|2020-07-29	EPI_ISL_528640	2020-07-29	Other regions	North America	USA	Virginia	B.1.317	GH
hCoV-19/USA/NY-Wadsworth-192894-01/2020|EPI_ISL_677022|2020-07-06	EPI_ISL_677022	2020-07-06	Other regions	North America	USA	New York	B.1.334	GH
hCoV-19/USA/CA-LACPHL-AE00020/2020|EPI_ISL_707917|2020-07-06	EPI_ISL_707917	2020-07-06	Other regions	North America	USA	California	B.1.1.128	GR
hCoV-19/USA/CA-LACPHL-AE00022/2020|EPI_ISL_707919|2020-07-07	EPI_ISL_707919	2020-07-07	Other regions	North America	USA	California	B.1.134	G
hCoV-19/USA/TX-HMH-MCoV-15659/2020|EPI_ISL_785343|2020-07-09	EPI_ISL_785343	2020-07-09	Other regions	North America	USA	Texas	B.1.1.118	GR
hCoV-19/USA/TX-HMH-MCoV-15676/2020|EPI_ISL_785360|2020-07-09	EPI_ISL_785360	2020-07-09	Other regions	North America	USA	Texas	B.1.301	GH
hCoV-19/USA/CA-IGI-0269/2020|EPI_ISL_569921|2020-07-06	EPI_ISL_569921	2020-07-06	Other regions	North America	USA	California	B.1.1.174	GR
hCoV-19/USA/CA-IGI-0280/2020|EPI_ISL_569927|2020-07-06	EPI_ISL_569927	2020-07-06	Other regions	North America	USA	California	B.1.280	GH
hCoV-19/USA/WA-UW-19395/2020|EPI_ISL_570810|2020-08-01	EPI_ISL_570810	2020-08-01	Other regions	North America	USA	Washington	B.1.169	GH
hCoV-19/USA/WA-UW-22017/2020|EPI_ISL_570838|2020-08-06	EPI_ISL_570838	2020-08-06	Other regions	North America	USA	Washington	B.1.371	GH
hCoV-19/USA/CA-CZB-2806/2020|EPI_ISL_582872|2020-07-06	EPI_ISL_582872	2020-07-06	Other regions	North America	USA	California	B.1.230	G
hCoV-19/Costa_Rica/INC-0102/2020|EPI_ISL_682243|2020-07-15	EPI_ISL_682243	2020-07-15	Other regions	North America	Costa_Rica	Puntarenas	B.1.203	G
hCoV-19/USA/AZ-TG569477/2020|EPI_ISL_695574|2020-07-10	EPI_ISL_695574	2020-07-10	Other regions	North America	USA	Arizona	B.1.358	GH
hCoV-19/USA/WA-UW-14353/2020|EPI_ISL_776680|2020-07-08	EPI_ISL_776680	2020-07-08	Other regions	North America	USA	Washington	B.1.1.116	GR
hCoV-19/USA/TX-HMH-MCoV-14035/2020|EPI_ISL_787324|2020-08-14	EPI_ISL_787324	2020-08-14	Other regions	North America	USA	Texas	B.1.1.49	GR
hCoV-19/USA/TX-HMH-MCoV-14073/2020|EPI_ISL_787359|2020-08-14	EPI_ISL_787359	2020-08-14	Other regions	North America	USA	Texas	B.1.1.177	G
hCoV-19/USA/TX-HMH-MCoV-13557/2020|EPI_ISL_788674|2020-08-21	EPI_ISL_788674	2020-08-21	Other regions	North America	USA	Texas	B.1.1.268	GR
hCoV-19/USA/WA-UW-23126/2020|EPI_ISL_570749|2020-08-07	EPI_ISL_570749	2020-08-07	Other regions	North America	USA	Washington	B.1.1.290	GR
hCoV-19/USA/CA-ALSR-2880/2020|EPI_ISL_635722|2020-07-13	EPI_ISL_635722	2020-07-13	Other regions	North America	USA	California	B.1.216	G
hCoV-19/USA/TX-HMH-MCoV-13592/2020|EPI_ISL_788702|2020-08-21	EPI_ISL_788702	2020-08-21	Other regions	North America	USA	Texas	B.1.1.181	GR
hCoV-19/USA/TX-HMH-MCoV-13735/2020|EPI_ISL_788828|2020-08-18	EPI_ISL_788828	2020-08-18	Other regions	North America	USA	Texas	B.1.1.102	GR
hCoV-19/USA/TX-HMH-7900/2020|EPI_ISL_545692|2020-07-07	EPI_ISL_545692	2020-07-07	Other regions	North America	USA	Texas	B.1.325	GH
hCoV-19/USA/SD-SDPHL-0004/2020|EPI_ISL_569612|2020-07-07	EPI_ISL_569612	2020-07-07	Other regions	North America	USA	South Dakota	B.1.1.251	GR
hCoV-19/USA/CA-ALSR-2801/2020|EPI_ISL_635684|2020-07-23	EPI_ISL_635684	2020-07-23	Other regions	North America	USA	California	B.1.232	G
hCoV-19/USA/AZ-TG512081/2020|EPI_ISL_695304|2020-07-17	EPI_ISL_695304	2020-07-17	Other regions	North America	USA	Arizona	B.1.5.34	G
hCoV-19/USA/TX-HMH-MCoV-9790/2020|EPI_ISL_780115|2020-07-06	EPI_ISL_780115	2020-07-06	Other regions	North America	USA	Texas	B.1.1.258	GR
hCoV-19/USA/TX-HMH-MCoV-9744/2020|EPI_ISL_780143|2020-07-06	EPI_ISL_780143	2020-07-06	Other regions	North America	USA	Texas	B.1.336	GH
hCoV-19/USA/TX-HMH-MCoV-13731/2020|EPI_ISL_788824|2020-08-18	EPI_ISL_788824	2020-08-18	Other regions	North America	USA	Texas	B.1.354	G
hCoV-19/USA/WI-UW-759/2020|EPI_ISL_495464|2020-07-06	EPI_ISL_495464	2020-07-06	Other regions	North America	USA	Wisconsin	B.1.1.73	GR
hCoV-19/USA/WI-UW-760/2020|EPI_ISL_495465|2020-07-07	EPI_ISL_495465	2020-07-07	Other regions	North America	USA	Wisconsin	B.1.139	G
hCoV-19/USA/WI-UW-766/2020|EPI_ISL_495471|2020-07-06	EPI_ISL_495471	2020-07-06	Other regions	North America	USA	Wisconsin	B.1.370	GH
hCoV-19/USA/WI-UW-786/2020|EPI_ISL_495490|2020-07-06	EPI_ISL_495490	2020-07-06	Other regions	North America	USA	Wisconsin	B.1.112	GH
hCoV-19/USA/WI-UW-994/2020|EPI_ISL_509989|2020-07-20	EPI_ISL_509989	2020-07-20	Other regions	North America	USA	Wisconsin	B.1.305	G
hCoV-19/USA/WA-S2745/2020|EPI_ISL_525735|2020-07-18	EPI_ISL_525735	2020-07-18	Other regions	North America	USA	Washington	B.1.333	GH
hCoV-19/USA/CT-Yale-359/2020|EPI_ISL_527775|2020-08-17	EPI_ISL_527775	2020-08-17	Other regions	North America	USA	Connecticut	B.1.298	GH
hCoV-19/USA/NM-NMDOH-2020229805/2020|EPI_ISL_535297|2020-07-20	EPI_ISL_535297	2020-07-20	Other regions	North America	USA	New Mexico	B.1.287	GH
hCoV-19/USA/TX-HMH-6096/2020|EPI_ISL_547234|2020-07-06	EPI_ISL_547234	2020-07-06	Other regions	North America	USA	Texas	B.1.2	GH
hCoV-19/USA/VA-DCLS-1308/2020|EPI_ISL_572248|2020-07-22	EPI_ISL_572248	2020-07-22	Other regions	North America	USA	Virginia	B.1.1.231	G
hCoV-19/USA/CA-IGI-0409/2020|EPI_ISL_754890|2020-07-15	EPI_ISL_754890	2020-07-15	Other regions	North America	USA	California	B.1.1.205	GR
hCoV-19/USA/TX-HMH-MCoV-10573/2020|EPI_ISL_789540|2020-07-09	EPI_ISL_789540	2020-07-09	Other regions	North America	USA	Texas	B.1.335	GH
hCoV-19/USA/FL-BPHL-1505/2020|EPI_ISL_568603|2020-07-24	EPI_ISL_568603	2020-07-24	Other regions	North America	USA	Florida	B.1.1.186	GR
hCoV-19/Canada/ON-S1415/2020|EPI_ISL_591186|2020-08-23	EPI_ISL_591186	2020-08-23	Other regions	North America	Canada	Ontario	B.1.1.121	GR
hCoV-19/Mexico/GRO-InDRE-92/2020|EPI_ISL_658899|2020-07-18	EPI_ISL_658899	2020-07-18	Other regions	North America	Mexico	Guerrero	B.1.189	G
hCoV-19/USA/CA-IGI-0634/2020|EPI_ISL_677853|2020-07-31	EPI_ISL_677853	2020-07-31	Other regions	North America	USA	California	B.1.1.147	GR
hCoV-19/USA/AZ-TG637353/2020|EPI_ISL_695748|2020-08-03	EPI_ISL_695748	2020-08-03	Other regions	North America	USA	Arizona	B.1.303	GH
hCoV-19/USA/MA-MGH-03028/2020|EPI_ISL_765684|2020-07-25	EPI_ISL_765684	2020-07-25	Other regions	North America	USA	Massachusetts	B.1.293	GH
hCoV-19/USA/TX-HMH-MCoV-13986/2020|EPI_ISL_787277|2020-08-16	EPI_ISL_787277	2020-08-16	Other regions	North America	USA	Texas	B.1.5.21	G
hCoV-19/USA/NY-MSHSPSP-PV14581/2020|EPI_ISL_801910|2020-07-10	EPI_ISL_801910	2020-07-10	Other regions	North America	USA	New York	B.1.246	GH
hCoV-19/USA/FL-BPHL-0965/2020|EPI_ISL_517855|2020-07-09	EPI_ISL_517855	2020-07-09	Other regions	North America	USA	Florida	B.1.306	GH
hCoV-19/USA/AK-PHL896/2020|EPI_ISL_528533|2020-07-06	EPI_ISL_528533	2020-07-06	Other regions	North America	USA	Alaska	B.1.181	G
hCoV-19/USA/AK-PHL936/2020|EPI_ISL_528536|2020-07-07	EPI_ISL_528536	2020-07-07	Other regions	North America	USA	Alaska	B.1.196	G
hCoV-19/USA/MI-MDHHS-SC21735/2020|EPI_ISL_529854|2020-07-25	EPI_ISL_529854	2020-07-25	Other regions	North America	USA	Michigan	B.1.1.72	GR
hCoV-19/USA/WI-GMF-14849/2020|EPI_ISL_547689|2020-08-11	EPI_ISL_547689	2020-08-11	Other regions	North America	USA	Wisconsin	B.1.271	GH
hCoV-19/USA/CA-CZB-3332/2020|EPI_ISL_548276|2020-07-10	EPI_ISL_548276	2020-07-10	Other regions	North America	USA	California	B.1.1.132	GR
hCoV-19/USA/CA-CZB-3360/2020|EPI_ISL_548278|2020-07-14	EPI_ISL_548278	2020-07-14	Other regions	North America	USA	California	B.1.1.172	GR
hCoV-19/Canada/ON-UHTC-0289/2020|EPI_ISL_569990|2020-07-28	EPI_ISL_569990	2020-07-28	Other regions	North America	Canada	Ontario	B.1.1.157	GR
hCoV-19/USA/SC-DHEC-1129/2020|EPI_ISL_574574|2020-07-10	EPI_ISL_574574	2020-07-10	Other regions	North America	USA	South Carolina	B.1.110	GH
hCoV-19/USA/UT-UPHL-201025257/2020|EPI_ISL_594050|2020-07-06	EPI_ISL_594050	2020-07-06	Other regions	North America	USA	Utah	B.1.108	GH
hCoV-19/USA/UT-UPHL-2009538/2020|EPI_ISL_605218|2020-07-18	EPI_ISL_605218	2020-07-18	Other regions	North America	USA	Utah	B.1.106	G
hCoV-19/USA/UT-UPHL-201232337/2020|EPI_ISL_684002|2020-07-31	EPI_ISL_684002	2020-07-31	Other regions	North America	USA	Utah	B.1.337	GH
hCoV-19/USA/DE-DHSS-F972766/2020|EPI_ISL_693707|2020-07-07	EPI_ISL_693707	2020-07-07	Other regions	North America	USA	Delaware	B.1.366	GH
hCoV-19/USA/TX-HMH-MCoV-8188/2020|EPI_ISL_784253|2020-07-07	EPI_ISL_784253	2020-07-07	Other regions	North America	USA	Texas	B.1.1.226	GR
hCoV-19/USA/TX-HMH-MCoV-8215/2020|EPI_ISL_784270|2020-07-07	EPI_ISL_784270	2020-07-07	Other regions	North America	USA	Texas	B.1.361	GH
hCoV-19/USA/TX-HMH-MCoV-8262/2020|EPI_ISL_784298|2020-07-07	EPI_ISL_784298	2020-07-07	Other regions	North America	USA	Texas	B.1.265	G
hCoV-19/USA/TX-HMH-MCoV-15879/2020|EPI_ISL_785563|2020-07-10	EPI_ISL_785563	2020-07-10	Other regions	North America	USA	Texas	B.1.326	GH
hCoV-19/USA/TX-HMH-MCoV-10301/2020|EPI_ISL_789116|2020-07-08	EPI_ISL_789116	2020-07-08	Other regions	North America	USA	Texas	B.1.285	GH
hCoV-19/USA/OR-OHSU-1127/2020|EPI_ISL_509145|2020-07-10	EPI_ISL_509145	2020-07-10	Other regions	North America	USA	Oregon	B.1.163	GH
hCoV-19/USA/OR-OHSU-1203/2020|EPI_ISL_509161|2020-07-11	EPI_ISL_509161	2020-07-11	Other regions	North America	USA	Oregon	B.1.165	GH
hCoV-19/USA/OR-OHSU-1427/2020|EPI_ISL_509198|2020-07-16	EPI_ISL_509198	2020-07-16	Other regions	North America	USA	Oregon	B.1.1.61	GR
hCoV-19/USA/OR-OHSU-1447/2020|EPI_ISL_509203|2020-07-17	EPI_ISL_509203	2020-07-17	Other regions	North America	USA	Oregon	B.1.188	G
hCoV-19/USA/FL-BPHL-0954/2020|EPI_ISL_517844|2020-07-07	EPI_ISL_517844	2020-07-07	Other regions	North America	USA	Florida	B.1.1.244	GR
hCoV-19/USA/TX-HMH-6365/2020|EPI_ISL_547420|2020-07-07	EPI_ISL_547420	2020-07-07	Other regions	North America	USA	Texas	B.1.207	G
hCoV-19/USA/TX-HMH-6370/2020|EPI_ISL_547424|2020-07-07	EPI_ISL_547424	2020-07-07	Other regions	North America	USA	Texas	B.1.1.148	GR
hCoV-19/USA/UT-UPHL-2009484/2020|EPI_ISL_605168|2020-07-18	EPI_ISL_605168	2020-07-18	Other regions	North America	USA	Utah	B.1.137	G
hCoV-19/USA/CA-CZB-11550/2020|EPI_ISL_625548|2020-07-12	EPI_ISL_625548	2020-07-12	Other regions	North America	USA	California	B.1.309	GH
hCoV-19/USA/TX-HMH-MCoV-15921/2020|EPI_ISL_785605|2020-07-10	EPI_ISL_785605	2020-07-10	Other regions	North America	USA	Texas	B.1.331	G
hCoV-19/USA/TX-HMH-MCoV-10156/2020|EPI_ISL_789347|2020-07-06	EPI_ISL_789347	2020-07-06	Other regions	North America	USA	Texas	B.1.1.230	GR
hCoV-19/USA/MI-MDHHS-SC21669/2020|EPI_ISL_516396|2020-07-07	EPI_ISL_516396	2020-07-07	Other regions	North America	USA	Michigan	B.1.255	GH
hCoV-19/USA/TX-HMH-MCoV-12912/2020|EPI_ISL_788064|2020-08-18	EPI_ISL_788064	2020-08-18	Other regions	North America	USA	Texas	B.1.348	G
hCoV-19/USA/NM-DOH-2020318368/2020|EPI_ISL_732732|2020-08-27	EPI_ISL_732732	2020-08-27	Other regions	North America	USA	New Mexico	B.1.297	GH
hCoV-19/USA/MS-CDC-6549/2020|EPI_ISL_648006|2020-08-28	EPI_ISL_648006	2020-08-28	Other regions	North America	USA	Mississippi	B.1.1.169	GR
hCoV-19/USA/OR-OHSU-2812/2020|EPI_ISL_667321|2020-09-01	EPI_ISL_667321	2020-09-01	Other regions	North America	USA	Oregon	B.1.1.210	GR
hCoV-19/USA/CO-CDPHE-2009051616/2020|EPI_ISL_677257|2020-09-03	EPI_ISL_677257	2020-09-03	Other regions	North America	USA	Colorado	B.1.311	GH
hCoV-19/Canada/UN-CRCHUM-PreFreeze-7/2020|EPI_ISL_667764|2020-09-04	EPI_ISL_667764	2020-09-04	Other regions	North America	Canada		B.1.1.176	GR
hCoV-19/Canada/UN-CRCHUM-PreFreeze-9/2020|EPI_ISL_667766|2020-09-04	EPI_ISL_667766	2020-09-04	Other regions	North America	Canada		B.1.128	G
hCoV-19/Canada/ON-UHTC_0324/2020|EPI_ISL_609820|2020-09-06	EPI_ISL_609820	2020-09-06	Other regions	North America	Canada	Ontario	B.1.1.123	GR
hCoV-19/USA/OR-OHSU-2985/2020|EPI_ISL_667558|2020-09-10	EPI_ISL_667558	2020-09-10	Other regions	North America	USA	Oregon	B.1.233	G
hCoV-19/USA/GA-CDC-4459/2020|EPI_ISL_576190|2020-09-11	EPI_ISL_576190	2020-09-11	Other regions	North America	USA	Georgia	B.1.359	O
hCoV-19/USA/WA-S2856/2020|EPI_ISL_596387|2020-09-11	EPI_ISL_596387	2020-09-11	Other regions	North America	USA	Washington	B.1.234	G
hCoV-19/USA/CO-CDPHE-2009170196/2020|EPI_ISL_710294|2020-09-16	EPI_ISL_710294	2020-09-16	Other regions	North America	USA	Colorado	B.1.328	GH
hCoV-19/USA/WI-WSLH-200954/2020|EPI_ISL_803245|2020-09-17	EPI_ISL_803245	2020-09-17	Other regions	North America	USA	Wisconsin	B.1.304	GH
hCoV-19/USA/CA-ALSR-3516/2020|EPI_ISL_636063|2020-09-17	EPI_ISL_636063	2020-09-17	Other regions	North America	USA	California	B.1.5.27	G
hCoV-19/Costa_Rica/INC-0147/2020|EPI_ISL_770028|2020-09-17	EPI_ISL_770028	2020-09-17	Other regions	North America	Costa_Rica	Limon	B.1.291	GH
hCoV-19/USA/VA-DCLS-1831/2020|EPI_ISL_609987|2020-09-22	EPI_ISL_609987	2020-09-22	Other regions	North America	USA	Virginia	B.1.1.265	GR
hCoV-19/USA/WI-UW-2048/2020|EPI_ISL_677453|2020-09-25	EPI_ISL_677453	2020-09-25	Other regions	North America	USA	Wisconsin	B.1.178	G
hCoV-19/USA/CA-CDPH157/2020|EPI_ISL_754974|2020-09-26	EPI_ISL_754974	2020-09-26	Other regions	North America	USA	California	B.1.1.16	GR
hCoV-19/USA/MI-MDHHS-SC22057/2020|EPI_ISL_583514|2020-09-28	EPI_ISL_583514	2020-09-28	Other regions	North America	USA	Michigan	B.1.162	GH
hCoV-19/USA/NY-MSHSPSP-PV19619/2020|EPI_ISL_802317|2020-09-30	EPI_ISL_802317	2020-09-30	Other regions	North America	USA	New York	B.1.75	G
hCoV-19/USA/TX-HMH-MCoV-14478/2020|EPI_ISL_787763|2020-10-07	EPI_ISL_787763	2020-10-07	Other regions	North America	USA	Texas	B.1.1.85	GR
hCoV-19/USA/MA-MASPHL-00845/2020|EPI_ISL_692864|2020-10-09	EPI_ISL_692864	2020-10-09	Other regions	North America	USA	Massachusetts	B.1.186	GH
hCoV-19/USA/TX-HMH-MCoV-14861/2020|EPI_ISL_786345|2020-10-12	EPI_ISL_786345	2020-10-12	Other regions	North America	USA	Texas	A.9	S
hCoV-19/USA/TX-HMH-MCoV-14826/2020|EPI_ISL_786310|2020-10-12	EPI_ISL_786310	2020-10-12	Other regions	North America	USA	Texas	B.1.103	G
hCoV-19/USA/MA-MASPHL-00887/2020|EPI_ISL_692846|2020-10-21	EPI_ISL_692846	2020-10-21	Other regions	North America	USA	Massachusetts	B.1.262	GH
hCoV-19/USA/TX-HMH-MCoV-19862/2020|EPI_ISL_784183|2020-11-21	EPI_ISL_784183	2020-11-21	Other regions	North America	USA	Texas	B.1.1.95	GR
hCoV-19/USA/CA-ALSR-4531/2020|EPI_ISL_666991|2020-10-28	EPI_ISL_666991	2020-10-28	Other regions	North America	USA	California	B.1.299	GH
hCoV-19/USA/TX-HMH-MCoV-15379/2020|EPI_ISL_786863|2020-10-21	EPI_ISL_786863	2020-10-21	Other regions	North America	USA	Texas	B.1.141	G
hCoV-19/USA/CO-CDPHE-2011196627/2020|EPI_ISL_771211|2020-11-18	EPI_ISL_771211	2020-11-18	Other regions	North America	USA	Colorado	B.1.74	G
hCoV-19/USA/TX-HMH-MCoV-18167/2020|EPI_ISL_784515|2020-11-14	EPI_ISL_784515	2020-11-14	Other regions	North America	USA	Texas	B.1.111	GH
hCoV-19/USA/TX-HMH-MCoV-16115/2020|EPI_ISL_785799|2020-10-27	EPI_ISL_785799	2020-10-27	Other regions	North America	USA	Texas	B.1.288	GH
hCoV-19/USA/NM-DOH-2020631840/2020|EPI_ISL_766910|2020-12-18	EPI_ISL_766910	2020-12-18	Other regions	North America	USA	New Mexico	B.1.117	GH
hCoV-19/USA/ME-HETL-J0432/2020|EPI_ISL_755532|2020-12-16	EPI_ISL_755532	2020-12-16	Other regions	North America	USA	Maine	B.1.353	GH
hCoV-19/USA/NY-Wadsworth-292686-01/2020|EPI_ISL_767709|2020-12-07	EPI_ISL_767709	2020-12-07	Other regions	North America	USA	New York	B.1.1.256	GR
hCoV-19/USA/CA-QDX-2766/2020|EPI_ISL_803002|2020-12-24	EPI_ISL_803002	2020-12-24	Other regions	North America	USA	California	B.1.263	GH
hCoV-19/USA/TX-DSHS-2061/2020|EPI_ISL_766651|2020-12-07	EPI_ISL_766651	2020-12-07	Other regions	North America	USA	Texas	B.1.1.131	GR
hCoV-19/Australia/VIC3110/2020|EPI_ISL_520817|2020-07-06	EPI_ISL_520817	2020-07-06	Other regions	Oceania	Australia	Victoria	B.1.1.216	GR
hCoV-19/Australia/NSW1056/2020|EPI_ISL_593655|2020-07-12	EPI_ISL_593655	2020-07-12	Other regions	Oceania	Australia	New South Wales	B.1.1.133	GR
hCoV-19/Australia/WA74/2020|EPI_ISL_512727|2020-07-07	EPI_ISL_512727	2020-07-07	Other regions	Oceania	Australia	Western Australia	B.1.275	GH
hCoV-19/New_Zealand/20CV0627/2020|EPI_ISL_707794|2020-11-28	EPI_ISL_707794	2020-11-28	Other regions	Oceania	New_Zealand	Waikato	N.4	GR
hCoV-19/Australia/VIC18015/2020|EPI_ISL_779627|2020-12-18	EPI_ISL_779627	2020-12-18	Other regions	Oceania	Australia	Victoria	B.1.1.136	GR
hCoV-19/New_Zealand/20CV0124/2020|EPI_ISL_548010|2020-08-19	EPI_ISL_548010	2020-08-19	Other regions	Oceania	New_Zealand	Auckland	C.12	GR
hCoV-19/New_Zealand/20CV0221/2020|EPI_ISL_548116|2020-08-30	EPI_ISL_548116	2020-08-30	Other regions	Oceania	New_Zealand	Canterbury	F.1	GH
hCoV-19/Australia/WA349/2020|EPI_ISL_605826|2020-10-18	EPI_ISL_605826	2020-10-18	Other regions	Oceania	Australia	Western Australia	J.1	GR
hCoV-19/Australia/NSW1125/2020|EPI_ISL_593739|2020-09-10	EPI_ISL_593739	2020-09-10	Other regions	Oceania	Australia	New South Wales	B.1.1.46	GR
hCoV-19/USA/WI-UW-2513/2020|EPI_ISL_779345|2020-12-30	EPI_ISL_779345	2020-12-30	Other regions	North America	USA	Wisconsin	B.1.375	GH
hCoV-19/USA/WI-UW-2540/2020|EPI_ISL_779370|2020-12-30	EPI_ISL_779370	2020-12-30	Other regions	North America	USA	Wisconsin	B.1.509	GH
hCoV-19/USA/NC-UNC-0008/2021|EPI_ISL_832124|2021-01-04	EPI_ISL_832124	2021-01-04	Other regions	North America	USA	North Carolina	B.1.110.3	GH
hCoV-19/USA/CA-LACPHL-AF00158/2021|EPI_ISL_833411|2021-01-06	EPI_ISL_833411	2021-01-06	Other regions	North America	USA	California	B.1.404	G
hCoV-19/USA/CA-LACPHL-AF00176/2021|EPI_ISL_833423|2021-01-07	EPI_ISL_833423	2021-01-07	Other regions	North America	USA	California	B.1.400	G
hCoV-19/USA/CA-LACPHL-AF00163/2021|EPI_ISL_833429|2021-01-06	EPI_ISL_833429	2021-01-06	Other regions	North America	USA	California	B.1.377	G
hCoV-19/USA/OR-OHSU-8746/2020|EPI_ISL_862016|2020-12-30	EPI_ISL_862016	2020-12-30	Other regions	North America	USA	Oregon	B.1.453	GH
hCoV-19/USA/WY-WPHL-21001476/2021|EPI_ISL_871845|2021-01-05	EPI_ISL_871845	2021-01-05	Other regions	North America	USA	Wyoming	B.1.350	G
hCoV-19/USA/CA-CZB-17090/2020|EPI_ISL_884984|2020-12-29	EPI_ISL_884984	2020-12-29	Other regions	North America	USA	California	B.1.360	GH
hCoV-19/USA/RI-CDC-LC00002819/2020|EPI_ISL_888536|2020-12-29	EPI_ISL_888536	2020-12-29	Other regions	North America	USA	Rhode Island	B.1.409	G
hCoV-19/USA/TX-DSHS-2279/2021|EPI_ISL_911655|2021-01-04	EPI_ISL_911655	2021-01-04	Other regions	North America	USA	Texas	B.1.1.83	GR
hCoV-19/USA/UT-UPHL-2101723347/2020|EPI_ISL_943821|2020-12-31	EPI_ISL_943821	2020-12-31	Other regions	North America	USA	Utah	B.1.448	GH
hCoV-19/Canada/ON-S2038/2020|EPI_ISL_792088|2020-12-30	EPI_ISL_792088	2020-12-30	Other regions	North America	Canada	Ontario	B.1.36.18	GH
hCoV-19/USA/CA-UCSF-UC717/2020|EPI_ISL_847743|2020-12-31	EPI_ISL_847743	2020-12-31	Other regions	North America	USA	California	B.1.124	G
hCoV-19/USA/VA-CDC-LC00002886/2020|EPI_ISL_888038|2020-12-31	EPI_ISL_888038	2020-12-31	Other regions	North America	USA	Virginia	B.1.433	GH
hCoV-19/USA/LA-EVTL1603/2021|EPI_ISL_889583|2021-01-04	EPI_ISL_889583	2021-01-04	Other regions	North America	USA	Louisiana	B.1.111	GH
hCoV-19/USA/WA-S3827/2021|EPI_ISL_903113|2021-01-01	EPI_ISL_903113	2021-01-01	Other regions	North America	USA	Washington	B.1.396	G
hCoV-19/USA/MI-MDHHS-SC23167/2020|EPI_ISL_913640|2020-12-29	EPI_ISL_913640	2020-12-29	Other regions	North America	USA	Michigan	B.1.457.1	GH
hCoV-19/USA/UT-UPHL-2102383501/2020|EPI_ISL_930721|2020-12-29	EPI_ISL_930721	2020-12-29	Other regions	North America	USA	Utah	B.1.426	GH
hCoV-19/USA/MA-QDX-2915/2021|EPI_ISL_854878|2021-01-05	EPI_ISL_854878	2021-01-05	Other regions	North America	USA	Massachusetts	B.1.428	GH
hCoV-19/USA/RI-QDX-2991/2021|EPI_ISL_854975|2021-01-06	EPI_ISL_854975	2021-01-06	Other regions	North America	USA	Rhode Island	B.1.478	GH
hCoV-19/USA/UT-UPHL-2102053830/2020|EPI_ISL_931536|2020-12-29	EPI_ISL_931536	2020-12-29	Other regions	North America	USA	Utah	B.1.399	GH
hCoV-19/USA/AZ-TG707680/2021|EPI_ISL_936395|2021-01-04	EPI_ISL_936395	2021-01-04	Other regions	North America	USA	Arizona	B.1.450	G
hCoV-19/USA/AZ-TG707035/2020|EPI_ISL_936459|2020-12-29	EPI_ISL_936459	2020-12-29	Other regions	North America	USA	Arizona	B.1.384	G
hCoV-19/USA/OH-CDC-STM-A100170/2021|EPI_ISL_850870|2021-01-04	EPI_ISL_850870	2021-01-04	Other regions	North America	USA	Ohio	B.1.443	GH
hCoV-19/USA/NY-Wadsworth-21005098-01/2021|EPI_ISL_854370|2021-01-04	EPI_ISL_854370	2021-01-04	Other regions	North America	USA	New York	B.1.419	GH
hCoV-19/USA/NY-Wadsworth-21006153-01/2021|EPI_ISL_861399|2021-01-06	EPI_ISL_861399	2021-01-06	Other regions	North America	USA	New York	B.1.417	G
hCoV-19/USA/AL-CDC-LC0004972/2021|EPI_ISL_886692|2021-01-04	EPI_ISL_886692	2021-01-04	Other regions	North America	USA	Alabama	B.1.521	GH
hCoV-19/Mexico/CMX-InDRE_202/2020|EPI_ISL_933679|2020-12-29	EPI_ISL_933679	2020-12-29	Other regions	North America	Mexico	Mexico City	B.1.510	G
hCoV-19/USA/OR-OHSU-9155/2021|EPI_ISL_905910|2021-01-03	EPI_ISL_905910	2021-01-03	Other regions	North America	USA	Oregon	B.1.397	G
hCoV-19/USA/CA-TG704532/2020|EPI_ISL_845836|2020-12-30	EPI_ISL_845836	2020-12-30	Other regions	North America	USA	California	B.1.402	G
hCoV-19/USA/OR-OHSU-8961/2021|EPI_ISL_905884|2021-01-01	EPI_ISL_905884	2021-01-01	Other regions	North America	USA	Oregon	B.1.405	G
hCoV-19/USA/MA-CDC-STM-185/2020|EPI_ISL_850616|2020-12-31	EPI_ISL_850616	2020-12-31	Other regions	North America	USA	Massachusetts	B.1.319	GH
hCoV-19/USA/CA-QDX-3771/2021|EPI_ISL_877079|2021-01-15	EPI_ISL_877079	2021-01-15	Other regions	North America	USA	California	B.1.401	G
hCoV-19/USA/IN-CDC-LC0003274/2021|EPI_ISL_886822|2021-01-11	EPI_ISL_886822	2021-01-11	Other regions	North America	USA	Indiana	B.1.23	GH
hCoV-19/USA/CA-QDX-4007/2021|EPI_ISL_904127|2021-01-09	EPI_ISL_904127	2021-01-09	Other regions	North America	USA	California	B.1.516	GH
hCoV-19/USA/NY-NYCPHL-002678/2021|EPI_ISL_937188|2021-01-18	EPI_ISL_937188	2021-01-18	Other regions	North America	USA	New York	B.1.111	GH
hCoV-19/USA/NM-UNM-ED0035/2021|EPI_ISL_888792|2021-01-08	EPI_ISL_888792	2021-01-08	Other regions	North America	USA	New Mexico	B.1.452	GH
hCoV-19/USA/MD-HP01390/2021|EPI_ISL_911765|2021-01-18	EPI_ISL_911765	2021-01-18	Other regions	North America	USA	Maryland	B.1.387	G
hCoV-19/USA/MD-HP01243/2021|EPI_ISL_861070|2021-01-18	EPI_ISL_861070	2021-01-18	Other regions	North America	USA	Maryland	B.1.385	GH
hCoV-19/USA/WA-S3939/2021|EPI_ISL_911985|2021-01-09	EPI_ISL_911985	2021-01-09	Other regions	North America	USA	Washington	B.1.420	G
hCoV-19/Switzerland/GE-32825804/2020|EPI_ISL_847927|2020-12-29	EPI_ISL_847927	2020-12-29	Other regions	Europe	Switzerland	Geneva	B.1.258.17	G
hCoV-19/Netherlands/DR-RIVM-21419/2020|EPI_ISL_905473|2020-12-29	EPI_ISL_905473	2020-12-29	Other regions	Europe	Netherlands	Drenthe	B.1.258.21	G
hCoV-19/England/MILK-DB04BB/2020|EPI_ISL_797346|2020-12-29	EPI_ISL_797346	2020-12-29	Other regions	Europe	United Kingdom	England	B.1.221.1	G
hCoV-19/Italy/CAM-COTUGNO-18182/2020|EPI_ISL_852619|2020-12-31	EPI_ISL_852619	2020-12-31	Other regions	Europe	Italy	Campania	B.1.258.14	G
hCoV-19/England/ALDP-EE0B9E/2021|EPI_ISL_834963|2021-01-01	EPI_ISL_834963	2021-01-01	Other regions	Europe	United Kingdom	England	B.1.469	GH
hCoV-19/Finland/31J13DA3_S137/2020|EPI_ISL_902875|2020-12-31	EPI_ISL_902875	2020-12-31	Other regions	Europe	Finland	Uusimaa	B.1.36.22	GH
hCoV-19/England/SHEF-10C9228/2021|EPI_ISL_816309|2021-01-02	EPI_ISL_816309	2021-01-02	Other regions	Europe	United Kingdom	England	B.1.36.24	GH
hCoV-19/England/MILK-E02729/2020|EPI_ISL_811869|2020-12-29	EPI_ISL_811869	2020-12-29	Other regions	Europe	United Kingdom	England	B.1.472	GH
hCoV-19/Iceland/3453/2020|EPI_ISL_827146|2020-12-29	EPI_ISL_827146	2020-12-29	Other regions	Europe	Iceland	Reykjavik	B.1.389	GH
hCoV-19/Italy/CAM-COTUGNO-18415/2021|EPI_ISL_847825|2021-01-02	EPI_ISL_847825	2021-01-02	Other regions	Europe	Italy	Campania	B.1.1.229	GR
hCoV-19/France/ARA-126943/2020|EPI_ISL_900563|2020-12-31	EPI_ISL_900563	2020-12-31	Other regions	Europe	France	Auvergne-Rhone-Alpes	B.1.416.1	G
hCoV-19/Spain/MD-IBV-99012918/2020|EPI_ISL_814020|2020-12-30	EPI_ISL_814020	2020-12-30	Other regions	Europe	Spain	Madrid	B.1.105	GH
hCoV-19/England/MILK-EBCD86/2021|EPI_ISL_820820|2021-01-02	EPI_ISL_820820	2021-01-02	Other regions	Europe	United Kingdom	England	B.1.36.28	GH
hCoV-19/Norway/7445/2020|EPI_ISL_860236|2020-12-29	EPI_ISL_860236	2020-12-29	Other regions	Europe	Norway	Agder	B.1.36.21	GH
hCoV-19/Slovakia/UKBA-715/2020|EPI_ISL_875516|2020-12-30	EPI_ISL_875516	2020-12-30	Other regions	Europe	Slovakia	Partizanske	B.1.1.168	GR
hCoV-19/Luxembourg/LNS2412849/2020|EPI_ISL_910574|2020-12-31	EPI_ISL_910574	2020-12-31	Other regions	Europe	Luxembourg		B.1.474	GH
hCoV-19/Switzerland/ZH-ETHZ-430515/2020|EPI_ISL_796585|2020-12-30	EPI_ISL_796585	2020-12-30	Other regions	Europe	Switzerland	Zurich	B.1.378	G
hCoV-19/Netherlands/NH-RIVM-10024/2021|EPI_ISL_824268|2021-01-02	EPI_ISL_824268	2021-01-02	Other regions	Europe	Netherlands	Noord-Holland	B.1.111	GH
hCoV-19/England/TFCI-26FE4FE/2020|EPI_ISL_868728|2020-12-30	EPI_ISL_868728	2020-12-30	Other regions	Europe	United Kingdom	England	B.1.471	GH
hCoV-19/Denmark/DCGC-25605/2021|EPI_ISL_819046|2021-01-04	EPI_ISL_819046	2021-01-04	Other regions	Europe	Denmark	Syddanmark	B.1.36.25	GH
hCoV-19/Denmark/DCGC-25644/2021|EPI_ISL_819048|2021-01-04	EPI_ISL_819048	2021-01-04	Other regions	Europe	Denmark	Syddanmark	B.1.221.3	G
hCoV-19/Netherlands/LI-RIVM-10148/2021|EPI_ISL_905567|2021-01-03	EPI_ISL_905567	2021-01-03	Other regions	Europe	Netherlands	Limburg	B.1.258.16	G
hCoV-19/Denmark/DCGC-25796/2021|EPI_ISL_818978|2021-01-04	EPI_ISL_818978	2021-01-04	Other regions	Europe	Denmark	Sjaelland	B.1.480	GH
hCoV-19/Belgium/UGent-361/2021|EPI_ISL_855930|2021-01-05	EPI_ISL_855930	2021-01-05	Other regions	Europe	Belgium	Ghent	B.1.1.190	GR
hCoV-19/Denmark/DCGC-34204/2021|EPI_ISL_871214|2021-01-04	EPI_ISL_871214	2021-01-04	Other regions	Europe	Denmark	Midtjylland	B.1.258.19	G
hCoV-19/England/ALDP-EE9175/2021|EPI_ISL_835045|2021-01-03	EPI_ISL_835045	2021-01-03	Other regions	Europe	United Kingdom	England	B.1.195	G
hCoV-19/Denmark/DCGC-28974/2021|EPI_ISL_845244|2021-01-04	EPI_ISL_845244	2021-01-04	Other regions	Europe	Denmark	Hovedstaden	B.1.398	G
hCoV-19/Denmark/DCGC-26485/2021|EPI_ISL_817586|2021-01-04	EPI_ISL_817586	2021-01-04	Other regions	Europe	Denmark	Sjaelland	B.1.457	GH
hCoV-19/Denmark/DCGC-29269/2021|EPI_ISL_843700|2021-01-04	EPI_ISL_843700	2021-01-04	Other regions	Europe	Denmark	Nordjylland	B.1.523	GH
hCoV-19/Belgium/rega-1909/2021|EPI_ISL_898030|2021-01-08	EPI_ISL_898030	2021-01-08	Other regions	Europe	Belgium	Leuven	B.1.1.246	GR
hCoV-19/Portugal/PT2287/2021|EPI_ISL_861579|2021-01-08	EPI_ISL_861579	2021-01-08	Other regions	Europe	Portugal		B.1.258.20	G
hCoV-19/England/QEUH-F8AF7B/2021|EPI_ISL_851582|2021-01-07	EPI_ISL_851582	2021-01-07	Other regions	Europe	United Kingdom	England	B.1.460	GH
hCoV-19/Denmark/DCGC-30896/2021|EPI_ISL_847373|2021-01-11	EPI_ISL_847373	2021-01-11	Other regions	Europe	Denmark	Hovedstaden	B.1.258.15	G
hCoV-19/Belgium/ULG-11288/2021|EPI_ISL_856735|2021-01-11	EPI_ISL_856735	2021-01-11	Other regions	Europe	Belgium	Liege	B.1.111	GH
hCoV-19/Switzerland/SO-ETHZ-450139/2021|EPI_ISL_899723|2021-01-11	EPI_ISL_899723	2021-01-11	Other regions	Europe	Switzerland	Solothurn	B.1.412	GH
hCoV-19/England/ALDP-10134B0/2021|EPI_ISL_916702|2021-01-13	EPI_ISL_916702	2021-01-13	Other regions	Europe	United Kingdom	England	B.1.195	G
hCoV-19/Denmark/DCGC-32296/2021|EPI_ISL_869300|2021-01-18	EPI_ISL_869300	2021-01-18	Other regions	Europe	Denmark		B.1.111	GH
hCoV-19/Germany/BY-ChVir22882/2021|EPI_ISL_912254|2021-01-19	EPI_ISL_912254	2021-01-19	Other regions	Europe	Germany	Bavaria	B.1.9.4	GH
hCoV-19/Denmark/DCGC-36509/2021|EPI_ISL_927650|2021-01-18	EPI_ISL_927650	2021-01-18	Other regions	Europe	Denmark	Nordjylland	B.1.1.86	GR
hCoV-19/Sri_Lanka/CMC60513/2020|EPI_ISL_792550|2020-12-30	EPI_ISL_792550	2020-12-30	Other regions	Asia	Sri_Lanka		B.1.411	O
hCoV-19/Singapore/1530/2020|EPI_ISL_803966|2020-12-29	EPI_ISL_803966	2020-12-29	Other regions	Asia	Singapore		B.1.470	GH
hCoV-19/Singapore/5/2021|EPI_ISL_803991|2021-01-01	EPI_ISL_803991	2021-01-01	Other regions	Asia	Singapore		B.1.468	GH
hCoV-19/India/KA-NIMH-SEQ-48/2020|EPI_ISL_845880|2020-12-30	EPI_ISL_845880	2020-12-30	Other regions	Asia	India	Karnataka	B.1.395	G
hCoV-19/Taiwan/812/2021|EPI_ISL_857314|2021-01-02	EPI_ISL_857314	2021-01-02	Other regions	Asia	Taiwan		B.1.429	GH
hCoV-19/United_Arab_Emirates/4278/2020|EPI_ISL_860047|2020-12-29	EPI_ISL_860047	2020-12-29	Other regions	Asia	United_Arab_Emirates	Abu Dhabi	B.1.438	GH
hCoV-19/Indonesia/JB-EIJK125/2021|EPI_ISL_889000|2021-01-07	EPI_ISL_889000	2021-01-07	Other regions	Asia	Indonesia	West Java	B.1.459	GH
hCoV-19/Israel/CVL-766ngs/2020|EPI_ISL_889191|2020-12-29	EPI_ISL_889191	2020-12-29	Other regions	Asia	Israel		B.1.221.2	G
hCoV-19/Israel/CVL-2029/2021|EPI_ISL_944494|2021-01-11	EPI_ISL_944494	2021-01-11	Other regions	Asia	Israel	Central District	B.1.504	GH
hCoV-19/Japan/IC-0561/2021|EPI_ISL_792680|2021-01-02	EPI_ISL_792680	2021-01-02	Other regions	Asia	Japan		P.1	GR
hCoV-19/Indonesia/JB-EIJK124/2021|EPI_ISL_888999|2021-01-04	EPI_ISL_888999	2021-01-04	Other regions	Asia	Indonesia	West Java	B.1.36.19	GH
hCoV-19/Australia/SAP598/2020|EPI_ISL_755568|2020-12-29	EPI_ISL_755568	2020-12-29	Other regions	Oceania	Australia	South Australia	B.1.524	G
hCoV-19/Australia/NSW1340/2020|EPI_ISL_767906|2020-12-29	EPI_ISL_767906	2020-12-29	Other regions	Oceania	Australia	New South Wales	B.1.517	GH
hCoV-19/Australia/NSW1391/2021|EPI_ISL_779401|2021-01-01	EPI_ISL_779401	2021-01-01	Other regions	Oceania	Australia	New South Wales	B.1.427	GH
hCoV-19/Egypt/CUNCI-HGC11I029/2021|EPI_ISL_862799|2021-01-03	EPI_ISL_862799	2021-01-03	Other regions	Africa	Egypt		B.1.440	GH
hCoV-19/Egypt/CUNCI-HGC11I040/2021|EPI_ISL_862806|2021-01-03	EPI_ISL_862806	2021-01-03	Other regions	Africa	Egypt		B.1.441	G
hCoV-19/Congo/Q001C115AG_2101-TM-r1-029/2021|EPI_ISL_912378|2021-01-04	EPI_ISL_912378	2021-01-04	Other regions	Africa	Republic of the Congo	Brazzaville	C.13	GR
hCoV-19/Congo/Q001C118A6_2101-TM-r1-032/2020|EPI_ISL_912381|2020-12-30	EPI_ISL_912381	2020-12-30	Other regions	Africa	Republic of the Congo	Brazzaville	B.1.416	G
hCoV-19/Ecuador/USFQ-564/2020|EPI_ISL_824291|2020-12-30	EPI_ISL_824291	2020-12-30	South America	South America	Ecuador	Imbabura	B.1.1.31	GR
hCoV-19/Peru/LIM-INS-173/2020|EPI_ISL_833038|2020-12-31	EPI_ISL_833038	2020-12-31	South America	South America	Peru	Lima	B.1.1.7	GR
hCoV-19/Brazil/AM-20143103JT/2020|EPI_ISL_833136|2020-12-29	EPI_ISL_833136	2020-12-29	Brazil	South America	Brazil	Amazonas	P.1	GR
hCoV-19/Ecuador/USFQ-585/2021|EPI_ISL_877551|2021-01-14	EPI_ISL_877551	2021-01-14	South America	South America	Ecuador	Pichincha	B.1.1.14	GR
hCoV-19/French_Guiana/IPP00592/2021|EPI_ISL_884000|2021-01-04	EPI_ISL_884000	2021-01-04	South America	South America	French_Guiana	Cayenne	B.1.160	GH
hCoV-19/Aruba/AW-RIVM-10520/2021|EPI_ISL_905239|2021-01-13	EPI_ISL_905239	2021-01-13	South America	South America	Aruba		B.1.2	GH
hCoV-19/Aruba/AW-RIVM-10522/2021|EPI_ISL_905240|2021-01-13	EPI_ISL_905240	2021-01-13	South America	South America	Aruba		C.2	GR
hCoV-19/Aruba/AW-RIVM-10524/2021|EPI_ISL_905242|2021-01-13	EPI_ISL_905242	2021-01-13	South America	South America	Aruba		B.1.429	GH
hCoV-19/Mozambique/INS-K008167/2021|EPI_ISL_964948|2021-01-22	EPI_ISL_964948	2021-01-22	Other regions	Africa	Mozambique	Maputo	C.1.1	GR
hCoV-19/South_Korea/KDCA1263/2021|EPI_ISL_995809|2021-01-29	EPI_ISL_995809	2021-01-29	Other regions	Asia	South_Korea		B.1.497	GH
hCoV-19/Singapore/97/2021|EPI_ISL_891236|2021-01-23	EPI_ISL_891236	2021-01-23	Other regions	Asia	Singapore		B.1	GH
hCoV-19/India/KA-NIMH-SEQ-166/2021|EPI_ISL_995747|2021-01-20	EPI_ISL_995747	2021-01-20	Other regions	Asia	India	Karnataka	A.23.1	S
hCoV-19/Switzerland/BE-ETHZ-470403/2021|EPI_ISL_1003632|2021-01-25	EPI_ISL_1003632	2021-01-25	Other regions	Europe	Switzerland	Bern	B.1.111	GH
hCoV-19/France/un-UPEC-21012260469/2021|EPI_ISL_982320|2021-01-25	EPI_ISL_982320	2021-01-25	Other regions	Europe	France		A.21	S
hCoV-19/Wales/PHWC-4C282C/2021|EPI_ISL_952279|2021-01-30	EPI_ISL_952279	2021-01-30	Other regions	Europe	United Kingdom	Wales	B.1.511	G
hCoV-19/England/NORW-228774/2021|EPI_ISL_998831|2021-01-22	EPI_ISL_998831	2021-01-22	Other regions	Europe	United Kingdom	England	B.1.332	GV
hCoV-19/Switzerland/GE-ETHZ-461235/2021|EPI_ISL_1001595|2021-01-20	EPI_ISL_1001595	2021-01-20	Other regions	Europe	Switzerland	Geneva	C.16	GR
hCoV-19/Belgium/ULG-11636/2021|EPI_ISL_930631|2021-01-23	EPI_ISL_930631	2021-01-23	Other regions	Europe	Belgium	Liege	B.1.316	GR
hCoV-19/Poland/2120979802-gx1/2021|EPI_ISL_959393|2021-01-20	EPI_ISL_959393	2021-01-20	Other regions	Europe	Poland	Wielkopolskie	B.1.1.317	GR
hCoV-19/Netherlands/GE-RIVM-10870/2021|EPI_ISL_943112|2021-01-20	EPI_ISL_943112	2021-01-20	Other regions	Europe	Netherlands	Gelderland	A.20	O
hCoV-19/Finland/HEL-13-195/2021|EPI_ISL_995971|2021-01-20	EPI_ISL_995971	2021-01-20	Other regions	Europe	Finland	Uusimaa	B.1.525	G
hCoV-19/England/LOND-12F79EE/2021|EPI_ISL_920158|2021-01-21	EPI_ISL_920158	2021-01-21	Other regions	Europe	United Kingdom	England	B.1.526	GH
hCoV-19/USA/WI-UW-3112/2021|EPI_ISL_960332|2021-01-25	EPI_ISL_960332	2021-01-25	Other regions	North America	USA	Wisconsin	B.1.235	GH
hCoV-19/USA/CA-RD-RA01957/2021|EPI_ISL_1010153|2021-01-27	EPI_ISL_1010153	2021-01-27	Other regions	North America	USA	California	B.1.403	G
hCoV-19/USA/NY-Wadsworth-21013558-01/2021|EPI_ISL_936125|2021-01-23	EPI_ISL_936125	2021-01-23	Other regions	North America	USA	New York	B.1.111	GH
hCoV-19/Canada/ON-PPS-21012021_0345/2021|EPI_ISL_982815|2021-01-20	EPI_ISL_982815	2021-01-20	Other regions	North America	Canada	Ontario	B.1.36.26	GH
hCoV-19/USA/IN-CDC-STM-000005015/2021|EPI_ISL_967127|2021-01-22	EPI_ISL_967127	2021-01-22	Other regions	North America	USA	Indiana	B.1.423	GH
hCoV-19/Peru/LIM-INS-175/2021|EPI_ISL_943570|2021-01-28	EPI_ISL_943570	2021-01-28	South America	South America	Peru	Lima	P.1	GR
hCoV-19/Brazil/SP-HIAE-ID052/2021|EPI_ISL_977500|2021-01-28	EPI_ISL_977500	2021-01-28	Brazil	South America	Brazil	Sao Paulo	B.1.1.222	GR
hCoV-19/French_Guiana/IPP01946/2021|EPI_ISL_954056|2021-01-22	EPI_ISL_954056	2021-01-22	South America	South America	French_Guiana	CAYENNE	B.1.160.7	GH
hCoV-19/Colombia/VIC-INS-VG-624/2021|EPI_ISL_1010716|2021-01-14	EPI_ISL_1010716	2021-01-14	Colombia	South America	Colombia	Vichada	B.1.1.74	GR
hCoV-19/Colombia/BOY-INS-VG-129/2020|EPI_ISL_1010717|2020-12-26	EPI_ISL_1010717	2020-12-26	Colombia	South America	Colombia	Boyaca	B.1.111	GH
hCoV-19/Colombia/ANT-INS-VG-306/2020|EPI_ISL_1010718|2020-12-30	EPI_ISL_1010718	2020-12-30	Colombia	South America	Colombia	Antioquia	B.1.1.74	GR
hCoV-19/Colombia/MAG-INS-VG-471/2021|EPI_ISL_1010720|2021-01-16	EPI_ISL_1010720	2021-01-16	Colombia	South America	Colombia	Magdalena	P.1	GR
hCoV-19/Colombia/PUT-INS-VG-762/2020|EPI_ISL_1010722|2020-12-02	EPI_ISL_1010722	2020-12-02	Colombia	South America	Colombia	Putumayo	B.1.485	GH
hCoV-19/Colombia/PUT-INS-VG-763/2020|EPI_ISL_1010723|2020-12-02	EPI_ISL_1010723	2020-12-02	Colombia	South America	Colombia	Putumayo	B.1.1.74	GR
hCoV-19/Colombia/PUT-INS-VG-764/2020|EPI_ISL_1010724|2020-12-02	EPI_ISL_1010724	2020-12-02	Colombia	South America	Colombia	Putumayo	B.1.485	GH
hCoV-19/Colombia/PUT-INS-VG-765/2020|EPI_ISL_1010725|2020-12-02	EPI_ISL_1010725	2020-12-02	Colombia	South America	Colombia	Putumayo	B.1.1.74	GR
hCoV-19/Colombia/PUT-INS-VG-767/2020|EPI_ISL_1010726|2020-12-02	EPI_ISL_1010726	2020-12-02	Colombia	South America	Colombia	Putumayo	B.1	GH
hCoV-19/Colombia/DC-INS-VG-836/2021|EPI_ISL_1010727|2021-01-19	EPI_ISL_1010727	2021-01-19	Colombia	South America	Colombia	Bogota	B.1.1.74	GR
hCoV-19/Colombia/ANT-INS-79256/2020|EPI_ISL_417924|2020-03-11	EPI_ISL_417924	2020-03-11	Colombia	South America	Colombia	Antioquia	A.5	S
hCoV-19/Colombia/DC-INS-78390/2020|EPI_ISL_418262|2020-03-06	EPI_ISL_418262	2020-03-06	Colombia	South America	Colombia	Bogota	B.1.1	GR
hCoV-19/Colombia/un-CIAT-01/2020|EPI_ISL_445085|2020-04-02	EPI_ISL_445085	2020-04-02	Colombia	South America	Colombia		B.1	GH
hCoV-19/Colombia/VAC-UdeV-01-2/2020|EPI_ISL_445219|2020-04-02	EPI_ISL_445219	2020-04-02	Colombia	South America	Colombia	Valle del Cauca	B.1	GH
hCoV-19/Colombia/CAL-GUR-0072/2020|EPI_ISL_447734|2020-03-26	EPI_ISL_447734	2020-03-26	Colombia	South America	Colombia	Caldas	A.2	S
hCoV-19/Colombia/VAC-GUR-0084/2020|EPI_ISL_447735|2020-03-26	EPI_ISL_447735	2020-03-26	Colombia	South America	Colombia	Valle del Cauca	B.1	GH
hCoV-19/Colombia/VAC-GUR-0094/2020|EPI_ISL_447736|2020-03-26	EPI_ISL_447736	2020-03-26	Colombia	South America	Colombia	Valle del Cauca	B.1	GH
hCoV-19/Colombia/VAC-GUR-0135/2020|EPI_ISL_447737|2020-03-26	EPI_ISL_447737	2020-03-26	Colombia	South America	Colombia	Valle del Cauca	B.1	GH
hCoV-19/Colombia/BOY-GUR-0206/2020|EPI_ISL_447738|2020-03-26	EPI_ISL_447738	2020-03-26	Colombia	South America	Colombia	Boyaca	B.1.111	GH
hCoV-19/Colombia/BOY-GUR-0207/2020|EPI_ISL_447739|2020-03-27	EPI_ISL_447739	2020-03-27	Colombia	South America	Colombia	Boyaca	B.1.111	GH
hCoV-19/Colombia/BOY-GUR-0209/2020|EPI_ISL_447740|2020-03-28	EPI_ISL_447740	2020-03-28	Colombia	South America	Colombia	Boyaca	B.1.111	GH
hCoV-19/Colombia/BOY-GUR-0210/2020|EPI_ISL_447741|2020-03-28	EPI_ISL_447741	2020-03-28	Colombia	South America	Colombia	Boyaca	B.1.111	GH
hCoV-19/Colombia/BOY-GUR-0212/2020|EPI_ISL_447742|2020-03-28	EPI_ISL_447742	2020-03-28	Colombia	South America	Colombia	Boyaca	B.1.111	GH
hCoV-19/Colombia/BOY-GUR-0215/2020|EPI_ISL_447743|2020-03-28	EPI_ISL_447743	2020-03-28	Colombia	South America	Colombia	Boyaca	B.1.111	GH
hCoV-19/Colombia/CUN-GUR-0454/2020|EPI_ISL_447744|2020-03-28	EPI_ISL_447744	2020-03-28	Colombia	South America	Colombia	Cundinamarca	B.1	GH
hCoV-19/Colombia/CUN-GUR-0458/2020|EPI_ISL_447745|2020-03-28	EPI_ISL_447745	2020-03-28	Colombia	South America	Colombia	Cundinamarca	B.1.420	G
hCoV-19/Colombia/CUN-GUR-0459/2020|EPI_ISL_447746|2020-03-28	EPI_ISL_447746	2020-03-28	Colombia	South America	Colombia	Cundinamarca	B.1.420	G
hCoV-19/Colombia/BOY-GUR-0574/2020|EPI_ISL_447747|2020-03-28	EPI_ISL_447747	2020-03-28	Colombia	South America	Colombia	Boyaca	B.1.420	G
hCoV-19/Colombia/NAR-GUR-0609/2020|EPI_ISL_447748|2020-03-29	EPI_ISL_447748	2020-03-29	Colombia	South America	Colombia	Narino	B.1.1.231	GR
hCoV-19/Colombia/NAR-GUR-0627/2020|EPI_ISL_447749|2020-03-29	EPI_ISL_447749	2020-03-29	Colombia	South America	Colombia	Narino	B.1.1.74	GR
hCoV-19/Colombia/CHO-GUR-0787/2020|EPI_ISL_447750|2020-03-30	EPI_ISL_447750	2020-03-30	Colombia	South America	Colombia	Choco	B.1	GH
hCoV-19/Colombia/CAL-GUR-0840/2020|EPI_ISL_447751|2020-03-30	EPI_ISL_447751	2020-03-30	Colombia	South America	Colombia	Caldas	B.1	GH
hCoV-19/Colombia/HUI-GUR-0900/2020|EPI_ISL_447752|2020-03-30	EPI_ISL_447752	2020-03-30	Colombia	South America	Colombia	Huila	B.1	G
hCoV-19/Colombia/HUI-GUR-0920/2020|EPI_ISL_447753|2020-03-30	EPI_ISL_447753	2020-03-30	Colombia	South America	Colombia	Huila	B.1	G
hCoV-19/Colombia/CUN-GUR-1215/2020|EPI_ISL_447754|2020-03-31	EPI_ISL_447754	2020-03-31	Colombia	South America	Colombia	Cundinamarca	B.1.420	G
hCoV-19/Colombia/VAC-GUV-92034/2020|EPI_ISL_447755|2020-03-31	EPI_ISL_447755	2020-03-31	Colombia	South America	Colombia	Valle del Cauca	B.1	G
hCoV-19/Colombia/VAC-GUV-92042/2020|EPI_ISL_447756|2020-03-31	EPI_ISL_447756	2020-03-31	Colombia	South America	Colombia	Valle del Cauca	B.1	G
hCoV-19/Colombia/TOL-GUV-92052/2020|EPI_ISL_447757|2020-03-31	EPI_ISL_447757	2020-03-31	Colombia	South America	Colombia	Tolima	A.5	S
hCoV-19/Colombia/HUI-GUV-92060/2020|EPI_ISL_447758|2020-03-31	EPI_ISL_447758	2020-03-31	Colombia	South America	Colombia	Huila	B.1	G
hCoV-19/Colombia/HUI-GUV-92061/2020|EPI_ISL_447759|2020-03-31	EPI_ISL_447759	2020-03-31	Colombia	South America	Colombia	Huila	B.1	G
hCoV-19/Colombia/RIS-GUV-92087/2020|EPI_ISL_447760|2020-03-31	EPI_ISL_447760	2020-03-31	Colombia	South America	Colombia	Risaralda	B.1.8	G
hCoV-19/Colombia/ANT-GUV-92146/2020|EPI_ISL_447761|2020-03-31	EPI_ISL_447761	2020-03-31	Colombia	South America	Colombia	Antioquia	B	L
hCoV-19/Colombia/ANT-GUV-92155/2020|EPI_ISL_447762|2020-03-31	EPI_ISL_447762	2020-03-31	Colombia	South America	Colombia	Antioquia	B.1.111	GH
hCoV-19/Colombia/ANT-GVI-92161/2020|EPI_ISL_447763|2020-03-31	EPI_ISL_447763	2020-03-31	Colombia	South America	Colombia	Antioquia	B.1.111	GH
hCoV-19/Colombia/ANT-GUV-92183/2020|EPI_ISL_447764|2020-03-31	EPI_ISL_447764	2020-03-31	Colombia	South America	Colombia	Antioquia	B.1	G
hCoV-19/Colombia/ANT-GUV-92218/2020|EPI_ISL_447765|2020-03-31	EPI_ISL_447765	2020-03-31	Colombia	South America	Colombia	Antioquia	B.1.104	G
hCoV-19/Colombia/ANT-GUV-92250/2020|EPI_ISL_447766|2020-04-01	EPI_ISL_447766	2020-04-01	Colombia	South America	Colombia	Antioquia	B.1	GH
hCoV-19/Colombia/ANT-GUV-92252/2020|EPI_ISL_447767|2020-04-01	EPI_ISL_447767	2020-04-01	Colombia	South America	Colombia	Antioquia	B	L
hCoV-19/Colombia/ANT-GUV-92256/2020|EPI_ISL_447768|2020-03-31	EPI_ISL_447768	2020-03-31	Colombia	South America	Colombia	Antioquia	B.1	GH
hCoV-19/Colombia/CUN-GVI-93301/2020|EPI_ISL_447769|2020-04-01	EPI_ISL_447769	2020-04-01	Colombia	South America	Colombia	Cundinamarca	B.1	GH
hCoV-19/Colombia/VAC-GVI-93352/2020|EPI_ISL_447771|2020-04-01	EPI_ISL_447771	2020-04-01	Colombia	South America	Colombia	Valle del Cauca	B.1	GH
hCoV-19/Colombia/VAC-GVI-93355/2020|EPI_ISL_447772|2020-04-01	EPI_ISL_447772	2020-04-01	Colombia	South America	Colombia	Valle del Cauca	B.1	GH
hCoV-19/Colombia/VAC-GVI-93366/2020|EPI_ISL_447774|2020-04-01	EPI_ISL_447774	2020-04-01	Colombia	South America	Colombia	Valle del Cauca	B.1	GH
hCoV-19/Colombia/VAC-GVI-93381/2020|EPI_ISL_447775|2020-04-01	EPI_ISL_447775	2020-04-01	Colombia	South America	Colombia	Valle del Cauca	B.1	GH
hCoV-19/Colombia/VAC-GVI-93394/2020|EPI_ISL_447776|2020-04-01	EPI_ISL_447776	2020-04-01	Colombia	South America	Colombia	Valle del Cauca	B.1	GH
hCoV-19/Colombia/MAG-GVI-93450/2020|EPI_ISL_447777|2020-04-01	EPI_ISL_447777	2020-04-01	Colombia	South America	Colombia	Magdalena	B.1	GH
hCoV-19/Colombia/MAG-GVI-93457/2020|EPI_ISL_447778|2020-04-01	EPI_ISL_447778	2020-04-01	Colombia	South America	Colombia	Magdalena	B.1	GH
hCoV-19/Colombia/VAC-GVI-93467/2020|EPI_ISL_447779|2020-04-01	EPI_ISL_447779	2020-04-01	Colombia	South America	Colombia	Valle del Cauca	B.1.1.74	GR
hCoV-19/Colombia/VAC-GVI-93470/2020|EPI_ISL_447780|2020-04-01	EPI_ISL_447780	2020-04-01	Colombia	South America	Colombia	Valle del Cauca	B.1.314	GH
hCoV-19/Colombia/VAC-GVI-93473/2020|EPI_ISL_447781|2020-04-01	EPI_ISL_447781	2020-04-01	Colombia	South America	Colombia	Valle del Cauca	B.1.420	G
hCoV-19/Colombia/VAC-GVI-93476/2020|EPI_ISL_447782|2020-04-02	EPI_ISL_447782	2020-04-02	Colombia	South America	Colombia	Valle del Cauca	B.1	GH
hCoV-19/Colombia/VAC-GVI-93477/2020|EPI_ISL_447783|2020-04-02	EPI_ISL_447783	2020-04-02	Colombia	South America	Colombia	Valle del Cauca	B.1	GH
hCoV-19/Colombia/VAC-GVI-93496/2020|EPI_ISL_447784|2020-04-02	EPI_ISL_447784	2020-04-02	Colombia	South America	Colombia	Valle del Cauca	B.1	GH
hCoV-19/Colombia/VAC-GVI-93511/2020|EPI_ISL_447785|2020-04-02	EPI_ISL_447785	2020-04-02	Colombia	South America	Colombia	Valle del Cauca	B.1	GH
hCoV-19/Colombia/VAC-GVI-93534/2020|EPI_ISL_447786|2020-04-03	EPI_ISL_447786	2020-04-03	Colombia	South America	Colombia	Valle del Cauca	B.1	GH
hCoV-19/Colombia/VAC-GVI-93535/2020|EPI_ISL_447787|2020-04-03	EPI_ISL_447787	2020-04-03	Colombia	South America	Colombia	Valle del Cauca	B.1	GH
hCoV-19/Colombia/VAC-GVI-93537/2020|EPI_ISL_447789|2020-04-03	EPI_ISL_447789	2020-04-03	Colombia	South America	Colombia	Valle del Cauca	B.1.1	GR
hCoV-19/Colombia/VAC-GVI-93538/2020|EPI_ISL_447790|2020-04-03	EPI_ISL_447790	2020-04-03	Colombia	South America	Colombia	Valle del Cauca	B.1	GH
hCoV-19/Colombia/VAC-GVI-97161/2020|EPI_ISL_447791|2020-04-03	EPI_ISL_447791	2020-04-03	Colombia	South America	Colombia	Valle del Cauca	B.1	GH
hCoV-19/Colombia/VAC-GVI-97181/2020|EPI_ISL_447792|2020-04-03	EPI_ISL_447792	2020-04-03	Colombia	South America	Colombia	Valle del Cauca	B.1	GH
hCoV-19/Colombia/VAC-GVI-97203/2020|EPI_ISL_447793|2020-04-03	EPI_ISL_447793	2020-04-03	Colombia	South America	Colombia	Valle del Cauca	B.1	GH
hCoV-19/Colombia/VAC-GVI-97210/2020|EPI_ISL_447794|2020-04-03	EPI_ISL_447794	2020-04-03	Colombia	South America	Colombia	Valle del Cauca	B.1.1.74	GR
hCoV-19/Colombia/VAC-GVI-97212/2020|EPI_ISL_447795|2020-04-04	EPI_ISL_447795	2020-04-04	Colombia	South America	Colombia	Valle del Cauca	B.1	GH
hCoV-19/Colombia/VAC-GVI-97321/2020|EPI_ISL_447796|2020-04-04	EPI_ISL_447796	2020-04-04	Colombia	South America	Colombia	Valle del Cauca	B.1.1.74	GR
hCoV-19/Colombia/BOY-GVI-97349/2020|EPI_ISL_447797|2020-04-04	EPI_ISL_447797	2020-04-04	Colombia	South America	Colombia	Boyaca	B.1	GH
hCoV-19/Colombia/NAR-GVI-97417/2020|EPI_ISL_447798|2020-04-04	EPI_ISL_447798	2020-04-04	Colombia	South America	Colombia	Narino	B.1.1.74	GR
hCoV-19/Colombia/CES-GVI-97588/2020|EPI_ISL_447799|2020-04-04	EPI_ISL_447799	2020-04-04	Colombia	South America	Colombia	Cesar	B.1	GH
hCoV-19/Colombia/CUN-GVI-97718/2020|EPI_ISL_447800|2020-04-04	EPI_ISL_447800	2020-04-04	Colombia	South America	Colombia	Cundinamarca	B.1	GH
hCoV-19/Colombia/NSA-GVI-97760/2020|EPI_ISL_447801|2020-04-04	EPI_ISL_447801	2020-04-04	Colombia	South America	Colombia	Norte de santander	B.1	G
hCoV-19/Colombia/MET-GVI-97769/2020|EPI_ISL_447802|2020-04-04	EPI_ISL_447802	2020-04-04	Colombia	South America	Colombia	Meta	B.1.1.74	GR
hCoV-19/Colombia/MET-GVI-97782/2020|EPI_ISL_447803|2020-04-04	EPI_ISL_447803	2020-04-04	Colombia	South America	Colombia	Meta	B.1.1.74	GR
hCoV-19/Colombia/MET-GVI-97783/2020|EPI_ISL_447804|2020-04-04	EPI_ISL_447804	2020-04-04	Colombia	South America	Colombia	Meta	B.1.1.74	GR
hCoV-19/Colombia/BOY-GVI-97795/2020|EPI_ISL_447805|2020-04-04	EPI_ISL_447805	2020-04-04	Colombia	South America	Colombia	Boyaca	B.1.111	GH
hCoV-19/Colombia/HUI-GVI-97855/2020|EPI_ISL_447806|2020-04-04	EPI_ISL_447806	2020-04-04	Colombia	South America	Colombia	Huila	B.1.111	GH
hCoV-19/Colombia/HUI-GVI-97875/2020|EPI_ISL_447807|2020-04-04	EPI_ISL_447807	2020-04-04	Colombia	South America	Colombia	Huila	B.1.111	GH
hCoV-19/Colombia/TOL-GVI-97921/2020|EPI_ISL_447808|2020-04-04	EPI_ISL_447808	2020-04-04	Colombia	South America	Colombia	Tolima	B.1.111	GH
hCoV-19/Colombia/RIS-GVI-98006/2020|EPI_ISL_447809|2020-04-04	EPI_ISL_447809	2020-04-04	Colombia	South America	Colombia	Risaralda	B.1	GH
hCoV-19/Colombia/RIS-GVI-98011/2020|EPI_ISL_447810|2020-04-05	EPI_ISL_447810	2020-04-05	Colombia	South America	Colombia	Risaralda	B.1	GH
hCoV-19/Colombia/HUI-GVI-98032/2020|EPI_ISL_447811|2020-04-05	EPI_ISL_447811	2020-04-05	Colombia	South America	Colombia	Huila	B.1	G
hCoV-19/Colombia/CUN-GVI-98087/2020|EPI_ISL_447812|2020-04-05	EPI_ISL_447812	2020-04-05	Colombia	South America	Colombia	Cundinamarca	B.1	GH
hCoV-19/Colombia/CUN-GVI-98290/2020|EPI_ISL_447813|2020-04-05	EPI_ISL_447813	2020-04-05	Colombia	South America	Colombia	Cundinamarca	B.1	GH
hCoV-19/Colombia/VAC-GVI-97223/2020|EPI_ISL_447814|2020-04-06	EPI_ISL_447814	2020-04-06	Colombia	South America	Colombia	Valle del Cauca	B.1	G
hCoV-19/Colombia/CUN-GVI-97447/2020|EPI_ISL_447815|2020-04-06	EPI_ISL_447815	2020-04-06	Colombia	South America	Colombia	Cundinamarca	B.1	G
hCoV-19/Colombia/COR-GVI-97517/2020|EPI_ISL_447816|2020-04-07	EPI_ISL_447816	2020-04-07	Colombia	South America	Colombia	Cordoba	B.1	G
hCoV-19/Colombia/COR-GVI-97527/2020|EPI_ISL_447817|2020-04-09	EPI_ISL_447817	2020-04-09	Colombia	South America	Colombia	Cordoba	B.1	GH
hCoV-19/Colombia/DC-INS-84861/2020|EPI_ISL_456116|2020-03-22	EPI_ISL_456116	2020-03-22	Colombia	South America	Colombia	Bogota	B.1	G
hCoV-19/Colombia/ANT-INS-79253/2020|EPI_ISL_456117|2020-03-10	EPI_ISL_456117	2020-03-10	Colombia	South America	Colombia	Antioquia	A.5	S
hCoV-19/Colombia/ANT-INS-80370/2020|EPI_ISL_456118|2020-03-17	EPI_ISL_456118	2020-03-17	Colombia	South America	Colombia	Antioquia	B.1	G
hCoV-19/Colombia/ANT-INS-80825/2020|EPI_ISL_456119|2020-03-17	EPI_ISL_456119	2020-03-17	Colombia	South America	Colombia	Antioquia	A.5	S
hCoV-19/Colombia/DC-INS-79190/2020|EPI_ISL_456120|2020-03-12	EPI_ISL_456120	2020-03-12	Colombia	South America	Colombia	Bogota	B.1	G
hCoV-19/Colombia/BOL-INS-79738/2020|EPI_ISL_456121|2020-03-13	EPI_ISL_456121	2020-03-13	Colombia	South America	Colombia	Bolivar	B.1.111	GH
hCoV-19/Colombia/BOL-INS-80191/2020|EPI_ISL_456122|2020-03-16	EPI_ISL_456122	2020-03-16	Colombia	South America	Colombia	Bolivar	B.1	GH
hCoV-19/Colombia/CAL-INS-79489/2020|EPI_ISL_456123|2020-03-12	EPI_ISL_456123	2020-03-12	Colombia	South America	Colombia	Caldas	A.1	S
hCoV-19/Colombia/CAU-INS-80705/2020|EPI_ISL_456124|2020-03-17	EPI_ISL_456124	2020-03-17	Colombia	South America	Colombia	Cauca	B.1	GH
hCoV-19/Colombia/MAG-INS-81035/2020|EPI_ISL_456125|2020-03-20	EPI_ISL_456125	2020-03-20	Colombia	South America	Colombia	Magdalena	B.1	GH
hCoV-19/Colombia/NSA-INS-80656/2020|EPI_ISL_456126|2020-03-18	EPI_ISL_456126	2020-03-18	Colombia	South America	Colombia	Norte de Santander	B.1	G
hCoV-19/Colombia/QUI-INS-79911/2020|EPI_ISL_456127|2020-03-15	EPI_ISL_456127	2020-03-15	Colombia	South America	Colombia	Quindio	B.29	V
hCoV-19/Colombia/QUI-INS-80663/2020|EPI_ISL_456128|2020-03-18	EPI_ISL_456128	2020-03-18	Colombia	South America	Colombia	Quindio	B.29	V
hCoV-19/Colombia/RIS-INS-82099/2020|EPI_ISL_456129|2020-03-19	EPI_ISL_456129	2020-03-19	Colombia	South America	Colombia	Risaralda	B.1	GH
hCoV-19/Colombia/NSA-INS-79504/2020|EPI_ISL_456130|2020-03-13	EPI_ISL_456130	2020-03-13	Colombia	South America	Colombia	Norte de Santander	B.1	G
hCoV-19/Colombia/SAN-INS-79752/2020|EPI_ISL_456131|2020-03-14	EPI_ISL_456131	2020-03-14	Colombia	South America	Colombia	Santander	B.1.157	G
hCoV-19/Colombia/TOL-INS-80202/2020|EPI_ISL_456132|2020-03-16	EPI_ISL_456132	2020-03-16	Colombia	South America	Colombia	Tolima	B.1.420	G
hCoV-19/Colombia/VAC-INS-79449/2020|EPI_ISL_456133|2020-03-12	EPI_ISL_456133	2020-03-12	Colombia	South America	Colombia	Valle del Cauca	B	V
hCoV-19/Colombia/VAC-INS-79773/2020|EPI_ISL_456134|2020-03-14	EPI_ISL_456134	2020-03-14	Colombia	South America	Colombia	Valle del Cauca	B.1	G
hCoV-19/Colombia/VAC-INS-79779/2020|EPI_ISL_456135|2020-03-14	EPI_ISL_456135	2020-03-14	Colombia	South America	Colombia	Valle del Cauca	B.1	G
hCoV-19/Colombia/VAC-INS-79929/2020|EPI_ISL_456136|2020-03-14	EPI_ISL_456136	2020-03-14	Colombia	South America	Colombia	Valle del Cauca	B.1	G
hCoV-19/Colombia/VAC-INS-79930/2020|EPI_ISL_456137|2020-03-14	EPI_ISL_456137	2020-03-14	Colombia	South America	Colombia	Valle del Cauca	B.1	G
hCoV-19/Colombia/VAC-INS-79943/2020|EPI_ISL_456138|2020-03-16	EPI_ISL_456138	2020-03-16	Colombia	South America	Colombia	Valle del Cauca	B.1	G
hCoV-19/Colombia/VAC-INS-81251/2020|EPI_ISL_456139|2020-03-17	EPI_ISL_456139	2020-03-17	Colombia	South America	Colombia	Valle del Cauca	B.1.1.74	GR
hCoV-19/Colombia/VAC-INS-81264/2020|EPI_ISL_456140|2020-03-10	EPI_ISL_456140	2020-03-10	Colombia	South America	Colombia	Valle del Cauca	B.1.363	GH
hCoV-19/Colombia/VAC-INS-81271/2020|EPI_ISL_456141|2020-03-18	EPI_ISL_456141	2020-03-18	Colombia	South America	Colombia	Valle del Cauca	B.1	G
hCoV-19/Colombia/VAC-INS-81279/2020|EPI_ISL_456142|2020-03-18	EPI_ISL_456142	2020-03-18	Colombia	South America	Colombia	Valle del Cauca	B.1.1.74	GR
hCoV-19/Colombia/VAC-INS-82307/2020|EPI_ISL_456143|2020-03-19	EPI_ISL_456143	2020-03-19	Colombia	South America	Colombia	Valle del Cauca	B.1	GH
hCoV-19/Colombia/ATL-INS-79743/2020|EPI_ISL_456145|2020-03-14	EPI_ISL_456145	2020-03-14	Colombia	South America	Colombia	Atlantico	B.1	G
hCoV-19/Colombia/ANT-INS-82457/2020|EPI_ISL_456146|2020-03-20	EPI_ISL_456146	2020-03-20	Colombia	South America	Colombia	Antioquia	B.1	G
hCoV-19/Colombia/VAC-INS-96183/2020|EPI_ISL_456147|2020-04-01	EPI_ISL_456147	2020-04-01	Colombia	South America	Colombia	Valle del Cauca	B.1	GH
hCoV-19/Colombia/BOL-INS-79890/2020|EPI_ISL_456148|2020-03-16	EPI_ISL_456148	2020-03-16	Colombia	South America	Colombia	Bolivar	B.1.111	GH
hCoV-19/Colombia/SAN-INS-80123/2020|EPI_ISL_456149|2020-03-15	EPI_ISL_456149	2020-03-15	Colombia	South America	Colombia	Santander	B.1.1.74	GR
hCoV-19/Colombia/VAC-INS-79965/2020|EPI_ISL_456150|2020-03-15	EPI_ISL_456150	2020-03-15	Colombia	South America	Colombia	Valle del Cauca	B.1	G
hCoV-19/Colombia/VAC-INS-82320/2020|EPI_ISL_456151|2020-03-19	EPI_ISL_456151	2020-03-19	Colombia	South America	Colombia	Valle del Cauca	B.1	GH
hCoV-19/Colombia/VAC-INS-96176/2020|EPI_ISL_456152|2020-04-01	EPI_ISL_456152	2020-04-01	Colombia	South America	Colombia	Valle del Cauca	B	V
hCoV-19/Colombia/MAG-INS-101935/2020|EPI_ISL_456153|2020-04-22	EPI_ISL_456153	2020-04-22	Colombia	South America	Colombia	Magdalena	B.1	GH
hCoV-19/Colombia/NAR-INS-103303/2020|EPI_ISL_456154|2020-04-26	EPI_ISL_456154	2020-04-26	Colombia	South America	Colombia	Narino	B.1.1.74	GR
hCoV-19/Colombia/RIS-INS-80245/2020|EPI_ISL_456155|2020-03-16	EPI_ISL_456155	2020-03-16	Colombia	South America	Colombia	Risaralda	B.1	G
hCoV-19/Colombia/SAN-INS-94514/2020|EPI_ISL_456156|2020-04-06	EPI_ISL_456156	2020-04-06	Colombia	South America	Colombia	Santander	B.1.1.74	GR
hCoV-19/Colombia/RIS-INS-81402/2020|EPI_ISL_497736|2020-03-18	EPI_ISL_497736	2020-03-18	Colombia	South America	Colombia	Risaralda	B.1	GH
hCoV-19/Colombia/BOL-INS-84730/2020|EPI_ISL_497738|2020-03-22	EPI_ISL_497738	2020-03-22	Colombia	South America	Colombia	Bolivar	B.1	G
hCoV-19/Colombia/QUI-INS-85082/2020|EPI_ISL_497744|2020-03-23	EPI_ISL_497744	2020-03-23	Colombia	South America	Colombia	Quindio	B	G
hCoV-19/Colombia/RIS-INS-87267/2020|EPI_ISL_497745|2020-03-28	EPI_ISL_497745	2020-03-28	Colombia	South America	Colombia	Risaralda	B.1	GH
hCoV-19/Colombia/MAG-INS-87968/2020|EPI_ISL_498152|2020-03-25	EPI_ISL_498152	2020-03-25	Colombia	South America	Colombia	Magdalena	B.1	GH
hCoV-19/Colombia/CES-INS-87973/2020|EPI_ISL_498153|2020-03-23	EPI_ISL_498153	2020-03-23	Colombia	South America	Colombia	Cesar	B.1	GH
hCoV-19/Colombia/CUN-INS-88496/2020|EPI_ISL_498154|2020-03-25	EPI_ISL_498154	2020-03-25	Colombia	South America	Colombia	Cundinamarca	B.1.420	G
hCoV-19/Colombia/ATL-INS-88612/2020|EPI_ISL_498155|2020-03-25	EPI_ISL_498155	2020-03-25	Colombia	South America	Colombia	Atlantico	B.1	G
hCoV-19/Colombia/ATL-INS-88712/2020|EPI_ISL_498156|2020-03-30	EPI_ISL_498156	2020-03-30	Colombia	South America	Colombia	Atlantico	B.1	G
hCoV-19/Colombia/BOY-INS-88859/2020|EPI_ISL_498157|2020-03-30	EPI_ISL_498157	2020-03-30	Colombia	South America	Colombia	Boyaca	B.1	GH
hCoV-19/Colombia/BOY-INS-88871/2020|EPI_ISL_498158|2020-03-26	EPI_ISL_498158	2020-03-26	Colombia	South America	Colombia	Boyaca	B	G
hCoV-19/Colombia/CAU-INS-89002/2020|EPI_ISL_498159|2020-03-31	EPI_ISL_498159	2020-03-31	Colombia	South America	Colombia	Cauca	B.1	G
hCoV-19/Colombia/CES-INS-89781/2020|EPI_ISL_498160|2020-03-31	EPI_ISL_498160	2020-03-31	Colombia	South America	Colombia	Cesar	B.1	GH
hCoV-19/Colombia/BOL-INS-94411/2020|EPI_ISL_498161|2020-03-30	EPI_ISL_498161	2020-03-30	Colombia	South America	Colombia	Bolivar	B.1.111	GH
hCoV-19/Colombia/NAR-INS-94679/2020|EPI_ISL_498162|2020-03-30	EPI_ISL_498162	2020-03-30	Colombia	South America	Colombia	Narino	A.2	S
hCoV-19/Colombia/COR-INS-95319/2020|EPI_ISL_498163|2020-04-01	EPI_ISL_498163	2020-04-01	Colombia	South America	Colombia	Cordoba	B.1	G
hCoV-19/Colombia/MET-INS-95637/2020|EPI_ISL_498164|2020-04-09	EPI_ISL_498164	2020-04-09	Colombia	South America	Colombia	Meta	B.1.1.74	GR
hCoV-19/Colombia/RIS-INS-95663/2020|EPI_ISL_498165|2020-04-09	EPI_ISL_498165	2020-04-09	Colombia	South America	Colombia	Risaralda	B.1	G
hCoV-19/Colombia/MAG-INS-95839/2020|EPI_ISL_498166|2020-03-31	EPI_ISL_498166	2020-03-31	Colombia	South America	Colombia	Magdalena	B.1	GH
hCoV-19/Colombia/CUN-INS-96791/2020|EPI_ISL_498167|2020-04-03	EPI_ISL_498167	2020-04-03	Colombia	South America	Colombia	Cundinamarca	B.1	G
hCoV-19/Colombia/CUN-INS-T1/2020|EPI_ISL_498168|2020-03-11	EPI_ISL_498168	2020-03-11	Colombia	South America	Colombia	Cundinamarca	A.1	O
hCoV-19/Colombia/CUN-INS-T8/2020|EPI_ISL_498169|2020-03-11	EPI_ISL_498169	2020-03-11	Colombia	South America	Colombia	Cundinamarca	A.1	S
hCoV-19/Colombia/CUN-INS-T12/2020|EPI_ISL_498170|2020-03-11	EPI_ISL_498170	2020-03-11	Colombia	South America	Colombia	Cundinamarca	A.1	S
hCoV-19/Colombia/MET-INS-103258/2020|EPI_ISL_526953|2020-04-28	EPI_ISL_526953	2020-04-28	Colombia	South America	Colombia	Meta	B.1	GH
hCoV-19/Colombia/DC-INS-117/2020|EPI_ISL_526954|2020-07-07	EPI_ISL_526954	2020-07-07	Colombia	South America	Colombia	Bogota	B.1	GH
hCoV-19/Colombia/NAR-INS-103303-2/2020|EPI_ISL_526955|2020-04-28	EPI_ISL_526955	2020-04-28	Colombia	South America	Colombia	Narino	B.1.1.74	GR
hCoV-19/Colombia/NAR-INS-103313/2020|EPI_ISL_526956|2020-04-28	EPI_ISL_526956	2020-04-28	Colombia	South America	Colombia	Narino	B.1.1.74	GR
hCoV-19/Colombia/DC-INS-166/2020|EPI_ISL_526957|2020-06-16	EPI_ISL_526957	2020-06-16	Colombia	South America	Colombia	Bogota	B.1	G
hCoV-19/Colombia/INS-CUN-AG2/2020|EPI_ISL_526958|2020-07-17	EPI_ISL_526958	2020-07-17	Colombia	South America	Colombia	Cundinamarca	B.1.420	G
hCoV-19/Colombia/I30/2020|EPI_ISL_526959|2020-04-12	EPI_ISL_526959	2020-04-12	Colombia	South America	Colombia	Antioquia	B.1	GH
hCoV-19/Colombia/DC-INS-19-07-H/2020|EPI_ISL_526960|2020-07-15	EPI_ISL_526960	2020-07-15	Colombia	South America	Colombia	Bogota	B.1	GH
hCoV-19/Colombia/DC-INS-20-14-H/2020|EPI_ISL_526961|2020-07-15	EPI_ISL_526961	2020-07-15	Colombia	South America	Colombia	Bogota	B.1	GH
hCoV-19/Colombia/ANT-INS-I32/2020|EPI_ISL_526962|2020-04-15	EPI_ISL_526962	2020-04-15	Colombia	South America	Colombia	Antioquia	B.1	G
hCoV-19/Colombia/TOL-INS-0345-T20/2020|EPI_ISL_526963|2020-04-14	EPI_ISL_526963	2020-04-14	Colombia	South America	Colombia	Tolima	B.1	GH
hCoV-19/Colombia/TOL-INS-0341-T15/2020|EPI_ISL_526964|2020-04-14	EPI_ISL_526964	2020-04-14	Colombia	South America	Colombia	Tolima	B.1	GH
hCoV-19/Colombia/DC-INS-289/2020|EPI_ISL_526967|2020-07-07	EPI_ISL_526967	2020-07-07	Colombia	South America	Colombia	Bogota	B.1.420	G
hCoV-19/Colombia/DC-INS-093/2020|EPI_ISL_526968|2020-06-16	EPI_ISL_526968	2020-06-16	Colombia	South America	Colombia	Bogota	B.1	G
hCoV-19/Colombia/DC-INS-027/2020|EPI_ISL_526969|2020-08-18	EPI_ISL_526969	2020-08-18	Colombia	South America	Colombia	Bogota	B.1.420	G
hCoV-19/Colombia/DC-INS-050/2020|EPI_ISL_526970|2020-08-18	EPI_ISL_526970	2020-08-18	Colombia	South America	Colombia	Bogota	B.1	G
hCoV-19/Colombia/DC-INS-197/2020|EPI_ISL_526971|2020-08-18	EPI_ISL_526971	2020-08-18	Colombia	South America	Colombia	Bogota	B.1.111	GH
hCoV-19/Colombia/DC-INS-01-14/2020|EPI_ISL_526973|2020-07-13	EPI_ISL_526973	2020-07-13	Colombia	South America	Colombia	Bogota	B.1	GH
hCoV-19/Colombia/DC-INS-05-07/2020|EPI_ISL_526974|2020-06-17	EPI_ISL_526974	2020-06-17	Colombia	South America	Colombia	Bogota	B.1.420	G
hCoV-19/Colombia/ANT-UdeA-200325-01/2020|EPI_ISL_536399|2020-03-25	EPI_ISL_536399	2020-03-25	Colombia	South America	Colombia	Antioquia	B.1	G
hCoV-19/Colombia/DC-INS-2553/2020|EPI_ISL_653745|2020-08-06	EPI_ISL_653745	2020-08-06	Colombia	South America	Colombia	Bogota	B.1.420	G
hCoV-19/Colombia/DC-INS-2624/2020|EPI_ISL_653746|2020-08-07	EPI_ISL_653746	2020-08-07	Colombia	South America	Colombia	Bogota	B.1.420	G
hCoV-19/Colombia/DC-INS-2640/2020|EPI_ISL_653747|2020-08-07	EPI_ISL_653747	2020-08-07	Colombia	South America	Colombia	Bogota	B.1.420	G
hCoV-19/Colombia/ANT-INS-02/2020|EPI_ISL_653748|2020-06-04	EPI_ISL_653748	2020-06-04	Colombia	South America	Colombia	Antioquia	B.1	G
hCoV-19/Colombia/DC-INS-84587/2020|EPI_ISL_653750|2020-03-24	EPI_ISL_653750	2020-03-24	Colombia	South America	Colombia	Bogota	B.1.1.162	GR
hCoV-19/Colombia/VAC-INS-82835/2020|EPI_ISL_653751|2020-03-20	EPI_ISL_653751	2020-03-20	Colombia	South America	Colombia	Valle del Cauca	B.1	GH
hCoV-19/Colombia/NSA-NS-79852/2020|EPI_ISL_653752|2020-03-14	EPI_ISL_653752	2020-03-14	Colombia	South America	Colombia	Norte de Santander	B.1	G
hCoV-19/Colombia/DC-INS-78998/2020|EPI_ISL_653753|2020-03-11	EPI_ISL_653753	2020-03-11	Colombia	South America	Colombia	Bogota	B.1.420	G
hCoV-19/Colombia/DC-INS-3334/2020|EPI_ISL_653754|2020-09-02	EPI_ISL_653754	2020-09-02	Colombia	South America	Colombia	Bogota	B.1.420	G
hCoV-19/Colombia/DC-INS-3569/2020|EPI_ISL_653755|2020-06-30	EPI_ISL_653755	2020-06-30	Colombia	South America	Colombia	Bogota	B.1.420	G
hCoV-19/Colombia/ANT-INS-01/2020|EPI_ISL_653756|2020-07-07	EPI_ISL_653756	2020-07-07	Colombia	South America	Colombia	Antioquia	B.1.111	GH
hCoV-19/Colombia/ATL-INS-06/2020|EPI_ISL_653757|2020-06-26	EPI_ISL_653757	2020-06-26	Colombia	South America	Colombia	Atlantico	B.1	G
hCoV-19/Colombia/ANT-INS-5/2020|EPI_ISL_653758|2020-08-26	EPI_ISL_653758	2020-08-26	Colombia	South America	Colombia	Antioquia	B.1.111	GH
hCoV-19/Colombia/ATL-INS-04/2020|EPI_ISL_653759|2020-06-06	EPI_ISL_653759	2020-06-06	Colombia	South America	Colombia	Atlantico	B.1.111	GH
hCoV-19/Colombia/ATL-INS-07/2020|EPI_ISL_653760|2020-07-08	EPI_ISL_653760	2020-07-08	Colombia	South America	Colombia	Atlantico	B.1.420	G
hCoV-19/Colombia/ATL-INS-01/2020|EPI_ISL_653761|2020-06-08	EPI_ISL_653761	2020-06-08	Colombia	South America	Colombia	Atlantico	B.1.111	GH
hCoV-19/Colombia/ATL-INS-10/2020|EPI_ISL_653762|2020-08-20	EPI_ISL_653762	2020-08-20	Colombia	South America	Colombia	Atlantico	B.1.1.237	GR
hCoV-19/Colombia/ATL-INS-03/2020|EPI_ISL_653824|2020-06-16	EPI_ISL_653824	2020-06-16	Colombia	South America	Colombia	Atlantico	B.1.111	GH
hCoV-19/Colombia/ATN-INS-02/2020|EPI_ISL_653825|2020-04-14	EPI_ISL_653825	2020-04-14	Colombia	South America	Colombia	Antioquia	B.1.111	GH
hCoV-19/Colombia/ANT-INS-13/2020|EPI_ISL_654793|2020-07-27	EPI_ISL_654793	2020-07-27	Colombia	South America	Colombia	Antioquia	B.1.111	GH
hCoV-19/Colombia/SAN-INS-0904/2020|EPI_ISL_739663|2020-10-31	EPI_ISL_739663	2020-10-31	Colombia	South America	Colombia	Santander	B.1	GH
hCoV-19/Colombia/SAN-INS-0597/2020|EPI_ISL_739666|2020-10-31	EPI_ISL_739666	2020-10-31	Colombia	South America	Colombia	Santander	B.1.1.74	GR
hCoV-19/Colombia/ANT-INS-0752/2020|EPI_ISL_739668|2020-10-22	EPI_ISL_739668	2020-10-22	Colombia	South America	Colombia	Antioquia	B.1	GH
hCoV-19/Colombia/NSA-INS-0267/2020|EPI_ISL_739669|2020-11-15	EPI_ISL_739669	2020-11-15	Colombia	South America	Colombia	Norte de Santander	B.1.1.74	GR
hCoV-19/Colombia/SAN-INS-0303/2020|EPI_ISL_739670|2020-11-06	EPI_ISL_739670	2020-11-06	Colombia	South America	Colombia	Santander	B.1	G
hCoV-19/Colombia/DC-INS-4283/2020|EPI_ISL_739671|2020-11-06	EPI_ISL_739671	2020-11-06	Colombia	South America	Colombia	BogotÃ¡	B.1.420	G
hCoV-19/Colombia/CAQ-INS-003003/2020|EPI_ISL_739672|2020-11-20	EPI_ISL_739672	2020-11-20	Colombia	South America	Colombia	Caqueta	B.1.1.74	GR
hCoV-19/Colombia/DC-INS-4301/2020|EPI_ISL_739673|2020-11-09	EPI_ISL_739673	2020-11-09	Colombia	South America	Colombia	BogotÃ¡	B.1.420	G
hCoV-19/Colombia/ANT-INS-103237/2020|EPI_ISL_739674|2020-10-20	EPI_ISL_739674	2020-10-20	Colombia	South America	Colombia	Antioquia	B.1.111	GH
hCoV-19/Colombia/ANT-INS-103236/2020|EPI_ISL_739675|2020-10-20	EPI_ISL_739675	2020-10-20	Colombia	South America	Colombia	Antioquia	B.1.111	GH
hCoV-19/Colombia/ANT-INS-103573/2020|EPI_ISL_739676|2020-10-21	EPI_ISL_739676	2020-10-21	Colombia	South America	Colombia	Antioquia	B.1.111	GH
hCoV-19/Colombia/ANT-INS-103238/2020|EPI_ISL_739677|2020-10-20	EPI_ISL_739677	2020-10-20	Colombia	South America	Colombia	Antioquia	B.1.111	GH
hCoV-19/Colombia/ATL-INS-010101/2020|EPI_ISL_739678|2020-10-11	EPI_ISL_739678	2020-10-11	Colombia	South America	Colombia	Atlantico	B.1	GH
hCoV-19/Colombia/CAQ-INS-007007/2020|EPI_ISL_739679|2020-10-17	EPI_ISL_739679	2020-10-17	Colombia	South America	Colombia	Caqueta	B.1.1.74	GR
hCoV-19/Colombia/ANT-INS-103235/2020|EPI_ISL_739680|2020-11-13	EPI_ISL_739680	2020-11-13	Colombia	South America	Colombia	Antioquia	B.1.420	G
hCoV-19/Colombia/ATL-INS-040404/2020|EPI_ISL_739681|2020-10-10	EPI_ISL_739681	2020-10-10	Colombia	South America	Colombia	Atlantico	B.1.518	GH
hCoV-19/Colombia/ATL-INS-020202/2020|EPI_ISL_739682|2020-10-10	EPI_ISL_739682	2020-10-10	Colombia	South America	Colombia	Atlantico	B.1.111	GH
hCoV-19/Colombia/ATL-INS-060606/2020|EPI_ISL_739683|2020-10-10	EPI_ISL_739683	2020-10-10	Colombia	South America	Colombia	Atlantico	B.1.111	GH
hCoV-19/Colombia/DC-INS-SPBOG2062/2020|EPI_ISL_791084|2020-11-04	EPI_ISL_791084	2020-11-04	Colombia	South America	Colombia	Bogota	B.1.420	G
hCoV-19/Colombia/DC-INS-294/2020|EPI_ISL_791085|2020-12-15	EPI_ISL_791085	2020-12-15	Colombia	South America	Colombia	Bogota	B.1.1.64	GR
hCoV-19/Colombia/DC-INS-4909/2020|EPI_ISL_791086|2020-12-21	EPI_ISL_791086	2020-12-21	Colombia	South America	Colombia	Bogota	B.1.1.74	GR
hCoV-19/Colombia/SAP-INS-SPSAN01/2020|EPI_ISL_791087|2020-12-27	EPI_ISL_791087	2020-12-27	Colombia	South America	Colombia	San Andres y Providencia	B.1	GH
hCoV-19/Colombia/SAP-INS-SPSAN02/2020|EPI_ISL_791088|2020-12-28	EPI_ISL_791088	2020-12-28	Colombia	South America	Colombia	San Andres y Providencia	B.1	GH
hCoV-19/Colombia/SAP-INS-SPSAN03/2020|EPI_ISL_791089|2020-12-03	EPI_ISL_791089	2020-12-03	Colombia	South America	Colombia	San Andres	B.1	GH
hCoV-19/Colombia/SAP-INS-SPSAN04/2020|EPI_ISL_791090|2020-12-20	EPI_ISL_791090	2020-12-20	Colombia	South America	Colombia	San Andres	B.1.1.74	GR
hCoV-19/Colombia/NAR-INS-IP002/2020|EPI_ISL_791091|2020-12-05	EPI_ISL_791091	2020-12-05	Colombia	South America	Colombia	Narino	B.1.1.74	GR
hCoV-19/Colombia/NAR-INS-IP003/2020|EPI_ISL_791092|2020-12-05	EPI_ISL_791092	2020-12-05	Colombia	South America	Colombia	Narino	B.1.1.74	GR
hCoV-19/Colombia/NAR-INS-IP004/2020|EPI_ISL_791093|2020-12-08	EPI_ISL_791093	2020-12-08	Colombia	South America	Colombia	Narino	I.1	GR
hCoV-19/Colombia/NAR-INS-IP005/2020|EPI_ISL_791094|2020-12-08	EPI_ISL_791094	2020-12-08	Colombia	South America	Colombia	Narino	I.1	GR
hCoV-19/Colombia/NAR-INS-IP006/2020|EPI_ISL_791095|2020-12-08	EPI_ISL_791095	2020-12-08	Colombia	South America	Colombia	Narino	I.1	GR
hCoV-19/Colombia/NAR-INS-IP0610/2020|EPI_ISL_791096|2020-12-04	EPI_ISL_791096	2020-12-04	Colombia	South America	Colombia	Narino	B.1.1.54	GR
hCoV-19/Colombia/DC-INS-VG-48/2020|EPI_ISL_794649|2020-12-30	EPI_ISL_794649	2020-12-30	Colombia	South America	Colombia	Bogota	B.1.111	GH
hCoV-19/Colombia/DC-INS-VG-49/2020|EPI_ISL_794650|2020-12-30	EPI_ISL_794650	2020-12-30	Colombia	South America	Colombia	Bogota	B.1.111	GH
hCoV-19/Colombia/DC-INS-VG-50/2020|EPI_ISL_794651|2020-12-30	EPI_ISL_794651	2020-12-30	Colombia	South America	Colombia	Bogota	B.1.2	GH
hCoV-19/Colombia/TOL-INS-VG-111/2020|EPI_ISL_794652|2020-12-30	EPI_ISL_794652	2020-12-30	Colombia	South America	Colombia	Tolima	B.1	GR
hCoV-19/Colombia/TOL-INS-VG-112/2020|EPI_ISL_794653|2020-12-30	EPI_ISL_794653	2020-12-30	Colombia	South America	Colombia	Tolima	B.1.111	GH
hCoV-19/Colombia/VAC-INS-VG-101/2020|EPI_ISL_794654|2020-12-30	EPI_ISL_794654	2020-12-30	Colombia	South America	Colombia	Valle del Cauca	C.14	GR
hCoV-19/Colombia/VAC-INS-VG-103/2020|EPI_ISL_794655|2020-12-30	EPI_ISL_794655	2020-12-30	Colombia	South America	Colombia	Valle del Cauca	B.1.332	GH
hCoV-19/Colombia/NSA-INS-VG-108/2020|EPI_ISL_794656|2020-12-31	EPI_ISL_794656	2020-12-31	Colombia	South America	Colombia	Norte de Santander	B.1.1.74	GR
hCoV-19/Colombia/NSA-INS-VG-109/2020|EPI_ISL_794657|2020-12-31	EPI_ISL_794657	2020-12-31	Colombia	South America	Colombia	Norte de Santander	B.1.1.286	GR
hCoV-19/Colombia/DC-INS-VG-70/2020|EPI_ISL_794658|2020-12-30	EPI_ISL_794658	2020-12-30	Colombia	South America	Colombia	Bogota	B.1.111	GH
hCoV-19/Colombia/DC-INS-VG-68/2020|EPI_ISL_794659|2020-12-30	EPI_ISL_794659	2020-12-30	Colombia	South America	Colombia	Bogota	B.1	GH
hCoV-19/Colombia/DC-INS-VG-69/2020|EPI_ISL_794660|2020-12-30	EPI_ISL_794660	2020-12-30	Colombia	South America	Colombia	Bogota	B.1.420	G
hCoV-19/Colombia/DC-INS-VG-71/2020|EPI_ISL_794661|2020-12-28	EPI_ISL_794661	2020-12-28	Colombia	South America	Colombia	Bogota	B.1.1.251	GR
hCoV-19/Colombia/DC-INS-VG-52/2020|EPI_ISL_794662|2020-12-30	EPI_ISL_794662	2020-12-30	Colombia	South America	Colombia	Bogota	B.1	GH
hCoV-19/Colombia/BOY-INS-VG-60/2020|EPI_ISL_794663|2020-12-30	EPI_ISL_794663	2020-12-30	Colombia	South America	Colombia	BoyacÃ¡	B.1	GH
hCoV-19/Colombia/VAC-INS-VG-104/2020|EPI_ISL_794664|2020-12-30	EPI_ISL_794664	2020-12-30	Colombia	South America	Colombia	Valle del Cauca	B.1.111	GH
hCoV-19/Colombia/VAC-INS-VG-105/2020|EPI_ISL_794665|2020-12-30	EPI_ISL_794665	2020-12-30	Colombia	South America	Colombia	Valle del Cauca	B.1.1.291	GR
hCoV-19/Colombia/ANT-INS-VG-180/2021|EPI_ISL_794666|2021-01-05	EPI_ISL_794666	2021-01-05	Colombia	South America	Colombia	Antioquia	B.1	GH
hCoV-19/Colombia/ANT-INS-VG-181/2021|EPI_ISL_794667|2021-01-05	EPI_ISL_794667	2021-01-05	Colombia	South America	Colombia	Antioquia	B.1.1.277	GR
hCoV-19/Colombia/BOG-INS-VG-16/2020|EPI_ISL_845618|2020-12-26	EPI_ISL_845618	2020-12-26	Colombia	South America	Colombia	Bogota	B.1.420	G
hCoV-19/Colombia/BOG-INS-VG-17/2020|EPI_ISL_845619|2020-12-26	EPI_ISL_845619	2020-12-26	Colombia	South America	Colombia	Bogota	B.1.420	G
hCoV-19/Colombia/BOG-INS-VG-33/2020|EPI_ISL_845620|2020-12-28	EPI_ISL_845620	2020-12-28	Colombia	South America	Colombia	Bogota	B.1	GH
hCoV-19/Colombia/BOG-INS-VG-40/2020|EPI_ISL_845621|2020-12-18	EPI_ISL_845621	2020-12-18	Colombia	South America	Colombia	Bogota	B.1.111	GH
hCoV-19/Colombia/BOG-INS-VG-41/2020|EPI_ISL_845622|2020-12-27	EPI_ISL_845622	2020-12-27	Colombia	South America	Colombia	Bogota	B.1.1.74	GR
hCoV-19/Colombia/BOG-INS-VG-42/2020|EPI_ISL_845623|2020-12-21	EPI_ISL_845623	2020-12-21	Colombia	South America	Colombia	Bogota	B.1.111	GH
hCoV-19/Colombia/BOG-INS-VG-44/2020|EPI_ISL_845624|2020-12-18	EPI_ISL_845624	2020-12-18	Colombia	South America	Colombia	Bogota	B.1.420	G
hCoV-19/Colombia/BOG-INS-VG-47/2020|EPI_ISL_845625|2020-12-18	EPI_ISL_845625	2020-12-18	Colombia	South America	Colombia	Bogota	B.1.13	GH
hCoV-19/Colombia/BOG-INS-VG-51/2020|EPI_ISL_845626|2020-12-29	EPI_ISL_845626	2020-12-29	Colombia	South America	Colombia	Bogota	B.1	GH
hCoV-19/Colombia/BOG-INS-VG-57/2020|EPI_ISL_845627|2020-12-24	EPI_ISL_845627	2020-12-24	Colombia	South America	Colombia	Bogota	B.1.1.74	GR
hCoV-19/Colombia/BOG-INS-VG-72/2020|EPI_ISL_845628|2020-12-18	EPI_ISL_845628	2020-12-18	Colombia	South America	Colombia	Bogota	B.1.1.74	GR
hCoV-19/Colombia/BOG-INS-VG-73/2020|EPI_ISL_845629|2020-12-18	EPI_ISL_845629	2020-12-18	Colombia	South America	Colombia	Bogota	B.1.1.74	GR
hCoV-19/Colombia/BOG-INS-VG-96/2020|EPI_ISL_845630|2020-12-27	EPI_ISL_845630	2020-12-27	Colombia	South America	Colombia	Bogota	B.1.1.74	GR
hCoV-19/Colombia/BOG-INS-VG-98/2020|EPI_ISL_845631|2020-12-28	EPI_ISL_845631	2020-12-28	Colombia	South America	Colombia	Bogota	B.1	G
hCoV-19/Colombia/BOG-INS-VG-99/2020|EPI_ISL_845632|2020-12-28	EPI_ISL_845632	2020-12-28	Colombia	South America	Colombia	Bogota	B.1.523	GH
hCoV-19/Colombia/BOG-INS-VG-100/2020|EPI_ISL_845633|2020-12-28	EPI_ISL_845633	2020-12-28	Colombia	South America	Colombia	Bogota	B.1	GH
hCoV-19/Colombia/BOG-INS-VG-208/2020|EPI_ISL_845634|2020-12-30	EPI_ISL_845634	2020-12-30	Colombia	South America	Colombia	Bogota	B.1.523	GH
hCoV-19/Colombia/BOG-INS-VG-231/2020|EPI_ISL_845635|2020-12-24	EPI_ISL_845635	2020-12-24	Colombia	South America	Colombia	Bogota	B.1.409	G
hCoV-19/Colombia/BOG-INS-VG-235/2020|EPI_ISL_845636|2020-12-30	EPI_ISL_845636	2020-12-30	Colombia	South America	Colombia	Bogota	B.1.1.74	GR
hCoV-19/Colombia/BOG-INS-VG-236/2020|EPI_ISL_845637|2020-12-20	EPI_ISL_845637	2020-12-20	Colombia	South America	Colombia	Bogota	B.1.111	GH
hCoV-19/Colombia/BOG-INS-VG-262/2021|EPI_ISL_845638|2021-01-10	EPI_ISL_845638	2021-01-10	Colombia	South America	Colombia	Bogota	B.1.1.74	GR
hCoV-19/Colombia/BOG-INS-VG-263/2021|EPI_ISL_845639|2021-01-10	EPI_ISL_845639	2021-01-10	Colombia	South America	Colombia	Bogota	B.1.1.74	GR
hCoV-19/Colombia/BOG-INS-VG-264/2021|EPI_ISL_845640|2021-01-10	EPI_ISL_845640	2021-01-10	Colombia	South America	Colombia	Bogota	B.1	GH
hCoV-19/Colombia/BOG-INS-VG-266/2021|EPI_ISL_845641|2021-01-01	EPI_ISL_845641	2021-01-01	Colombia	South America	Colombia	Bogota	B.1.1.29	GR
hCoV-19/Colombia/BOG-INS-VG-267/2021|EPI_ISL_845642|2021-01-01	EPI_ISL_845642	2021-01-01	Colombia	South America	Colombia	Bogota	B.1.1.130	GR
hCoV-19/Colombia/BOG-INS-VG-265/2021|EPI_ISL_845643|2021-01-02	EPI_ISL_845643	2021-01-02	Colombia	South America	Colombia	Bogota	B.1.523	GH
hCoV-19/Colombia/BOG-INS-VG-269/2021|EPI_ISL_845644|2021-01-01	EPI_ISL_845644	2021-01-01	Colombia	South America	Colombia	Bogota	B.1.362	GH
hCoV-19/Colombia/BOG-INS-VG-270/2021|EPI_ISL_845645|2021-01-02	EPI_ISL_845645	2021-01-02	Colombia	South America	Colombia	Bogota	B.1	G
hCoV-19/Colombia/BOG-INS-VG-274/2021|EPI_ISL_845646|2021-01-10	EPI_ISL_845646	2021-01-10	Colombia	South America	Colombia	Bogota	B.1	G
hCoV-19/Colombia/BOG-INS-VG-275/2021|EPI_ISL_845647|2021-01-10	EPI_ISL_845647	2021-01-10	Colombia	South America	Colombia	Bogota	B.1	G
hCoV-19/Colombia/BOG-INS-VG-277/2021|EPI_ISL_845648|2021-01-01	EPI_ISL_845648	2021-01-01	Colombia	South America	Colombia	Bogota	B.1	GH
hCoV-19/Colombia/BOG-INS-VG-279/2021|EPI_ISL_845649|2021-01-02	EPI_ISL_845649	2021-01-02	Colombia	South America	Colombia	Bogota	B.1.420	G
hCoV-19/Colombia/BOG-INS-VG-280/2020|EPI_ISL_845650|2020-12-28	EPI_ISL_845650	2020-12-28	Colombia	South America	Colombia	Bogota	B.1.1.74	GR
hCoV-19/Colombia/BOG-INS-VG-282/2021|EPI_ISL_845651|2021-01-01	EPI_ISL_845651	2021-01-01	Colombia	South America	Colombia	Bogota	B.1	GH
hCoV-19/Colombia/BOG-INS-VG-285/2021|EPI_ISL_845652|2021-01-04	EPI_ISL_845652	2021-01-04	Colombia	South America	Colombia	Bogota	B.1	G
hCoV-19/Colombia/BOG-INS-VG-288/2021|EPI_ISL_845653|2021-01-04	EPI_ISL_845653	2021-01-04	Colombia	South America	Colombia	Bogota	B.1	G
hCoV-19/Colombia/BOG-INS-VG-289/2021|EPI_ISL_845654|2021-01-09	EPI_ISL_845654	2021-01-09	Colombia	South America	Colombia	Bogota	B.1	GH
hCoV-19/Colombia/BOG-INS-VG-291/2021|EPI_ISL_845655|2021-01-12	EPI_ISL_845655	2021-01-12	Colombia	South America	Colombia	Bogota	B.1	GH
hCoV-19/Colombia/NSA-INS-VG-106/2020|EPI_ISL_845656|2020-12-16	EPI_ISL_845656	2020-12-16	Colombia	South America	Colombia	Norte de Santander	B.1	G
hCoV-19/Colombia/DC-INS-VG-294/2021|EPI_ISL_906530|2021-01-12	EPI_ISL_906530	2021-01-12	Colombia	South America	Colombia	Bogota	B.1	GH
hCoV-19/Colombia/VAC-INS-RI-010/2021|EPI_ISL_906531|2021-01-13	EPI_ISL_906531	2021-01-13	Colombia	South America	Colombia	Valle del Cauca	B.1	GH
hCoV-19/Colombia/LAG-INS-VG-320/2021|EPI_ISL_906532|2021-01-12	EPI_ISL_906532	2021-01-12	Colombia	South America	Colombia	La Guajira	B.1	GR
hCoV-19/Colombia/QUI-INS-VG-336/2020|EPI_ISL_906533|2020-12-02	EPI_ISL_906533	2020-12-02	Colombia	South America	Colombia	Quindio	B	G
hCoV-19/Colombia/MET-INS-VG-209/2021|EPI_ISL_906535|2021-01-05	EPI_ISL_906535	2021-01-05	Colombia	South America	Colombia	Meta	B.1.420	G
hCoV-19/Colombia/VAC-INS-VG-225/2020|EPI_ISL_906536|2020-12-30	EPI_ISL_906536	2020-12-30	Colombia	South America	Colombia	Valle del Cauca	B.1	G
hCoV-19/Colombia/MET-INS-VG-210/2021|EPI_ISL_906537|2021-01-05	EPI_ISL_906537	2021-01-05	Colombia	South America	Colombia	Meta	B.1.1.74	GR
hCoV-19/Colombia/CHO-INS-VG-362/2021|EPI_ISL_906538|2021-01-19	EPI_ISL_906538	2021-01-19	Colombia	South America	Colombia	Quindio	B.1.523	GH
hCoV-19/Colombia/MET-INS-VG-211/2021|EPI_ISL_906539|2021-01-03	EPI_ISL_906539	2021-01-03	Colombia	South America	Colombia	Meta	B.1.523	GH
hCoV-19/Colombia/VAC-INS-VG-227/2020|EPI_ISL_906540|2020-12-30	EPI_ISL_906540	2020-12-30	Colombia	South America	Colombia	Valle del Cauca	B.1	GH
hCoV-19/Colombia/LAG-INS-VG-323/2020|EPI_ISL_906541|2020-12-21	EPI_ISL_906541	2020-12-21	Colombia	South America	Colombia	La Guajira	B.1	GH
hCoV-19/Colombia/QUI-INS-VG-339/2020|EPI_ISL_906542|2020-12-02	EPI_ISL_906542	2020-12-02	Colombia	South America	Colombia	Quindio	B.1.1.74	GR
hCoV-19/Colombia/NAR-INS-VG-355/2020|EPI_ISL_906543|2020-12-27	EPI_ISL_906543	2020-12-27	Colombia	South America	Colombia	NariÃ±o	B.1.420	G
hCoV-19/Colombia/VAC-INS-VG-228/2020|EPI_ISL_906544|2020-12-30	EPI_ISL_906544	2020-12-30	Colombia	South America	Colombia	Valle del Cauca	B.1.523	GH
hCoV-19/Colombia/LAG-INS-VG-324/2020|EPI_ISL_906545|2020-12-21	EPI_ISL_906545	2020-12-21	Colombia	South America	Colombia	La Guajira	B.1.23	GH
hCoV-19/Colombia/MET-INS-VG-213/2021|EPI_ISL_906547|2021-01-04	EPI_ISL_906547	2021-01-04	Colombia	South America	Colombia	Meta	B.1	G
hCoV-19/Colombia/ARA-INS-VG-325/2020|EPI_ISL_906548|2020-12-23	EPI_ISL_906548	2020-12-23	Colombia	South America	Colombia	Arauca	B.1.1.74	GR
hCoV-19/Colombia/CHO-INS-VG-349/2020|EPI_ISL_906549|2020-12-09	EPI_ISL_906549	2020-12-09	Colombia	South America	Colombia	Choco	B.1.419	G
hCoV-19/Colombia/VAC-INS-VG-420/2021|EPI_ISL_906552|2021-01-13	EPI_ISL_906552	2021-01-13	Colombia	South America	Colombia	Valle del Cauca	B.1.111	GH
hCoV-19/Colombia/ATL-INS-VG-423/2020|EPI_ISL_906553|2020-12-27	EPI_ISL_906553	2020-12-27	Colombia	South America	Colombia	Atlantico	A.2.4	G
hCoV-19/Colombia/ATL-INS-VG-424/2020|EPI_ISL_906554|2020-12-23	EPI_ISL_906554	2020-12-23	Colombia	South America	Colombia	Atlantico	B	G
hCoV-19/Colombia/ATL-INS-VG-427/2020|EPI_ISL_906555|2020-12-27	EPI_ISL_906555	2020-12-27	Colombia	South America	Colombia	Atlantico	B	G
hCoV-19/Colombia/LAG-INS-VG-428/2021|EPI_ISL_906556|2021-01-13	EPI_ISL_906556	2021-01-13	Colombia	South America	Colombia	La Guajira	B	G
hCoV-19/Colombia/GUR-02374/2020|EPI_ISL_941941|2020-04-18	EPI_ISL_941941	2020-04-18	Colombia	South America	Colombia	Meta	B.1	GH
hCoV-19/Colombia/GVI-139542/2020|EPI_ISL_941942|2020-06-02	EPI_ISL_941942	2020-06-02	Colombia	South America	Colombia	La Guajira	B.1.111	GH
hCoV-19/Colombia/GVI-153306/2020|EPI_ISL_941943|2020-06-17	EPI_ISL_941943	2020-06-17	Colombia	South America	Colombia	Magdalena	B.1	GH
hCoV-19/Colombia/GUR-06538/2020|EPI_ISL_941944|2020-04-30	EPI_ISL_941944	2020-04-30	Colombia	South America	Colombia	NariÃ±o	B.1.1.161	GR
hCoV-19/Colombia/GUR-06539/2020|EPI_ISL_941945|2020-04-30	EPI_ISL_941945	2020-04-30	Colombia	South America	Colombia	NariÃ±o	B.1.1.74	GR
hCoV-19/Colombia/GUR-06373/2020|EPI_ISL_941946|2020-04-17	EPI_ISL_941946	2020-04-17	Colombia	South America	Colombia	Magdalena	B.1	GH
hCoV-19/Colombia/GUR-49945/2020|EPI_ISL_941947|2020-07-05	EPI_ISL_941947	2020-07-05	Colombia	South America	Colombia	Atlantico	B.1	G
hCoV-19/Colombia/GUR-03887/2020|EPI_ISL_941948|2020-04-22	EPI_ISL_941948	2020-04-22	Colombia	South America	Colombia	Tolima	B.1.111	GH
hCoV-19/Colombia/GVI-152352/2020|EPI_ISL_941949|2020-06-16	EPI_ISL_941949	2020-06-16	Colombia	South America	Colombia	La Guajira	B.1.111	GH
hCoV-19/Colombia/GUR-04816/2020|EPI_ISL_941950|2020-04-26	EPI_ISL_941950	2020-04-26	Colombia	South America	Colombia	Choco	B.1	GH
hCoV-19/Colombia/GVI-161642/2020|EPI_ISL_941951|2020-06-24	EPI_ISL_941951	2020-06-24	Colombia	South America	Colombia	La Guajira	B.1.111	GH
hCoV-19/Colombia/GUR-02244/2020|EPI_ISL_941952|2020-04-16	EPI_ISL_941952	2020-04-16	Colombia	South America	Colombia	Meta	B.1.1.74	GR
hCoV-19/Colombia/GVI-157326/2020|EPI_ISL_941953|2020-06-22	EPI_ISL_941953	2020-06-22	Colombia	South America	Colombia	Boyaca	B.1.420	G
hCoV-19/Colombia/GUR-02376/2020|EPI_ISL_941954|2020-04-18	EPI_ISL_941954	2020-04-18	Colombia	South America	Colombia	Meta	B.1	G
hCoV-19/Colombia/GVI-163894/2020|EPI_ISL_941955|2020-06-27	EPI_ISL_941955	2020-06-27	Colombia	South America	Colombia	Boyaca	B.1	G
hCoV-19/Colombia/GVI-161346/2020|EPI_ISL_941956|2020-06-20	EPI_ISL_941956	2020-06-20	Colombia	South America	Colombia	Magdalena	B.1	GH
hCoV-19/Colombia/GVI-123760/2020|EPI_ISL_941957|2020-05-19	EPI_ISL_941957	2020-05-19	Colombia	South America	Colombia	La Guajira	B.1.1.161	O
hCoV-19/Colombia/GVI-152396/2020|EPI_ISL_941958|2020-06-17	EPI_ISL_941958	2020-06-17	Colombia	South America	Colombia	La Guajira	B.1	GH
hCoV-19/Colombia/GUR-02733/2020|EPI_ISL_941959|2020-04-18	EPI_ISL_941959	2020-04-18	Colombia	South America	Colombia	Cordoba	B.1	G
hCoV-19/Colombia/GVI-157681/2020|EPI_ISL_941960|2020-06-18	EPI_ISL_941960	2020-06-18	Colombia	South America	Colombia	Magdalena	B.1	GH
hCoV-19/Colombia/GUR-03343/2020|EPI_ISL_941961|2020-04-20	EPI_ISL_941961	2020-04-20	Colombia	South America	Colombia	San Andres y Providencia	B.1	GH
hCoV-19/Colombia/GVI-157324/2020|EPI_ISL_941963|2020-06-22	EPI_ISL_941963	2020-06-22	Colombia	South America	Colombia	Boyaca	B.1	G
hCoV-19/Colombia/GUR-06406/2020|EPI_ISL_941964|2020-04-30	EPI_ISL_941964	2020-04-30	Colombia	South America	Colombia	Magdalena	B.1	GH
hCoV-19/Colombia/GUR-06575/2020|EPI_ISL_941965|2020-04-30	EPI_ISL_941965	2020-04-30	Colombia	South America	Colombia	NariÃ±o	B.1.1.74	GR
hCoV-19/Colombia/GUR-02029/2020|EPI_ISL_941966|2020-04-15	EPI_ISL_941966	2020-04-15	Colombia	South America	Colombia	Meta	B.1.1.74	GR
hCoV-19/Colombia/GUR-02256/2020|EPI_ISL_941967|2020-04-16	EPI_ISL_941967	2020-04-16	Colombia	South America	Colombia	Meta	B.1.1.74	GR
hCoV-19/Colombia/GUR-02933/2020|EPI_ISL_941968|2020-04-20	EPI_ISL_941968	2020-04-20	Colombia	South America	Colombia	Meta	B.1.1.74	GR
hCoV-19/Colombia/GUR-03233/2020|EPI_ISL_941969|2020-04-20	EPI_ISL_941969	2020-04-20	Colombia	South America	Colombia	La Guajira	B.1	GH
hCoV-19/Colombia/GUR-03269/2020|EPI_ISL_941970|2020-04-20	EPI_ISL_941970	2020-04-20	Colombia	South America	Colombia	La Guajira	B.1	GH
hCoV-19/Colombia/GUR-03577/2020|EPI_ISL_941971|2020-04-22	EPI_ISL_941971	2020-04-22	Colombia	South America	Colombia	Meta	B.1.1.74	GR
hCoV-19/Colombia/GUR-03583/2020|EPI_ISL_941972|2020-04-22	EPI_ISL_941972	2020-04-22	Colombia	South America	Colombia	Meta	B.1	GH
hCoV-19/Colombia/GUR-03585/2020|EPI_ISL_941973|2020-04-22	EPI_ISL_941973	2020-04-22	Colombia	South America	Colombia	Meta	B.1	GH
hCoV-19/Colombia/GUR-03862/2020|EPI_ISL_941974|2020-04-22	EPI_ISL_941974	2020-04-22	Colombia	South America	Colombia	Tolima	B.1.111	GH
hCoV-19/Colombia/GUR-04533/2020|EPI_ISL_941975|2020-04-24	EPI_ISL_941975	2020-04-24	Colombia	South America	Colombia	CÃ³rdoba	B.1	GH
hCoV-19/Colombia/GUR-04814/2020|EPI_ISL_941976|2020-04-26	EPI_ISL_941976	2020-04-26	Colombia	South America	Colombia	Choco	B.1	GH
hCoV-19/Colombia/GUR-05010/2020|EPI_ISL_941977|2020-04-27	EPI_ISL_941977	2020-04-27	Colombia	South America	Colombia	San Andres y Providencia	B.1.111	GH
hCoV-19/Colombia/GUR-06388/2020|EPI_ISL_941978|2020-04-30	EPI_ISL_941978	2020-04-30	Colombia	South America	Colombia	Magdalena	B.1	GH
hCoV-19/Colombia/GUR-06405/2020|EPI_ISL_941979|2020-04-30	EPI_ISL_941979	2020-04-30	Colombia	South America	Colombia	Magdalena	B.1	GH
hCoV-19/Colombia/GUR-06474/2020|EPI_ISL_941980|2020-05-02	EPI_ISL_941980	2020-05-02	Colombia	South America	Colombia	Magdalena	B.1	GH
hCoV-19/Colombia/GUR-06537/2020|EPI_ISL_941981|2020-04-30	EPI_ISL_941981	2020-04-30	Colombia	South America	Colombia	NariÃ±o	B.1.1.74	GR
hCoV-19/Colombia/GUR-06580/2020|EPI_ISL_941982|2020-04-30	EPI_ISL_941982	2020-04-30	Colombia	South America	Colombia	NariÃ±o	B.1.1.74	GR
hCoV-19/Colombia/GUR-06614/2020|EPI_ISL_941983|2020-04-23	EPI_ISL_941983	2020-04-23	Colombia	South America	Colombia	NariÃ±o	B.1.1.74	GR
hCoV-19/Colombia/GVI-111145/2020|EPI_ISL_941984|2020-05-06	EPI_ISL_941984	2020-05-06	Colombia	South America	Colombia	La Guajira	B.1	GH
hCoV-19/Colombia/GVI-111556/2020|EPI_ISL_941985|2020-05-05	EPI_ISL_941985	2020-05-05	Colombia	South America	Colombia	Magdalena	B.1	GH
hCoV-19/Colombia/GVI-133304/2020|EPI_ISL_941986|2020-05-29	EPI_ISL_941986	2020-05-29	Colombia	South America	Colombia	Norte de Santander	B.1.1.255	GR
hCoV-19/Colombia/GVI-150933/2020|EPI_ISL_941988|2020-06-15	EPI_ISL_941988	2020-06-15	Colombia	South America	Colombia	Boyaca	B.1.420	G
hCoV-19/Colombia/GVI-157319/2020|EPI_ISL_941989|2020-06-22	EPI_ISL_941989	2020-06-22	Colombia	South America	Colombia	Boyaca	B.1.420	G
hCoV-19/Colombia/GVI-157321/2020|EPI_ISL_941990|2020-06-22	EPI_ISL_941990	2020-06-22	Colombia	South America	Colombia	Boyaca	B.1.420	G
hCoV-19/Colombia/GVI-160127/2020|EPI_ISL_941991|2020-06-23	EPI_ISL_941991	2020-06-23	Colombia	South America	Colombia	La Guajira	B.1	GH
hCoV-19/Colombia/GVI-160129/2020|EPI_ISL_941992|2020-06-23	EPI_ISL_941992	2020-06-23	Colombia	South America	Colombia	La Guajira	B.1	GH
hCoV-19/Colombia/GVI-160130/2020|EPI_ISL_941993|2020-06-23	EPI_ISL_941993	2020-06-23	Colombia	South America	Colombia	La Guajira	B.1	GH
hCoV-19/Colombia/GVI-161641/2020|EPI_ISL_941994|2020-06-24	EPI_ISL_941994	2020-06-24	Colombia	South America	Colombia	La Guajira	B.1.256	GH
hCoV-19/Colombia/GUR-37097/2020|EPI_ISL_941995|2020-06-23	EPI_ISL_941995	2020-06-23	Colombia	South America	Colombia	Atlantico	B.1.1.237	GR
hCoV-19/Colombia/GUR-40200/2020|EPI_ISL_941996|2020-06-26	EPI_ISL_941996	2020-06-26	Colombia	South America	Colombia	Magdalena	B.1.111	GH
hCoV-19/Colombia/GUR-41483/2020|EPI_ISL_941997|2020-07-01	EPI_ISL_941997	2020-07-01	Colombia	South America	Colombia	Cundinamarca	B.1.420	G
hCoV-19/Colombia/GUR-41533/2020|EPI_ISL_941998|2020-07-04	EPI_ISL_941998	2020-07-04	Colombia	South America	Colombia	Cundinamarca	B.1.420	G
hCoV-19/Colombia/GUR-02584/2020|EPI_ISL_941999|2020-04-17	EPI_ISL_941999	2020-04-17	Colombia	South America	Colombia		B.1	GH
hCoV-19/Colombia/GUR-06494/2020|EPI_ISL_942000|2020-05-03	EPI_ISL_942000	2020-05-03	Colombia	South America	Colombia	Magdalena	B.1	GH
hCoV-19/Colombia/GUR-06577/2020|EPI_ISL_942001|2020-04-30	EPI_ISL_942001	2020-04-30	Colombia	South America	Colombia	NariÃ±o	B.1.1.74	GR
hCoV-19/Colombia/GUR-06579/2020|EPI_ISL_942002|2020-04-30	EPI_ISL_942002	2020-04-30	Colombia	South America	Colombia	NariÃ±o	B.1.1.74	GR
hCoV-19/Colombia/GVI-161115/2020|EPI_ISL_942003|2020-06-24	EPI_ISL_942003	2020-06-24	Colombia	South America	Colombia	La Guajira	B.1.111	GH
hCoV-19/Colombia/GUR-41385/2020|EPI_ISL_942004|2020-06-30	EPI_ISL_942004	2020-06-30	Colombia	South America	Colombia	Cundinamarca	B.1	GH
hCoV-19/Colombia/GUR-02424/2020|EPI_ISL_942005|2020-04-17	EPI_ISL_942005	2020-04-17	Colombia	South America	Colombia	Meta	B.1	GH
hCoV-19/Colombia/GVI-150146/2020|EPI_ISL_942006|2020-06-10	EPI_ISL_942006	2020-06-10	Colombia	South America	Colombia	Magdalena	B.1.256	GH
hCoV-19/Colombia/TOL-GUR-0604/2020|EPI_ISL_944634|2020-03-29	EPI_ISL_944634	2020-03-29	Colombia	South America	Colombia	Tolima	B.1	G
hCoV-19/Colombia/MET-GUR-02271/2020|EPI_ISL_944635|2020-04-17	EPI_ISL_944635	2020-04-17	Colombia	South America	Colombia	Meta	B.1.1.74	GR
hCoV-19/Colombia/MET-GUR-03581/2020|EPI_ISL_944636|2020-04-22	EPI_ISL_944636	2020-04-22	Colombia	South America	Colombia	Meta	B.1.1.74	GR
hCoV-19/Colombia/MET-GUR-04931/2020|EPI_ISL_944637|2020-04-16	EPI_ISL_944637	2020-04-16	Colombia	South America	Colombia	Meta	B.1.1.74	GR
hCoV-19/Colombia/CAL-GUR-1043/2020|EPI_ISL_944638|2020-04-07	EPI_ISL_944638	2020-04-07	Colombia	South America	Colombia	Caldas	B.1	GH
hCoV-19/Colombia/VID-INS-VG-624/2021|EPI_ISL_956282|2021-01-14	EPI_ISL_956282	2021-01-14	Colombia	South America	Colombia	Vichada	B.1.1.74	GR
hCoV-19/Colombia/VID-INS-VG-625/2021|EPI_ISL_956283|2021-01-16	EPI_ISL_956283	2021-01-16	Colombia	South America	Colombia	Vichada	B.1.1.74	GR
hCoV-19/Colombia/VID-INS-VG-627/2021|EPI_ISL_956284|2021-01-18	EPI_ISL_956284	2021-01-18	Colombia	South America	Colombia	Vichada	B.1.1.130	GR
hCoV-19/Colombia/VID-INS-VG-628/2021|EPI_ISL_956285|2021-01-18	EPI_ISL_956285	2021-01-18	Colombia	South America	Colombia	Vichada	B.1.1.130	GR
hCoV-19/Colombia/VID-INS-VG-629/2021|EPI_ISL_956286|2021-01-19	EPI_ISL_956286	2021-01-19	Colombia	South America	Colombia	Vichada	B.1.1.74	GR
hCoV-19/Colombia/DC-INS-VG-623/2021|EPI_ISL_956296|2021-01-30	EPI_ISL_956296	2021-01-30	Colombia	South America	Colombia	Bogota	B.1.2	GH
hCoV-19/Colombia/VAC-INS-RI-011/2021|EPI_ISL_956298|2021-01-13	EPI_ISL_956298	2021-01-13	Colombia	South America	Colombia	Valle del Cauca	B.1	GH
hCoV-19/Colombia/ARA-INS-VG-517/2021|EPI_ISL_956299|2021-01-11	EPI_ISL_956299	2021-01-11	Colombia	South America	Colombia	Arauca	B.1.1.74	GR
hCoV-19/Colombia/ARA-INS-VG-518/2021|EPI_ISL_956300|2021-01-06	EPI_ISL_956300	2021-01-06	Colombia	South America	Colombia	Arauca	B.1.1.74	GR
hCoV-19/Colombia/PUT-INS-CVN2164/2020|EPI_ISL_956301|2020-10-05	EPI_ISL_956301	2020-10-05	Colombia	South America	Colombia	Putumayo	B.1.1.74	GR
hCoV-19/Colombia/COR-INS-VG-593/2021|EPI_ISL_956302|2021-01-22	EPI_ISL_956302	2021-01-22	Colombia	South America	Colombia	Cordoba	B.1	G
hCoV-19/Colombia/DC-INS-VG-606/2021|EPI_ISL_956303|2021-01-17	EPI_ISL_956303	2021-01-17	Colombia	South America	Colombia	Bogota	B.1.177	GV
hCoV-19/Colombia/DC-INS-VG-456/2021|EPI_ISL_956304|2021-01-10	EPI_ISL_956304	2021-01-10	Colombia	South America	Colombia	Bogota	B.1.420	G
hCoV-19/Colombia/DC-INS-VG-457/2021|EPI_ISL_956305|2021-01-10	EPI_ISL_956305	2021-01-10	Colombia	South America	Colombia	Bogota	B.1.1.171	GR
hCoV-19/Colombia/PUT-INS-CVN2151/2020|EPI_ISL_956306|2020-10-05	EPI_ISL_956306	2020-10-05	Colombia	South America	Colombia	Putumayo	B.1.1.74	GR
hCoV-19/Colombia/AMA-GUR-06770/2020|EPI_ISL_941134|2020-04-05	EPI_ISL_941134	2020-04-05	Amazon basin	South America	Colombia	Amazonas	B.1.195	G
hCoV-19/Colombia/AMA-INS-103039/2020|EPI_ISL_456144|2020-04-23	EPI_ISL_456144	2020-04-23	Amazon basin	South America	Colombia	Amazonas	B.1.111	GH
hCoV-19/Colombia/AMA-GUR-06720/2020|EPI_ISL_941104|2020-05-02	EPI_ISL_941104	2020-05-02	Amazon basin	South America	Colombia	Amazonas	B.1.195	G
hCoV-19/Colombia/AMA-GUR-06721/2020|EPI_ISL_941105|2020-05-02	EPI_ISL_941105	2020-05-02	Amazon basin	South America	Colombia	Amazonas	B.1.111	GH
hCoV-19/Colombia/AMA-GUR-06722/2020|EPI_ISL_941106|2020-05-02	EPI_ISL_941106	2020-05-02	Amazon basin	South America	Colombia	Amazonas	B.1.195	G
hCoV-19/Colombia/AMA-GUR-06723/2020|EPI_ISL_941107|2020-05-02	EPI_ISL_941107	2020-05-02	Amazon basin	South America	Colombia	Amazonas	B.1.111	GH
hCoV-19/Colombia/AMA-GUR-06728/2020|EPI_ISL_941108|2020-05-03	EPI_ISL_941108	2020-05-03	Amazon basin	South America	Colombia	Amazonas	B.1.111	GH
hCoV-19/Colombia/AMA-GUR-06729/2020|EPI_ISL_941109|2020-05-03	EPI_ISL_941109	2020-05-03	Amazon basin	South America	Colombia	Amazonas	B.1.195	G
hCoV-19/Colombia/AMA-GUR-06730/2020|EPI_ISL_941110|2020-05-03	EPI_ISL_941110	2020-05-03	Amazon basin	South America	Colombia	Amazonas	B.1.111	GH
hCoV-19/Colombia/AMA-GUR-06732/2020|EPI_ISL_941111|2020-05-03	EPI_ISL_941111	2020-05-03	Amazon basin	South America	Colombia	Amazonas	B.1	GH
hCoV-19/Colombia/AMA-GUR-06733/2020|EPI_ISL_941112|2020-05-03	EPI_ISL_941112	2020-05-03	Amazon basin	South America	Colombia	Amazonas	B.1.111	GH
hCoV-19/Colombia/AMA-GUR-06736/2020|EPI_ISL_941113|2020-05-03	EPI_ISL_941113	2020-05-03	Amazon basin	South America	Colombia	Amazonas	B.1.111	GH
hCoV-19/Colombia/AMA-GUR-06737/2020|EPI_ISL_941114|2020-05-03	EPI_ISL_941114	2020-05-03	Amazon basin	South America	Colombia	Amazonas	B.1.111	GH
hCoV-19/Colombia/AMA-GUR-06738/2020|EPI_ISL_941115|2020-05-03	EPI_ISL_941115	2020-05-03	Amazon basin	South America	Colombia	Amazonas	B.1.111	GH
hCoV-19/Colombia/AMA-GUR-06740/2020|EPI_ISL_941116|2020-05-03	EPI_ISL_941116	2020-05-03	Amazon basin	South America	Colombia	Amazonas	B.1.195	G
hCoV-19/Colombia/AMA-GUR-06741/2020|EPI_ISL_941117|2020-05-03	EPI_ISL_941117	2020-05-03	Amazon basin	South America	Colombia	Amazonas	B.1.111	GH
hCoV-19/Colombia/AMA-GUR-06742/2020|EPI_ISL_941118|2020-05-03	EPI_ISL_941118	2020-05-03	Amazon basin	South America	Colombia	Amazonas	B.1.195	G
hCoV-19/Colombia/AMA-GUR-06743/2020|EPI_ISL_941119|2020-05-01	EPI_ISL_941119	2020-05-01	Amazon basin	South America	Colombia	Amazonas	B.1.195	G
hCoV-19/Colombia/AMA-GUR-06744/2020|EPI_ISL_941120|2020-05-02	EPI_ISL_941120	2020-05-02	Amazon basin	South America	Colombia	Amazonas	B.1.111	GH
hCoV-19/Colombia/AMA-GUR-06745/2020|EPI_ISL_941121|2020-05-02	EPI_ISL_941121	2020-05-02	Amazon basin	South America	Colombia	Amazonas	B.1.195	G
hCoV-19/Colombia/AMA-GUR-06746/2020|EPI_ISL_941122|2020-05-02	EPI_ISL_941122	2020-05-02	Amazon basin	South America	Colombia	Amazonas	B.1	G
hCoV-19/Colombia/AMA-GUR-06747/2020|EPI_ISL_941123|2020-05-03	EPI_ISL_941123	2020-05-03	Amazon basin	South America	Colombia	Amazonas	B.1.195	G
hCoV-19/Colombia/AMA-GUR-06749/2020|EPI_ISL_941124|2020-05-03	EPI_ISL_941124	2020-05-03	Amazon basin	South America	Colombia	Amazonas	B.1.111	GH
hCoV-19/Colombia/AMA-GUR-06750/2020|EPI_ISL_941125|2020-05-01	EPI_ISL_941125	2020-05-01	Amazon basin	South America	Colombia	Amazonas	B.1.111	GH
hCoV-19/Colombia/AMA-GUR-06751/2020|EPI_ISL_941126|2020-05-03	EPI_ISL_941126	2020-05-03	Amazon basin	South America	Colombia	Amazonas	B.1.111	GH
hCoV-19/Colombia/AMA-GUR-06754/2020|EPI_ISL_941127|2020-05-03	EPI_ISL_941127	2020-05-03	Amazon basin	South America	Colombia	Amazonas	B.1.195	G
hCoV-19/Colombia/AMA-GUR-06755/2020|EPI_ISL_941128|2020-05-03	EPI_ISL_941128	2020-05-03	Amazon basin	South America	Colombia	Amazonas	B.1.195	G
hCoV-19/Colombia/AMA-GUR-06757/2020|EPI_ISL_941129|2020-05-03	EPI_ISL_941129	2020-05-03	Amazon basin	South America	Colombia	Amazonas	B.1.195	G
hCoV-19/Colombia/AMA-GUR-06759/2020|EPI_ISL_941130|2020-05-04	EPI_ISL_941130	2020-05-04	Amazon basin	South America	Colombia	Amazonas	B.1.195	G
hCoV-19/Colombia/AMA-GUR-06760/2020|EPI_ISL_941131|2020-05-04	EPI_ISL_941131	2020-05-04	Amazon basin	South America	Colombia	Amazonas	B.1.195	G
hCoV-19/Colombia/AMA-GUR-06761/2020|EPI_ISL_941132|2020-05-01	EPI_ISL_941132	2020-05-01	Amazon basin	South America	Colombia	Amazonas	B.1.111	GH
hCoV-19/Colombia/AMA-GUR-06768/2020|EPI_ISL_941133|2020-05-04	EPI_ISL_941133	2020-05-04	Amazon basin	South America	Colombia	Amazonas	B.1.111	GH
hCoV-19/Colombia/AMA-GUR-06771/2020|EPI_ISL_941135|2020-05-04	EPI_ISL_941135	2020-05-04	Amazon basin	South America	Colombia	Amazonas	B.1.195	G
hCoV-19/Colombia/AMA-GUR-06772/2020|EPI_ISL_941136|2020-05-04	EPI_ISL_941136	2020-05-04	Amazon basin	South America	Colombia	Amazonas	B.1.195	G
hCoV-19/Colombia/AMA-GUR-06773/2020|EPI_ISL_941137|2020-05-03	EPI_ISL_941137	2020-05-03	Amazon basin	South America	Colombia	Amazonas	B.1.195	G
hCoV-19/Colombia/AMA-GUR-06777/2020|EPI_ISL_941138|2020-05-04	EPI_ISL_941138	2020-05-04	Amazon basin	South America	Colombia	Amazonas	B.1.195	G
hCoV-19/Colombia/AMA-GUR-06783/2020|EPI_ISL_941139|2020-05-04	EPI_ISL_941139	2020-05-04	Amazon basin	South America	Colombia	Amazonas	B.1.195	G
hCoV-19/Colombia/AMA-GUR-06784/2020|EPI_ISL_941140|2020-05-04	EPI_ISL_941140	2020-05-04	Amazon basin	South America	Colombia	Amazonas	B.1.195	G
hCoV-19/Colombia/AMA-GUR-06786/2020|EPI_ISL_941141|2020-04-25	EPI_ISL_941141	2020-04-25	Amazon basin	South America	Colombia	Amazonas	B.1.111	GH
hCoV-19/Colombia/AMA-GUR-06790/2020|EPI_ISL_941142|2020-05-04	EPI_ISL_941142	2020-05-04	Amazon basin	South America	Colombia	Amazonas	B.1.195	G
hCoV-19/Colombia/AMA-GUR-06792/2020|EPI_ISL_941143|2020-05-04	EPI_ISL_941143	2020-05-04	Amazon basin	South America	Colombia	Amazonas	B.1.111	GH
hCoV-19/Colombia/AMA-GUR-06793/2020|EPI_ISL_941144|2020-05-04	EPI_ISL_941144	2020-05-04	Amazon basin	South America	Colombia	Amazonas	B.1.195	G
hCoV-19/Colombia/AMA-GUR-06794/2020|EPI_ISL_941145|2020-05-04	EPI_ISL_941145	2020-05-04	Amazon basin	South America	Colombia	Amazonas	B.1.111	GH
hCoV-19/Colombia/AMA-GUR-06800/2020|EPI_ISL_941146|2020-05-04	EPI_ISL_941146	2020-05-04	Amazon basin	South America	Colombia	Amazonas	B.1.195	G
hCoV-19/Colombia/AMA-GUR-06801/2020|EPI_ISL_941147|2020-05-04	EPI_ISL_941147	2020-05-04	Amazon basin	South America	Colombia	Amazonas	B.1.195	G
hCoV-19/Colombia/AMA-GUR-06803/2020|EPI_ISL_941148|2020-05-04	EPI_ISL_941148	2020-05-04	Amazon basin	South America	Colombia	Amazonas	B.1.111	GH
hCoV-19/Colombia/AMA-GUR-06807/2020|EPI_ISL_941149|2020-05-04	EPI_ISL_941149	2020-05-04	Amazon basin	South America	Colombia	Amazonas	B.1.195	G
hCoV-19/Colombia/AMA-GUR-06808/2020|EPI_ISL_941150|2020-05-04	EPI_ISL_941150	2020-05-04	Amazon basin	South America	Colombia	Amazonas	B.1.195	G
hCoV-19/Colombia/AMA-GUR-06809/2020|EPI_ISL_941151|2020-05-04	EPI_ISL_941151	2020-05-04	Amazon basin	South America	Colombia	Amazonas	B.1.111	GH
hCoV-19/Colombia/AMA-GUR-06811/2020|EPI_ISL_941152|2020-05-04	EPI_ISL_941152	2020-05-04	Amazon basin	South America	Colombia	Amazonas	B.1.195	G
hCoV-19/Colombia/AMA-GUR-06812/2020|EPI_ISL_941153|2020-05-04	EPI_ISL_941153	2020-05-04	Amazon basin	South America	Colombia	Amazonas	B.1.111	GH
hCoV-19/Colombia/AMA-GUR-06813/2020|EPI_ISL_941154|2020-05-04	EPI_ISL_941154	2020-05-04	Amazon basin	South America	Colombia	Amazonas	B.1.111	GH
hCoV-19/Colombia/AMA-GUR-06814/2020|EPI_ISL_941155|2020-05-04	EPI_ISL_941155	2020-05-04	Amazon basin	South America	Colombia	Amazonas	B.1.111	GH
hCoV-19/Colombia/AMA-GUR-06815/2020|EPI_ISL_941156|2020-05-04	EPI_ISL_941156	2020-05-04	Amazon basin	South America	Colombia	Amazonas	B.1.111	GH
hCoV-19/Colombia/AMA-GUR-06816/2020|EPI_ISL_941157|2020-05-04	EPI_ISL_941157	2020-05-04	Amazon basin	South America	Colombia	Amazonas	B.1.111	GH
hCoV-19/Colombia/AMA-GUR-06817/2020|EPI_ISL_941158|2020-05-04	EPI_ISL_941158	2020-05-04	Amazon basin	South America	Colombia	Amazonas	B.1.111	GH
hCoV-19/Colombia/AMA-GUR-06818/2020|EPI_ISL_941159|2020-05-04	EPI_ISL_941159	2020-05-04	Amazon basin	South America	Colombia	Amazonas	B.1.195	G
hCoV-19/Colombia/AMA-GUR-06819/2020|EPI_ISL_941160|2020-05-04	EPI_ISL_941160	2020-05-04	Amazon basin	South America	Colombia	Amazonas	B.1.111	GH
hCoV-19/Colombia/AMA-GUR-06828/2020|EPI_ISL_941161|2020-05-05	EPI_ISL_941161	2020-05-05	Amazon basin	South America	Colombia	Amazonas	B.1.195	G
hCoV-19/Colombia/AMA-GUR-06831/2020|EPI_ISL_941162|2020-05-04	EPI_ISL_941162	2020-05-04	Amazon basin	South America	Colombia	Amazonas	B.1.111	GH
hCoV-19/Colombia/AMA-INS-0101/2020|EPI_ISL_739667|2020-09-22	EPI_ISL_739667	2020-09-22	Amazon basin	South America	Colombia	Amazonas	B.1	G
hCoV-19/Colombia/AMA-INS-0202/2020|EPI_ISL_739664|2020-09-22	EPI_ISL_739664	2020-09-22	Amazon basin	South America	Colombia	Amazonas	B.1	G
hCoV-19/Colombia/AMA-INS-0505/2020|EPI_ISL_739665|2020-09-22	EPI_ISL_739665	2020-09-22	Amazon basin	South America	Colombia	Amazonas	B.1	G
hCoV-19/Colombia/AMA-INS-103039-2/2020|EPI_ISL_526951|2020-04-28	EPI_ISL_526951	2020-04-28	Amazon basin	South America	Colombia	Amazonas	B.1.111	GH
hCoV-19/Colombia/AMA-INS-103045/2020|EPI_ISL_526934|2020-04-28	EPI_ISL_526934	2020-04-28	Amazon basin	South America	Colombia	Amazonas	B.1.111	GH
hCoV-19/Colombia/AMA-INS-105142/2020|EPI_ISL_526950|2020-05-03	EPI_ISL_526950	2020-05-03	Amazon basin	South America	Colombia	Amazonas	B.1.195	G
hCoV-19/Colombia/AMA-INS-105161/2020|EPI_ISL_526933|2020-05-03	EPI_ISL_526933	2020-05-03	Amazon basin	South America	Colombia	Amazonas	B.1.111	GH
hCoV-19/Colombia/AMA-INS-106856/2020|EPI_ISL_526932|2020-05-07	EPI_ISL_526932	2020-05-07	Amazon basin	South America	Colombia	Amazonas	B.1.111	GH
hCoV-19/Colombia/AMA-INS-109363/2020|EPI_ISL_526949|2020-05-11	EPI_ISL_526949	2020-05-11	Amazon basin	South America	Colombia	Amazonas	B.1.195	G
hCoV-19/Colombia/AMA-INS-VG-367/2021|EPI_ISL_956297|2021-01-04	EPI_ISL_956297	2021-01-04	Amazon basin	South America	Colombia	Amazonas	P.1	GR
hCoV-19/Colombia/AMA-INS-VG-375/2021|EPI_ISL_906551|2021-01-07	EPI_ISL_906551	2021-01-07	Amazon basin	South America	Colombia	Amazonas	B.1	G
hCoV-19/Colombia/AMA-INS-VG-376/2021|EPI_ISL_906529|2021-01-07	EPI_ISL_906529	2021-01-07	Amazon basin	South America	Colombia	Amazonas	B.1.1.74	GR
hCoV-19/Colombia/AMA-INS-VG-381/2021|EPI_ISL_902736|2021-01-05	EPI_ISL_902736	2021-01-05	Amazon basin	South America	Colombia	Amazonas	B.1	G
hCoV-19/Colombia/AMA-INS-VG-382/2021|EPI_ISL_906550|2021-01-05	EPI_ISL_906550	2021-01-05	Amazon basin	South America	Colombia	Amazonas	B.1	G
hCoV-19/Colombia/AMA-INS-VG-384/2021|EPI_ISL_906557|2021-01-12	EPI_ISL_906557	2021-01-12	Amazon basin	South America	Colombia	Amazonas	B.1.420	G
hCoV-19/Colombia/AMA-INS-VG-385/2021|EPI_ISL_906558|2021-01-15	EPI_ISL_906558	2021-01-15	Amazon basin	South America	Colombia	Amazonas	B.1.420	G
hCoV-19/Colombia/AMA-INS-VG-386/2021|EPI_ISL_906559|2021-01-11	EPI_ISL_906559	2021-01-11	Amazon basin	South America	Colombia	Amazonas	B.1.420	G
hCoV-19/Colombia/AMA-INS-VG-387/2021|EPI_ISL_906560|2021-01-10	EPI_ISL_906560	2021-01-10	Amazon basin	South America	Colombia	Amazonas	B	G
hCoV-19/Colombia/AMA-INS-VG-389/2021|EPI_ISL_906144|2021-01-10	EPI_ISL_906144	2021-01-10	Amazon basin	South America	Colombia	Amazonas	B.1.1	GR
hCoV-19/Colombia/AMA-INS-VG-390/2021|EPI_ISL_906534|2021-01-08	EPI_ISL_906534	2021-01-08	Amazon basin	South America	Colombia	Amazonas	B.1	GH
hCoV-19/Colombia/AMA-INS-VG-3902/2021|EPI_ISL_906561|2021-01-10	EPI_ISL_906561	2021-01-10	Amazon basin	South America	Colombia	Amazonas	B.1	GH
hCoV-19/Colombia/AMA-INS-VG-391/2021|EPI_ISL_906145|2021-01-07	EPI_ISL_906145	2021-01-07	Amazon basin	South America	Colombia	Amazonas	B.1.1	GR
hCoV-19/Colombia/AMA-INS-VG-631/2021|EPI_ISL_956287|2021-01-23	EPI_ISL_956287	2021-01-23	Amazon basin	South America	Colombia	Amazonas	P.1	GR
hCoV-19/Colombia/AMA-INS-VG-632/2021|EPI_ISL_956288|2021-01-13	EPI_ISL_956288	2021-01-13	Amazon basin	South America	Colombia	Amazonas	B.1.1.28	GR
hCoV-19/Colombia/AMA-INS-VG-633/2021|EPI_ISL_956289|2021-01-12	EPI_ISL_956289	2021-01-12	Amazon basin	South America	Colombia	Amazonas	P.1	GR
hCoV-19/Colombia/AMA-INS-VG-634/2021|EPI_ISL_956290|2021-01-12	EPI_ISL_956290	2021-01-12	Amazon basin	South America	Colombia	Amazonas	B.1.420	G
hCoV-19/Colombia/AMA-INS-VG-635/2021|EPI_ISL_956291|2021-01-22	EPI_ISL_956291	2021-01-22	Amazon basin	South America	Colombia	Amazonas	P.1	GR
hCoV-19/Colombia/AMA-INS-VG-636/2021|EPI_ISL_956292|2021-01-22	EPI_ISL_956292	2021-01-22	Amazon basin	South America	Colombia	Amazonas	P.1	GR
hCoV-19/Colombia/AMA-INS-VG-637/2021|EPI_ISL_956293|2021-01-20	EPI_ISL_956293	2021-01-20	Amazon basin	South America	Colombia	Amazonas	P.1	GR
hCoV-19/Colombia/AMA-INS-VG-638/2021|EPI_ISL_956294|2021-01-18	EPI_ISL_956294	2021-01-18	Amazon basin	South America	Colombia	Amazonas	B.1.420	G
hCoV-19/Colombia/AMA-INS-VG-639/2021|EPI_ISL_956295|2021-01-21	EPI_ISL_956295	2021-01-21	Amazon basin	South America	Colombia	Amazonas	P.1	GR
hCoV-19/Colombia/AMA-INS-VG-657/2021|EPI_ISL_1010721|2021-01-30	EPI_ISL_1010721	2021-01-30	Amazon basin	South America	Colombia	Amazonas	B.1.1	GR
hCoV-19/Colombia/AMA-INS-VG-904/2021|EPI_ISL_1010719|2021-01-30	EPI_ISL_1010719	2021-01-30	Amazon basin	South America	Colombia	Amazonas	B.1.1.237	GR
hCoV-19/Colombia/GUR-06758/2020|EPI_ISL_941962|2020-05-03	EPI_ISL_941962	2020-05-03	Amazon basin	South America	Colombia	Amazonas	B.1	GH
hCoV-19/Colombia/GVI-141243/2020|EPI_ISL_941987|2020-05-28	EPI_ISL_941987	2020-05-28	Amazon basin	South America	Colombia	Amazonas	B.1.111	GH
