# Supplementary material for: Deciphering the introduction and transmission of SARS-CoV-2 in the Colombian Amazon Basin
Source: PLoS Negl Trop Dis. 2021 Apr 15;15(4):e0009327. doi: 10.1371/journal.pntd.0009327 (PMC8078805; doi:10.1371/journal.pntd.0009327)
Supplement: S3 Table — (XLSX) [file pntd.0009327.s005.xlsx]

## Sheet: Number of Cases
Region	Population_2020	Number of cases per month
		March	April	May	June	July	August	September	October	November	December	January
Antioquia	6677930	181	281	855	5250	44213	40035	38697	56252	33109	53711	56127
Atlántico	2722128	70	574	6718	25697	24264	7157	3441	5034	7542	18383	17219
Bogotá, D.C.	7743955	834	2674	8278	29824	91178	90259	53576	53457	55089	111389	127837
Bolívar	2180976	81	360	4166	7256	9835	5559	3407	3892	7833	14034	8152
Boyacá	1242731	22	25	181	216	1178	3105	4283	8263	6259	8755	10812
Caldas	1018453	28	56	76	120	1032	2135	3731	10435	9312	8219	9738
Caquetá	410521	0	14	10	38	2694	4255	2562	2578	1587	1675	1304
Cauca	1491937	14	31	103	520	2058	4061	3791	3595	2197	3743	6061
Cesar	1295387	20	50	433	966	3232	9386	8257	5492	3282	3899	3906
Córdoba	1828947	7	23	175	1324	11249	9329	3176	2082	1319	1704	3668
Cundinamarca	3242999	80	200	906	2504	8981	13955	9453	9576	10292	20003	22310
Chocó	544764	0	48	356	1677	1326	458	210	220	334	519	1200
Huila	1122622	47	92	118	135	1572	4866	7799	11464	5329	6080	9790
La Guajira	965718	1	15	63	789	2296	3195	2681	1925	1895	1819	1143
Magdalena	1427026	25	246	539	2238	5870	4583	2760	2025	3349	4745	4211
Meta	1063454	15	379	601	470	2806	7351	6658	6790	4969	6157	4910
Nariño	1627589	26	262	1682	2100	6261	5297	3642	3963	3481	8999	11144
Norte de Santander	1620318	37	54	50	300	5100	7651	4046	6398	7923	11612	5969
Quindio	555401	37	25	58	61	309	1239	3278	7710	6008	6722	5004
Risaralda	961055	48	163	58	369	1985	4861	5499	6351	5940	12502	6900
Santander	2280908	21	23	83	848	6114	15299	11862	11812	10487	15361	13125
Sucre	949252	1	1	46	2406	5981	4453	1840	1369	870	1131	1501
Tolima	1339998	16	79	183	987	2497	5124	5113	9811	9539	17856	12102
Valle del Cauca	4532152	295	920	3090	8282	20534	17888	17369	23157	22759	29612	36521
Arauca	294206	0	0	4	114	374	693	1042	1410	658	464	649
Casanare	435195	3	17	16	64	387	812	1571	2772	1948	1862	2224
Putumayo	359127	0	0	11	33	1589	1761	601	602	557	1080	1271
Archipiélago de San Andrés	63692	2	4	11	11	28	309	1284	380	262	218	132
Amazonas	79020	0	377	1766	378	216	77	23	136	196	173	653
Guainía	50636	0	0	6	8	0	247	753	151	49	26	46
Guaviare	86657	0	0	0	42	114	262	627	590	248	137	154
Vaupés	44712	0	0	11	18	55	450	442	122	24	23	7
Vichada	112958	0	0	1	0	4	214	492	151	194	118	117

## Sheet: Incidence
Region	Population_2020	Incidence per month
		March	April	May	June	July	August	September	October	November	December	January
Antioquia	6677930	2.71042	4.20789	12.8034	78.6172	662.076	599.512	579.476	842.357	495.797	804.306	840.485
Atlántico	2722128	2.57152	21.0864	246.792	944.004	891.361	262.919	126.408	184.929	277.063	675.317	632.557
Bogotá, D.C.	7743955	10.7697	34.5302	106.896	385.126	1177.41	1165.54	691.843	690.306	711.381	1438.4	1650.8
Bolívar	2180976	3.71393	16.5064	191.015	332.695	450.945	254.886	156.214	178.452	359.151	643.473	373.778
Boyacá	1242731	1.77029	2.0117	14.5647	17.3811	94.7912	249.853	344.644	664.907	503.649	704.497	870.019
Caldas	1018453	2.74927	5.49854	7.4623	11.7826	101.33	209.632	366.34	1024.59	914.328	807.008	956.156
Caquetá	410521	0	3.4103	2.43593	9.25653	656.239	1036.49	624.085	627.982	386.582	408.018	317.645
Cauca	1491937	0.938377	2.07784	6.90378	34.854	137.941	272.196	254.099	240.962	147.258	250.882	406.25
Cesar	1295387	1.54394	3.85985	33.4263	74.5723	249.501	724.571	637.416	423.966	253.361	300.991	301.532
Córdoba	1828947	0.382734	1.25755	9.56835	72.3914	615.053	510.075	173.652	113.836	72.118	93.1684	200.553
Cundinamarca	3242999	2.46685	6.16713	27.9371	77.2125	276.935	430.312	291.489	295.282	317.361	616.806	687.943
Chocó	544764	0	8.81115	65.3494	307.84	243.408	84.0731	38.5488	40.3845	61.311	95.2706	220.279
Huila	1122622	4.18663	8.1951	10.5111	12.0254	140.029	433.45	694.713	1021.18	474.692	541.589	872.066
La Guajira	965718	0.10355	1.55325	6.52364	81.7009	237.751	330.842	277.617	199.334	196.227	188.357	118.358
Magdalena	1427026	1.7519	17.2386	37.7709	156.83	411.345	321.157	193.409	141.904	234.684	332.51	295.089
Meta	1063454	1.4105	35.6386	56.514	44.1956	263.857	691.238	626.073	638.486	467.251	578.963	461.703
Nariño	1627589	1.59745	16.0974	103.343	129.025	384.679	325.451	223.767	243.489	213.875	552.904	684.694
Norte de Santander	1620318	2.2835	3.33268	3.08581	18.5149	314.753	472.191	249.704	394.861	488.978	716.649	368.384
Quindio	555401	6.66185	4.50125	10.4429	10.9831	55.6355	223.082	590.204	1388.19	1081.74	1210.3	900.971
Risaralda	961055	4.99451	16.9605	6.03503	38.3953	206.544	505.798	572.184	660.836	618.071	1300.86	717.961
Santander	2280908	0.920686	1.00837	3.6389	37.1782	268.051	670.742	520.056	517.864	459.773	673.46	575.429
Sucre	949252	0.105346	0.105346	4.84592	253.463	630.075	469.106	193.837	144.219	91.6511	119.146	158.125
Tolima	1339998	1.19403	5.89553	13.6567	73.6568	186.344	382.389	381.568	732.165	711.867	1332.54	903.136
Valle del Cauca	4532152	6.50905	20.2994	68.1795	182.739	453.074	394.691	383.24	510.949	502.168	653.376	805.82
Arauca	294206	0	0	1.35959	38.7484	127.122	235.549	354.174	479.256	223.653	157.713	220.594
Casanare	435195	0.689346	3.90629	3.67651	14.7061	88.9257	186.583	360.988	636.956	447.615	427.854	511.035
Putumayo	359127	0	0	3.06298	9.18895	442.462	490.356	167.35	167.629	155.098	300.729	353.914
Archipiélago de San Andrés	63692	3.14011	6.28022	17.2706	17.2706	43.9616	485.147	2015.95	596.621	411.355	342.272	207.247
Amazonas	79020	0	477.094	2234.88	478.36	273.349	97.4437	29.1066	172.108	248.038	218.932	826.373
Guainía	50636	0	0	11.8493	15.799	0	487.795	1487.08	298.207	96.7691	51.3469	90.8445
Guaviare	86657	0	0	0	48.4669	131.553	302.341	723.542	680.845	286.186	158.095	177.712
Vaupés	44712	0	0	24.6019	40.2576	123.009	1006.44	988.549	272.857	53.6769	51.4403	15.6558
Vichada	112958	0	0	0.885285	0	3.54114	189.451	435.56	133.678	171.745	104.464	103.578
